# Supplementary material for: Increased transmissibility of SARS-CoV-2 lineage B.1.1.7 by age and viral load
Source: Nat Commun. 2021 Dec 13;12:7251. doi: 10.1038/s41467-021-27202-x (PMC8669007; doi:10.1038/s41467-021-27202-x)
Supplement: Supplementary file 5 — Supplementary Data 1 [file 41467_2021_27202_MOESM5_ESM.txt]

Accession_ID
EPI_ISL_668856
EPI_ISL_668945
EPI_ISL_750621
EPI_ISL_750522
EPI_ISL_750387
EPI_ISL_749282
EPI_ISL_748151
EPI_ISL_759104
EPI_ISL_758892
EPI_ISL_759105
EPI_ISL_758977
EPI_ISL_758854
EPI_ISL_758893
EPI_ISL_759106
EPI_ISL_759107
EPI_ISL_759108
EPI_ISL_759109
EPI_ISL_759110
EPI_ISL_758978
EPI_ISL_758718
EPI_ISL_759111
EPI_ISL_758707
EPI_ISL_759112
EPI_ISL_759113
EPI_ISL_759114
EPI_ISL_759115
EPI_ISL_758865
EPI_ISL_759116
EPI_ISL_758872
EPI_ISL_758979
EPI_ISL_759117
EPI_ISL_758719
EPI_ISL_758840
EPI_ISL_758970
EPI_ISL_759118
EPI_ISL_758980
EPI_ISL_758857
EPI_ISL_758873
EPI_ISL_759119
EPI_ISL_758720
EPI_ISL_759120
EPI_ISL_759121
EPI_ISL_759122
EPI_ISL_759123
EPI_ISL_758721
EPI_ISL_759124
EPI_ISL_758837
EPI_ISL_758722
EPI_ISL_758897
EPI_ISL_759067
EPI_ISL_759125
EPI_ISL_759126
EPI_ISL_759127
EPI_ISL_758723
EPI_ISL_759128
EPI_ISL_759129
EPI_ISL_759130
EPI_ISL_758724
EPI_ISL_759131
EPI_ISL_759132
EPI_ISL_758725
EPI_ISL_758726
EPI_ISL_759133
EPI_ISL_759134
EPI_ISL_759092
EPI_ISL_759135
EPI_ISL_759136
EPI_ISL_759137
EPI_ISL_758727
EPI_ISL_758981
EPI_ISL_759138
EPI_ISL_758715
EPI_ISL_759139
EPI_ISL_759140
EPI_ISL_758945
EPI_ISL_759086
EPI_ISL_759141
EPI_ISL_758728
EPI_ISL_759142
EPI_ISL_758713
EPI_ISL_759143
EPI_ISL_758947
EPI_ISL_759144
EPI_ISL_759145
EPI_ISL_759146
EPI_ISL_759147
EPI_ISL_759148
EPI_ISL_758729
EPI_ISL_759149
EPI_ISL_759150
EPI_ISL_758851
EPI_ISL_759151
EPI_ISL_758982
EPI_ISL_759152
EPI_ISL_759153
EPI_ISL_759154
EPI_ISL_759155
EPI_ISL_759156
EPI_ISL_759157
EPI_ISL_759158
EPI_ISL_759159
EPI_ISL_759160
EPI_ISL_759061
EPI_ISL_759161
EPI_ISL_759162
EPI_ISL_759163
EPI_ISL_758898
EPI_ISL_758983
EPI_ISL_759164
EPI_ISL_759165
EPI_ISL_759166
EPI_ISL_758730
EPI_ISL_759167
EPI_ISL_759168
EPI_ISL_759087
EPI_ISL_759169
EPI_ISL_759170
EPI_ISL_758731
EPI_ISL_758984
EPI_ISL_759171
EPI_ISL_758985
EPI_ISL_759172
EPI_ISL_758732
EPI_ISL_759173
EPI_ISL_759174
EPI_ISL_759175
EPI_ISL_758733
EPI_ISL_758986
EPI_ISL_759176
EPI_ISL_758960
EPI_ISL_759177
EPI_ISL_758987
EPI_ISL_759178
EPI_ISL_758734
EPI_ISL_759179
EPI_ISL_758988
EPI_ISL_759180
EPI_ISL_758989
EPI_ISL_759181
EPI_ISL_758735
EPI_ISL_759077
EPI_ISL_759046
EPI_ISL_759182
EPI_ISL_759183
EPI_ISL_759184
EPI_ISL_759185
EPI_ISL_759186
EPI_ISL_759187
EPI_ISL_759188
EPI_ISL_759189
EPI_ISL_759190
EPI_ISL_758962
EPI_ISL_759191
EPI_ISL_759192
EPI_ISL_759193
EPI_ISL_759194
EPI_ISL_759195
EPI_ISL_759196
EPI_ISL_759197
EPI_ISL_758736
EPI_ISL_758737
EPI_ISL_758712
EPI_ISL_759198
EPI_ISL_758899
EPI_ISL_758738
EPI_ISL_759199
EPI_ISL_759200
EPI_ISL_758900
EPI_ISL_758901
EPI_ISL_758714
EPI_ISL_758739
EPI_ISL_759201
EPI_ISL_758902
EPI_ISL_759202
EPI_ISL_759203
EPI_ISL_758903
EPI_ISL_758874
EPI_ISL_759204
EPI_ISL_759205
EPI_ISL_758990
EPI_ISL_759206
EPI_ISL_759207
EPI_ISL_758740
EPI_ISL_759208
EPI_ISL_758894
EPI_ISL_758862
EPI_ISL_759209
EPI_ISL_758904
EPI_ISL_758991
EPI_ISL_759210
EPI_ISL_758741
EPI_ISL_758905
EPI_ISL_759047
EPI_ISL_758992
EPI_ISL_759071
EPI_ISL_759211
EPI_ISL_758859
EPI_ISL_759212
EPI_ISL_758742
EPI_ISL_759213
EPI_ISL_759214
EPI_ISL_759215
EPI_ISL_759216
EPI_ISL_759217
EPI_ISL_758743
EPI_ISL_759218
EPI_ISL_759219
EPI_ISL_758744
EPI_ISL_758965
EPI_ISL_759220
EPI_ISL_759221
EPI_ISL_758875
EPI_ISL_758951
EPI_ISL_759222
EPI_ISL_758876
EPI_ISL_758966
EPI_ISL_759223
EPI_ISL_759224
EPI_ISL_759225
EPI_ISL_758993
EPI_ISL_759226
EPI_ISL_759227
EPI_ISL_759228
EPI_ISL_759229
EPI_ISL_759230
EPI_ISL_758745
EPI_ISL_759231
EPI_ISL_759232
EPI_ISL_759233
EPI_ISL_759234
EPI_ISL_759235
EPI_ISL_758746
EPI_ISL_759236
EPI_ISL_759237
EPI_ISL_759238
EPI_ISL_758747
EPI_ISL_758748
EPI_ISL_759239
EPI_ISL_759240
EPI_ISL_758841
EPI_ISL_759241
EPI_ISL_759242
EPI_ISL_759243
EPI_ISL_759244
EPI_ISL_759245
EPI_ISL_759246
EPI_ISL_759247
EPI_ISL_758994
EPI_ISL_758906
EPI_ISL_759248
EPI_ISL_758749
EPI_ISL_759249
EPI_ISL_758877
EPI_ISL_759250
EPI_ISL_758750
EPI_ISL_758710
EPI_ISL_758995
EPI_ISL_758751
EPI_ISL_759251
EPI_ISL_759252
EPI_ISL_759253
EPI_ISL_758907
EPI_ISL_759254
EPI_ISL_759255
EPI_ISL_759256
EPI_ISL_759257
EPI_ISL_758996
EPI_ISL_759258
EPI_ISL_758908
EPI_ISL_758969
EPI_ISL_759259
EPI_ISL_759260
EPI_ISL_759261
EPI_ISL_759262
EPI_ISL_759263
EPI_ISL_759264
EPI_ISL_759265
EPI_ISL_758997
EPI_ISL_758909
EPI_ISL_758910
EPI_ISL_758911
EPI_ISL_759078
EPI_ISL_758948
EPI_ISL_758752
EPI_ISL_758998
EPI_ISL_759266
EPI_ISL_759267
EPI_ISL_759268
EPI_ISL_759269
EPI_ISL_759270
EPI_ISL_759271
EPI_ISL_758753
EPI_ISL_759272
EPI_ISL_759273
EPI_ISL_759062
EPI_ISL_758878
EPI_ISL_759274
EPI_ISL_758754
EPI_ISL_759275
EPI_ISL_758755
EPI_ISL_759276
EPI_ISL_759277
EPI_ISL_759278
EPI_ISL_758756
EPI_ISL_759279
EPI_ISL_759280
EPI_ISL_759281
EPI_ISL_759282
EPI_ISL_758999
EPI_ISL_759283
EPI_ISL_758709
EPI_ISL_759284
EPI_ISL_758757
EPI_ISL_759285
EPI_ISL_758758
EPI_ISL_758759
EPI_ISL_759286
EPI_ISL_759287
EPI_ISL_759288
EPI_ISL_758760
EPI_ISL_759289
EPI_ISL_759290
EPI_ISL_759291
EPI_ISL_759292
EPI_ISL_759293
EPI_ISL_759294
EPI_ISL_759000
EPI_ISL_759295
EPI_ISL_758912
EPI_ISL_759296
EPI_ISL_759297
EPI_ISL_759298
EPI_ISL_759048
EPI_ISL_759299
EPI_ISL_759300
EPI_ISL_759301
EPI_ISL_759302
EPI_ISL_759303
EPI_ISL_758913
EPI_ISL_759304
EPI_ISL_758842
EPI_ISL_759305
EPI_ISL_758761
EPI_ISL_759306
EPI_ISL_759307
EPI_ISL_759308
EPI_ISL_759309
EPI_ISL_759310
EPI_ISL_759311
EPI_ISL_759312
EPI_ISL_759313
EPI_ISL_759314
EPI_ISL_759315
EPI_ISL_759316
EPI_ISL_758879
EPI_ISL_758762
EPI_ISL_759317
EPI_ISL_759318
EPI_ISL_759319
EPI_ISL_759320
EPI_ISL_759001
EPI_ISL_759093
EPI_ISL_758952
EPI_ISL_759321
EPI_ISL_758763
EPI_ISL_759322
EPI_ISL_758971
EPI_ISL_758711
EPI_ISL_758764
EPI_ISL_759323
EPI_ISL_759002
EPI_ISL_759324
EPI_ISL_759325
EPI_ISL_759326
EPI_ISL_759327
EPI_ISL_758765
EPI_ISL_759328
EPI_ISL_759329
EPI_ISL_758766
EPI_ISL_759330
EPI_ISL_759331
EPI_ISL_759332
EPI_ISL_759333
EPI_ISL_758967
EPI_ISL_758855
EPI_ISL_759003
EPI_ISL_759334
EPI_ISL_759335
EPI_ISL_759336
EPI_ISL_758914
EPI_ISL_759337
EPI_ISL_758870
EPI_ISL_759338
EPI_ISL_759339
EPI_ISL_759340
EPI_ISL_758705
EPI_ISL_758861
EPI_ISL_758944
EPI_ISL_759341
EPI_ISL_759342
EPI_ISL_759343
EPI_ISL_758767
EPI_ISL_759344
EPI_ISL_758768
EPI_ISL_759345
EPI_ISL_759346
EPI_ISL_758915
EPI_ISL_759347
EPI_ISL_758843
EPI_ISL_759348
EPI_ISL_759349
EPI_ISL_759094
EPI_ISL_758769
EPI_ISL_759350
EPI_ISL_759351
EPI_ISL_759352
EPI_ISL_759353
EPI_ISL_758770
EPI_ISL_758916
EPI_ISL_758917
EPI_ISL_759354
EPI_ISL_758880
EPI_ISL_759355
EPI_ISL_758881
EPI_ISL_758717
EPI_ISL_759356
EPI_ISL_759357
EPI_ISL_759049
EPI_ISL_759068
EPI_ISL_759358
EPI_ISL_759359
EPI_ISL_759360
EPI_ISL_758972
EPI_ISL_759361
EPI_ISL_759362
EPI_ISL_759363
EPI_ISL_759004
EPI_ISL_759364
EPI_ISL_759365
EPI_ISL_759366
EPI_ISL_759367
EPI_ISL_759368
EPI_ISL_759005
EPI_ISL_758771
EPI_ISL_759069
EPI_ISL_759369
EPI_ISL_759006
EPI_ISL_759370
EPI_ISL_759371
EPI_ISL_759372
EPI_ISL_758772
EPI_ISL_758844
EPI_ISL_759373
EPI_ISL_759374
EPI_ISL_758918
EPI_ISL_759375
EPI_ISL_759376
EPI_ISL_759377
EPI_ISL_759378
EPI_ISL_759007
EPI_ISL_759379
EPI_ISL_759380
EPI_ISL_759381
EPI_ISL_759008
EPI_ISL_758773
EPI_ISL_759382
EPI_ISL_759383
EPI_ISL_759384
EPI_ISL_758919
EPI_ISL_758882
EPI_ISL_759385
EPI_ISL_759386
EPI_ISL_759387
EPI_ISL_759388
EPI_ISL_758961
EPI_ISL_758953
EPI_ISL_759389
EPI_ISL_758838
EPI_ISL_759390
EPI_ISL_759009
EPI_ISL_759391
EPI_ISL_759392
EPI_ISL_758920
EPI_ISL_759393
EPI_ISL_759394
EPI_ISL_758774
EPI_ISL_759395
EPI_ISL_759396
EPI_ISL_759397
EPI_ISL_759398
EPI_ISL_759399
EPI_ISL_759400
EPI_ISL_759401
EPI_ISL_758946
EPI_ISL_759402
EPI_ISL_759403
EPI_ISL_759404
EPI_ISL_759405
EPI_ISL_759406
EPI_ISL_759407
EPI_ISL_759408
EPI_ISL_759409
EPI_ISL_759410
EPI_ISL_758775
EPI_ISL_759411
EPI_ISL_758776
EPI_ISL_759079
EPI_ISL_758777
EPI_ISL_759412
EPI_ISL_758778
EPI_ISL_759413
EPI_ISL_759414
EPI_ISL_759415
EPI_ISL_758963
EPI_ISL_759416
EPI_ISL_759417
EPI_ISL_759418
EPI_ISL_759419
EPI_ISL_759420
EPI_ISL_758779
EPI_ISL_758921
EPI_ISL_759421
EPI_ISL_758922
EPI_ISL_758852
EPI_ISL_758923
EPI_ISL_759422
EPI_ISL_759423
EPI_ISL_759424
EPI_ISL_759425
EPI_ISL_758895
EPI_ISL_759426
EPI_ISL_759427
EPI_ISL_759428
EPI_ISL_759429
EPI_ISL_758924
EPI_ISL_759430
EPI_ISL_758706
EPI_ISL_758780
EPI_ISL_759431
EPI_ISL_759432
EPI_ISL_759010
EPI_ISL_759433
EPI_ISL_759434
EPI_ISL_759435
EPI_ISL_758781
EPI_ISL_758782
EPI_ISL_759095
EPI_ISL_758925
EPI_ISL_759436
EPI_ISL_759011
EPI_ISL_758850
EPI_ISL_759012
EPI_ISL_759437
EPI_ISL_758783
EPI_ISL_759438
EPI_ISL_759439
EPI_ISL_759013
EPI_ISL_759096
EPI_ISL_759089
EPI_ISL_759440
EPI_ISL_759441
EPI_ISL_759442
EPI_ISL_759443
EPI_ISL_759014
EPI_ISL_759444
EPI_ISL_759445
EPI_ISL_759446
EPI_ISL_759447
EPI_ISL_758784
EPI_ISL_759448
EPI_ISL_758863
EPI_ISL_759449
EPI_ISL_759450
EPI_ISL_758926
EPI_ISL_759451
EPI_ISL_759452
EPI_ISL_758785
EPI_ISL_759015
EPI_ISL_759453
EPI_ISL_758786
EPI_ISL_759454
EPI_ISL_758860
EPI_ISL_759455
EPI_ISL_759456
EPI_ISL_759457
EPI_ISL_759458
EPI_ISL_759459
EPI_ISL_759460
EPI_ISL_758959
EPI_ISL_758927
EPI_ISL_759461
EPI_ISL_759462
EPI_ISL_759463
EPI_ISL_759464
EPI_ISL_759090
EPI_ISL_759074
EPI_ISL_759465
EPI_ISL_759466
EPI_ISL_759467
EPI_ISL_759468
EPI_ISL_759469
EPI_ISL_759470
EPI_ISL_759075
EPI_ISL_759471
EPI_ISL_759472
EPI_ISL_759473
EPI_ISL_759474
EPI_ISL_759475
EPI_ISL_759476
EPI_ISL_758787
EPI_ISL_759016
EPI_ISL_759017
EPI_ISL_759477
EPI_ISL_759478
EPI_ISL_759479
EPI_ISL_758928
EPI_ISL_759480
EPI_ISL_758788
EPI_ISL_759481
EPI_ISL_758955
EPI_ISL_759482
EPI_ISL_758929
EPI_ISL_759483
EPI_ISL_759484
EPI_ISL_758883
EPI_ISL_759485
EPI_ISL_758789
EPI_ISL_759486
EPI_ISL_759487
EPI_ISL_759018
EPI_ISL_759488
EPI_ISL_759489
EPI_ISL_759490
EPI_ISL_759050
EPI_ISL_758943
EPI_ISL_758973
EPI_ISL_759065
EPI_ISL_759491
EPI_ISL_759019
EPI_ISL_758790
EPI_ISL_759080
EPI_ISL_759492
EPI_ISL_759020
EPI_ISL_759070
EPI_ISL_758954
EPI_ISL_758956
EPI_ISL_758845
EPI_ISL_758846
EPI_ISL_758856
EPI_ISL_759493
EPI_ISL_759494
EPI_ISL_758930
EPI_ISL_758931
EPI_ISL_758890
EPI_ISL_759495
EPI_ISL_759496
EPI_ISL_759497
EPI_ISL_759498
EPI_ISL_759499
EPI_ISL_758932
EPI_ISL_759500
EPI_ISL_759501
EPI_ISL_759051
EPI_ISL_759502
EPI_ISL_759503
EPI_ISL_759504
EPI_ISL_759505
EPI_ISL_759506
EPI_ISL_759507
EPI_ISL_759021
EPI_ISL_759508
EPI_ISL_759509
EPI_ISL_759510
EPI_ISL_759511
EPI_ISL_758957
EPI_ISL_759512
EPI_ISL_759513
EPI_ISL_759514
EPI_ISL_759097
EPI_ISL_759515
EPI_ISL_758791
EPI_ISL_759516
EPI_ISL_759517
EPI_ISL_758949
EPI_ISL_759518
EPI_ISL_758847
EPI_ISL_759519
EPI_ISL_759520
EPI_ISL_759521
EPI_ISL_759522
EPI_ISL_758792
EPI_ISL_759052
EPI_ISL_759081
EPI_ISL_759022
EPI_ISL_759523
EPI_ISL_759524
EPI_ISL_759053
EPI_ISL_759525
EPI_ISL_759526
EPI_ISL_758933
EPI_ISL_759023
EPI_ISL_759527
EPI_ISL_759098
EPI_ISL_759528
EPI_ISL_758839
EPI_ISL_759529
EPI_ISL_759530
EPI_ISL_758964
EPI_ISL_758793
EPI_ISL_759531
EPI_ISL_758794
EPI_ISL_759532
EPI_ISL_759533
EPI_ISL_759534
EPI_ISL_758795
EPI_ISL_759024
EPI_ISL_759535
EPI_ISL_758884
EPI_ISL_759073
EPI_ISL_759536
EPI_ISL_759060
EPI_ISL_758701
EPI_ISL_758934
EPI_ISL_759537
EPI_ISL_758869
EPI_ISL_759538
EPI_ISL_759539
EPI_ISL_759540
EPI_ISL_759025
EPI_ISL_759026
EPI_ISL_758896
EPI_ISL_759541
EPI_ISL_759542
EPI_ISL_759543
EPI_ISL_759544
EPI_ISL_759545
EPI_ISL_759546
EPI_ISL_759054
EPI_ISL_759547
EPI_ISL_759548
EPI_ISL_759549
EPI_ISL_759550
EPI_ISL_758796
EPI_ISL_759551
EPI_ISL_759552
EPI_ISL_759553
EPI_ISL_759554
EPI_ISL_759555
EPI_ISL_758797
EPI_ISL_759042
EPI_ISL_759088
EPI_ISL_759556
EPI_ISL_759557
EPI_ISL_758885
EPI_ISL_759558
EPI_ISL_759027
EPI_ISL_759043
EPI_ISL_759044
EPI_ISL_759559
EPI_ISL_758886
EPI_ISL_758798
EPI_ISL_758799
EPI_ISL_758950
EPI_ISL_759560
EPI_ISL_758800
EPI_ISL_759561
EPI_ISL_759562
EPI_ISL_758801
EPI_ISL_759563
EPI_ISL_759564
EPI_ISL_759063
EPI_ISL_759099
EPI_ISL_759565
EPI_ISL_759566
EPI_ISL_759567
EPI_ISL_759568
EPI_ISL_759569
EPI_ISL_759570
EPI_ISL_759571
EPI_ISL_759072
EPI_ISL_758708
EPI_ISL_759572
EPI_ISL_758802
EPI_ISL_758958
EPI_ISL_759573
EPI_ISL_758867
EPI_ISL_758803
EPI_ISL_758804
EPI_ISL_758805
EPI_ISL_759574
EPI_ISL_759575
EPI_ISL_758935
EPI_ISL_759576
EPI_ISL_759577
EPI_ISL_758702
EPI_ISL_758806
EPI_ISL_758807
EPI_ISL_758936
EPI_ISL_758887
EPI_ISL_759100
EPI_ISL_759578
EPI_ISL_759579
EPI_ISL_758808
EPI_ISL_759580
EPI_ISL_758974
EPI_ISL_758864
EPI_ISL_759581
EPI_ISL_759582
EPI_ISL_759583
EPI_ISL_759584
EPI_ISL_759585
EPI_ISL_759064
EPI_ISL_759586
EPI_ISL_759028
EPI_ISL_759029
EPI_ISL_759587
EPI_ISL_759030
EPI_ISL_759588
EPI_ISL_759589
EPI_ISL_759055
EPI_ISL_759590
EPI_ISL_759591
EPI_ISL_759592
EPI_ISL_759593
EPI_ISL_758848
EPI_ISL_759594
EPI_ISL_759595
EPI_ISL_758809
EPI_ISL_759596
EPI_ISL_759597
EPI_ISL_759598
EPI_ISL_759599
EPI_ISL_759600
EPI_ISL_759601
EPI_ISL_759602
EPI_ISL_759603
EPI_ISL_759604
EPI_ISL_759031
EPI_ISL_758868
EPI_ISL_759605
EPI_ISL_759606
EPI_ISL_759607
EPI_ISL_759101
EPI_ISL_759608
EPI_ISL_758810
EPI_ISL_759609
EPI_ISL_758811
EPI_ISL_758812
EPI_ISL_758813
EPI_ISL_759610
EPI_ISL_759611
EPI_ISL_759102
EPI_ISL_758814
EPI_ISL_759056
EPI_ISL_759032
EPI_ISL_759612
EPI_ISL_759041
EPI_ISL_758815
EPI_ISL_759613
EPI_ISL_759614
EPI_ISL_758937
EPI_ISL_759033
EPI_ISL_758816
EPI_ISL_758891
EPI_ISL_759615
EPI_ISL_759616
EPI_ISL_758716
EPI_ISL_758817
EPI_ISL_759617
EPI_ISL_759618
EPI_ISL_759082
EPI_ISL_759619
EPI_ISL_758818
EPI_ISL_759620
EPI_ISL_758819
EPI_ISL_759621
EPI_ISL_759622
EPI_ISL_758820
EPI_ISL_759623
EPI_ISL_759624
EPI_ISL_759625
EPI_ISL_758888
EPI_ISL_759626
EPI_ISL_759034
EPI_ISL_759627
EPI_ISL_759628
EPI_ISL_758975
EPI_ISL_759629
EPI_ISL_759035
EPI_ISL_759630
EPI_ISL_759083
EPI_ISL_759631
EPI_ISL_759632
EPI_ISL_759633
EPI_ISL_758889
EPI_ISL_759084
EPI_ISL_759057
EPI_ISL_758821
EPI_ISL_759091
EPI_ISL_759634
EPI_ISL_759635
EPI_ISL_759636
EPI_ISL_758938
EPI_ISL_759637
EPI_ISL_759638
EPI_ISL_759639
EPI_ISL_758968
EPI_ISL_758822
EPI_ISL_759058
EPI_ISL_758823
EPI_ISL_759640
EPI_ISL_759036
EPI_ISL_759641
EPI_ISL_759642
EPI_ISL_759643
EPI_ISL_758824
EPI_ISL_759644
EPI_ISL_759645
EPI_ISL_758703
EPI_ISL_759646
EPI_ISL_759647
EPI_ISL_759648
EPI_ISL_759649
EPI_ISL_759650
EPI_ISL_758825
EPI_ISL_758826
EPI_ISL_759045
EPI_ISL_758827
EPI_ISL_759037
EPI_ISL_759651
EPI_ISL_759652
EPI_ISL_759653
EPI_ISL_758828
EPI_ISL_759654
EPI_ISL_759655
EPI_ISL_758866
EPI_ISL_759059
EPI_ISL_759656
EPI_ISL_758976
EPI_ISL_758829
EPI_ISL_759066
EPI_ISL_759657
EPI_ISL_758830
EPI_ISL_758939
EPI_ISL_759658
EPI_ISL_758940
EPI_ISL_758871
EPI_ISL_759659
EPI_ISL_759660
EPI_ISL_758831
EPI_ISL_759661
EPI_ISL_759662
EPI_ISL_759663
EPI_ISL_759038
EPI_ISL_759664
EPI_ISL_759665
EPI_ISL_759666
EPI_ISL_758832
EPI_ISL_759667
EPI_ISL_759039
EPI_ISL_759668
EPI_ISL_759076
EPI_ISL_759669
EPI_ISL_759670
EPI_ISL_759671
EPI_ISL_759672
EPI_ISL_758941
EPI_ISL_759673
EPI_ISL_759674
EPI_ISL_759675
EPI_ISL_759676
EPI_ISL_758942
EPI_ISL_759677
EPI_ISL_759678
EPI_ISL_759679
EPI_ISL_759680
EPI_ISL_759681
EPI_ISL_759682
EPI_ISL_758858
EPI_ISL_759683
EPI_ISL_759684
EPI_ISL_759685
EPI_ISL_759686
EPI_ISL_758833
EPI_ISL_759040
EPI_ISL_759687
EPI_ISL_759688
EPI_ISL_759689
EPI_ISL_758704
EPI_ISL_759690
EPI_ISL_759085
EPI_ISL_759691
EPI_ISL_758834
EPI_ISL_759692
EPI_ISL_759103
EPI_ISL_758849
EPI_ISL_758835
EPI_ISL_759693
EPI_ISL_758853
EPI_ISL_759694
EPI_ISL_759695
EPI_ISL_759696
EPI_ISL_759697
EPI_ISL_758836
EPI_ISL_759698
EPI_ISL_759699
EPI_ISL_759700
EPI_ISL_757719
EPI_ISL_757701
EPI_ISL_758128
EPI_ISL_758129
EPI_ISL_758130
EPI_ISL_757720
EPI_ISL_757721
EPI_ISL_757722
EPI_ISL_758131
EPI_ISL_758132
EPI_ISL_758133
EPI_ISL_758134
EPI_ISL_758135
EPI_ISL_758136
EPI_ISL_757723
EPI_ISL_757896
EPI_ISL_757975
EPI_ISL_758088
EPI_ISL_757976
EPI_ISL_757977
EPI_ISL_758067
EPI_ISL_758090
EPI_ISL_757724
EPI_ISL_757897
EPI_ISL_758137
EPI_ISL_758138
EPI_ISL_758139
EPI_ISL_757725
EPI_ISL_757978
EPI_ISL_757979
EPI_ISL_757878
EPI_ISL_758140
EPI_ISL_758094
EPI_ISL_758141
EPI_ISL_758142
EPI_ISL_758073
EPI_ISL_758143
EPI_ISL_758085
EPI_ISL_758144
EPI_ISL_758145
EPI_ISL_757980
EPI_ISL_758146
EPI_ISL_757726
EPI_ISL_758147
EPI_ISL_757727
EPI_ISL_757728
EPI_ISL_758148
EPI_ISL_758149
EPI_ISL_758150
EPI_ISL_758068
EPI_ISL_758151
EPI_ISL_758152
EPI_ISL_757981
EPI_ISL_758153
EPI_ISL_758154
EPI_ISL_758155
EPI_ISL_758156
EPI_ISL_758095
EPI_ISL_758096
EPI_ISL_757946
EPI_ISL_758157
EPI_ISL_758158
EPI_ISL_758159
EPI_ISL_757898
EPI_ISL_757982
EPI_ISL_757729
EPI_ISL_757960
EPI_ISL_757730
EPI_ISL_757983
EPI_ISL_758160
EPI_ISL_757899
EPI_ISL_758161
EPI_ISL_758162
EPI_ISL_758163
EPI_ISL_757900
EPI_ISL_758164
EPI_ISL_757901
EPI_ISL_758105
EPI_ISL_757860
EPI_ISL_758165
EPI_ISL_757984
EPI_ISL_758166
EPI_ISL_758167
EPI_ISL_758168
EPI_ISL_758169
EPI_ISL_757731
EPI_ISL_758170
EPI_ISL_757877
EPI_ISL_758171
EPI_ISL_757711
EPI_ISL_758172
EPI_ISL_757732
EPI_ISL_757858
EPI_ISL_758173
EPI_ISL_758174
EPI_ISL_758175
EPI_ISL_757733
EPI_ISL_757879
EPI_ISL_757734
EPI_ISL_758176
EPI_ISL_758177
EPI_ISL_758178
EPI_ISL_758086
EPI_ISL_758179
EPI_ISL_758074
EPI_ISL_757985
EPI_ISL_757902
EPI_ISL_757735
EPI_ISL_757986
EPI_ISL_758180
EPI_ISL_758181
EPI_ISL_757736
EPI_ISL_758182
EPI_ISL_758183
EPI_ISL_758184
EPI_ISL_758185
EPI_ISL_757737
EPI_ISL_758075
EPI_ISL_757738
EPI_ISL_757702
EPI_ISL_757987
EPI_ISL_758186
EPI_ISL_757739
EPI_ISL_757740
EPI_ISL_757741
EPI_ISL_758187
EPI_ISL_757988
EPI_ISL_757742
EPI_ISL_758188
EPI_ISL_758189
EPI_ISL_758190
EPI_ISL_758191
EPI_ISL_757989
EPI_ISL_758192
EPI_ISL_758193
EPI_ISL_758091
EPI_ISL_758194
EPI_ISL_758195
EPI_ISL_758076
EPI_ISL_757855
EPI_ISL_758196
EPI_ISL_758197
EPI_ISL_758198
EPI_ISL_757865
EPI_ISL_757990
EPI_ISL_757903
EPI_ISL_757743
EPI_ISL_758199
EPI_ISL_758200
EPI_ISL_757904
EPI_ISL_757991
EPI_ISL_758201
EPI_ISL_758202
EPI_ISL_758203
EPI_ISL_758204
EPI_ISL_758205
EPI_ISL_758206
EPI_ISL_758207
EPI_ISL_757744
EPI_ISL_757745
EPI_ISL_757992
EPI_ISL_758077
EPI_ISL_758208
EPI_ISL_758209
EPI_ISL_758210
EPI_ISL_758211
EPI_ISL_757863
EPI_ISL_758212
EPI_ISL_757905
EPI_ISL_758213
EPI_ISL_758214
EPI_ISL_757746
EPI_ISL_758215
EPI_ISL_758216
EPI_ISL_758114
EPI_ISL_758217
EPI_ISL_758097
EPI_ISL_757857
EPI_ISL_758218
EPI_ISL_757747
EPI_ISL_758219
EPI_ISL_758117
EPI_ISL_758220
EPI_ISL_758221
EPI_ISL_758222
EPI_ISL_758223
EPI_ISL_757993
EPI_ISL_758224
EPI_ISL_758225
EPI_ISL_758226
EPI_ISL_758227
EPI_ISL_758228
EPI_ISL_758229
EPI_ISL_758230
EPI_ISL_757748
EPI_ISL_758231
EPI_ISL_758232
EPI_ISL_758233
EPI_ISL_758234
EPI_ISL_757749
EPI_ISL_757906
EPI_ISL_758235
EPI_ISL_758236
EPI_ISL_758237
EPI_ISL_758238
EPI_ISL_757994
EPI_ISL_758103
EPI_ISL_758239
EPI_ISL_757750
EPI_ISL_757907
EPI_ISL_757995
EPI_ISL_757880
EPI_ISL_758118
EPI_ISL_758078
EPI_ISL_757751
EPI_ISL_758240
EPI_ISL_758241
EPI_ISL_758242
EPI_ISL_758243
EPI_ISL_758244
EPI_ISL_758245
EPI_ISL_758246
EPI_ISL_757715
EPI_ISL_758247
EPI_ISL_758248
EPI_ISL_758249
EPI_ISL_757908
EPI_ISL_758250
EPI_ISL_757996
EPI_ISL_758251
EPI_ISL_758252
EPI_ISL_758104
EPI_ISL_757909
EPI_ISL_758253
EPI_ISL_758254
EPI_ISL_757997
EPI_ISL_757752
EPI_ISL_757998
EPI_ISL_758255
EPI_ISL_758119
EPI_ISL_757910
EPI_ISL_758256
EPI_ISL_758257
EPI_ISL_758258
EPI_ISL_758079
EPI_ISL_757713
EPI_ISL_757999
EPI_ISL_758259
EPI_ISL_758260
EPI_ISL_757753
EPI_ISL_758261
EPI_ISL_758262
EPI_ISL_757754
EPI_ISL_757881
EPI_ISL_758263
EPI_ISL_758264
EPI_ISL_757961
EPI_ISL_757911
EPI_ISL_758000
EPI_ISL_758265
EPI_ISL_758266
EPI_ISL_758267
EPI_ISL_757912
EPI_ISL_757706
EPI_ISL_758268
EPI_ISL_758269
EPI_ISL_758270
EPI_ISL_758271
EPI_ISL_758272
EPI_ISL_757962
EPI_ISL_758273
EPI_ISL_758274
EPI_ISL_758275
EPI_ISL_757755
EPI_ISL_758276
EPI_ISL_757756
EPI_ISL_757757
EPI_ISL_758277
EPI_ISL_758278
EPI_ISL_758001
EPI_ISL_757707
EPI_ISL_758279
EPI_ISL_758280
EPI_ISL_758281
EPI_ISL_758282
EPI_ISL_757716
EPI_ISL_758002
EPI_ISL_758283
EPI_ISL_757708
EPI_ISL_758284
EPI_ISL_758285
EPI_ISL_758286
EPI_ISL_758287
EPI_ISL_758288
EPI_ISL_758289
EPI_ISL_757758
EPI_ISL_758003
EPI_ISL_758290
EPI_ISL_757759
EPI_ISL_758291
EPI_ISL_758292
EPI_ISL_758293
EPI_ISL_757709
EPI_ISL_758294
EPI_ISL_758295
EPI_ISL_758296
EPI_ISL_757963
EPI_ISL_757913
EPI_ISL_758297
EPI_ISL_758298
EPI_ISL_757959
EPI_ISL_758299
EPI_ISL_758300
EPI_ISL_758004
EPI_ISL_758301
EPI_ISL_758005
EPI_ISL_757856
EPI_ISL_758302
EPI_ISL_757882
EPI_ISL_758006
EPI_ISL_758303
EPI_ISL_757868
EPI_ISL_758304
EPI_ISL_758305
EPI_ISL_758306
EPI_ISL_758307
EPI_ISL_758308
EPI_ISL_757760
EPI_ISL_758309
EPI_ISL_758310
EPI_ISL_758311
EPI_ISL_757761
EPI_ISL_758312
EPI_ISL_757762
EPI_ISL_758007
EPI_ISL_758313
EPI_ISL_758314
EPI_ISL_758315
EPI_ISL_757763
EPI_ISL_757891
EPI_ISL_757764
EPI_ISL_758316
EPI_ISL_758317
EPI_ISL_758318
EPI_ISL_757765
EPI_ISL_757766
EPI_ISL_758008
EPI_ISL_758319
EPI_ISL_758320
EPI_ISL_758321
EPI_ISL_757945
EPI_ISL_758322
EPI_ISL_758323
EPI_ISL_757767
EPI_ISL_757914
EPI_ISL_758120
EPI_ISL_757915
EPI_ISL_758324
EPI_ISL_758009
EPI_ISL_758325
EPI_ISL_757768
EPI_ISL_758326
EPI_ISL_757916
EPI_ISL_758327
EPI_ISL_757917
EPI_ISL_758328
EPI_ISL_757866
EPI_ISL_758329
EPI_ISL_758330
EPI_ISL_757769
EPI_ISL_758331
EPI_ISL_758332
EPI_ISL_757770
EPI_ISL_758010
EPI_ISL_758333
EPI_ISL_758334
EPI_ISL_758335
EPI_ISL_758336
EPI_ISL_758080
EPI_ISL_757714
EPI_ISL_758337
EPI_ISL_758338
EPI_ISL_758339
EPI_ISL_758011
EPI_ISL_758012
EPI_ISL_758340
EPI_ISL_757771
EPI_ISL_758081
EPI_ISL_758341
EPI_ISL_757883
EPI_ISL_757772
EPI_ISL_758342
EPI_ISL_758013
EPI_ISL_758343
EPI_ISL_758069
EPI_ISL_757952
EPI_ISL_758344
EPI_ISL_758345
EPI_ISL_758346
EPI_ISL_758347
EPI_ISL_758348
EPI_ISL_757918
EPI_ISL_757773
EPI_ISL_758349
EPI_ISL_757774
EPI_ISL_757775
EPI_ISL_758350
EPI_ISL_757776
EPI_ISL_758351
EPI_ISL_758070
EPI_ISL_757777
EPI_ISL_757919
EPI_ISL_758014
EPI_ISL_758352
EPI_ISL_758353
EPI_ISL_758354
EPI_ISL_757778
EPI_ISL_758355
EPI_ISL_758015
EPI_ISL_758356
EPI_ISL_757779
EPI_ISL_757884
EPI_ISL_758357
EPI_ISL_758358
EPI_ISL_758359
EPI_ISL_758360
EPI_ISL_758361
EPI_ISL_757780
EPI_ISL_758362
EPI_ISL_757920
EPI_ISL_757864
EPI_ISL_757781
EPI_ISL_758363
EPI_ISL_758364
EPI_ISL_757921
EPI_ISL_758365
EPI_ISL_758366
EPI_ISL_758367
EPI_ISL_758368
EPI_ISL_758369
EPI_ISL_758370
EPI_ISL_758087
EPI_ISL_758371
EPI_ISL_758372
EPI_ISL_758373
EPI_ISL_758374
EPI_ISL_757873
EPI_ISL_758375
EPI_ISL_758376
EPI_ISL_758377
EPI_ISL_758378
EPI_ISL_758121
EPI_ISL_757718
EPI_ISL_758379
EPI_ISL_758380
EPI_ISL_758381
EPI_ISL_758382
EPI_ISL_757782
EPI_ISL_758383
EPI_ISL_758384
EPI_ISL_758385
EPI_ISL_757862
EPI_ISL_758386
EPI_ISL_758387
EPI_ISL_758388
EPI_ISL_758016
EPI_ISL_758017
EPI_ISL_758018
EPI_ISL_757783
EPI_ISL_758389
EPI_ISL_758390
EPI_ISL_757784
EPI_ISL_758391
EPI_ISL_758392
EPI_ISL_757785
EPI_ISL_758393
EPI_ISL_758394
EPI_ISL_757922
EPI_ISL_757786
EPI_ISL_758395
EPI_ISL_758396
EPI_ISL_758397
EPI_ISL_757787
EPI_ISL_758398
EPI_ISL_758399
EPI_ISL_757964
EPI_ISL_758400
EPI_ISL_758401
EPI_ISL_757870
EPI_ISL_758402
EPI_ISL_758403
EPI_ISL_758404
EPI_ISL_758405
EPI_ISL_757788
EPI_ISL_758406
EPI_ISL_758407
EPI_ISL_758408
EPI_ISL_758409
EPI_ISL_758410
EPI_ISL_758411
EPI_ISL_758412
EPI_ISL_758413
EPI_ISL_758414
EPI_ISL_758415
EPI_ISL_758416
EPI_ISL_757885
EPI_ISL_758417
EPI_ISL_757789
EPI_ISL_758418
EPI_ISL_758419
EPI_ISL_758420
EPI_ISL_758421
EPI_ISL_758422
EPI_ISL_758423
EPI_ISL_758019
EPI_ISL_758424
EPI_ISL_757790
EPI_ISL_758425
EPI_ISL_757791
EPI_ISL_758426
EPI_ISL_758427
EPI_ISL_758020
EPI_ISL_758428
EPI_ISL_758429
EPI_ISL_757792
EPI_ISL_758430
EPI_ISL_757892
EPI_ISL_758431
EPI_ISL_758432
EPI_ISL_758433
EPI_ISL_758434
EPI_ISL_758435
EPI_ISL_758436
EPI_ISL_757923
EPI_ISL_757793
EPI_ISL_758437
EPI_ISL_758438
EPI_ISL_758439
EPI_ISL_757924
EPI_ISL_758440
EPI_ISL_758441
EPI_ISL_758442
EPI_ISL_758443
EPI_ISL_758444
EPI_ISL_758445
EPI_ISL_758446
EPI_ISL_757794
EPI_ISL_758447
EPI_ISL_758098
EPI_ISL_758448
EPI_ISL_758449
EPI_ISL_758450
EPI_ISL_758451
EPI_ISL_758083
EPI_ISL_758452
EPI_ISL_758453
EPI_ISL_758454
EPI_ISL_758092
EPI_ISL_758455
EPI_ISL_757717
EPI_ISL_758456
EPI_ISL_758457
EPI_ISL_758458
EPI_ISL_758099
EPI_ISL_758459
EPI_ISL_758102
EPI_ISL_757795
EPI_ISL_757796
EPI_ISL_757797
EPI_ISL_758460
EPI_ISL_758461
EPI_ISL_757798
EPI_ISL_758462
EPI_ISL_757799
EPI_ISL_758021
EPI_ISL_758022
EPI_ISL_758100
EPI_ISL_758463
EPI_ISL_757925
EPI_ISL_758464
EPI_ISL_758465
EPI_ISL_758466
EPI_ISL_758023
EPI_ISL_757869
EPI_ISL_758467
EPI_ISL_758468
EPI_ISL_758469
EPI_ISL_758470
EPI_ISL_757800
EPI_ISL_757965
EPI_ISL_758471
EPI_ISL_758472
EPI_ISL_758473
EPI_ISL_758474
EPI_ISL_757886
EPI_ISL_758475
EPI_ISL_758089
EPI_ISL_758476
EPI_ISL_758024
EPI_ISL_758477
EPI_ISL_757871
EPI_ISL_758478
EPI_ISL_758025
EPI_ISL_757801
EPI_ISL_758479
EPI_ISL_758480
EPI_ISL_757926
EPI_ISL_758481
EPI_ISL_758112
EPI_ISL_758482
EPI_ISL_758483
EPI_ISL_757966
EPI_ISL_758113
EPI_ISL_757927
EPI_ISL_758489
EPI_ISL_758493
EPI_ISL_758495
EPI_ISL_758032
EPI_ISL_758556
EPI_ISL_758644
EPI_ISL_758658
EPI_ISL_758696
EPI_ISL_757540
EPI_ISL_757579
EPI_ISL_757480
EPI_ISL_757630
EPI_ISL_757434
EPI_ISL_757397
EPI_ISL_757457
EPI_ISL_757649
EPI_ISL_757656
EPI_ISL_757438
EPI_ISL_757399
EPI_ISL_757461
EPI_ISL_757679
EPI_ISL_757501
EPI_ISL_757686
EPI_ISL_757689
EPI_ISL_757697
EPI_ISL_757700
EPI_ISL_794442
EPI_ISL_794340
EPI_ISL_794443
EPI_ISL_794444
EPI_ISL_794353
EPI_ISL_794445
EPI_ISL_794325
EPI_ISL_794446
EPI_ISL_794389
EPI_ISL_794447
EPI_ISL_794448
EPI_ISL_794427
EPI_ISL_794331
EPI_ISL_794510
EPI_ISL_794342
EPI_ISL_793421
EPI_ISL_793400
EPI_ISL_793317
EPI_ISL_793030
EPI_ISL_793422
EPI_ISL_793423
EPI_ISL_793424
EPI_ISL_793318
EPI_ISL_793425
EPI_ISL_793031
EPI_ISL_793032
EPI_ISL_793426
EPI_ISL_793427
EPI_ISL_793428
EPI_ISL_793429
EPI_ISL_793430
EPI_ISL_793417
EPI_ISL_793401
EPI_ISL_793431
EPI_ISL_793432
EPI_ISL_793145
EPI_ISL_793433
EPI_ISL_793033
EPI_ISL_793159
EPI_ISL_793406
EPI_ISL_793434
EPI_ISL_793435
EPI_ISL_793436
EPI_ISL_793437
EPI_ISL_793034
EPI_ISL_793319
EPI_ISL_793438
EPI_ISL_793150
EPI_ISL_793439
EPI_ISL_793440
EPI_ISL_793441
EPI_ISL_793442
EPI_ISL_793035
EPI_ISL_793036
EPI_ISL_793443
EPI_ISL_793181
EPI_ISL_793444
EPI_ISL_793037
EPI_ISL_793445
EPI_ISL_793446
EPI_ISL_793447
EPI_ISL_793448
EPI_ISL_793402
EPI_ISL_793320
EPI_ISL_793449
EPI_ISL_793450
EPI_ISL_793451
EPI_ISL_793452
EPI_ISL_793453
EPI_ISL_793454
EPI_ISL_793455
EPI_ISL_793456
EPI_ISL_793321
EPI_ISL_793457
EPI_ISL_793458
EPI_ISL_793459
EPI_ISL_793322
EPI_ISL_793460
EPI_ISL_793461
EPI_ISL_793462
EPI_ISL_793463
EPI_ISL_793464
EPI_ISL_793038
EPI_ISL_793205
EPI_ISL_793323
EPI_ISL_793465
EPI_ISL_793206
EPI_ISL_793466
EPI_ISL_793467
EPI_ISL_793468
EPI_ISL_793039
EPI_ISL_793469
EPI_ISL_793470
EPI_ISL_793182
EPI_ISL_793207
EPI_ISL_793471
EPI_ISL_793472
EPI_ISL_793473
EPI_ISL_793474
EPI_ISL_793399
EPI_ISL_793475
EPI_ISL_793183
EPI_ISL_793476
EPI_ISL_793477
EPI_ISL_793478
EPI_ISL_793479
EPI_ISL_793208
EPI_ISL_793163
EPI_ISL_793480
EPI_ISL_793481
EPI_ISL_793482
EPI_ISL_793483
EPI_ISL_793484
EPI_ISL_793324
EPI_ISL_793485
EPI_ISL_793325
EPI_ISL_793486
EPI_ISL_793142
EPI_ISL_793487
EPI_ISL_793488
EPI_ISL_793489
EPI_ISL_793184
EPI_ISL_793490
EPI_ISL_793040
EPI_ISL_793179
EPI_ISL_793491
EPI_ISL_793492
EPI_ISL_793493
EPI_ISL_793494
EPI_ISL_793041
EPI_ISL_793495
EPI_ISL_793042
EPI_ISL_793496
EPI_ISL_793497
EPI_ISL_793498
EPI_ISL_793499
EPI_ISL_793209
EPI_ISL_793500
EPI_ISL_793501
EPI_ISL_793502
EPI_ISL_793503
EPI_ISL_793504
EPI_ISL_793505
EPI_ISL_793506
EPI_ISL_793507
EPI_ISL_793508
EPI_ISL_793164
EPI_ISL_793043
EPI_ISL_793509
EPI_ISL_793510
EPI_ISL_793511
EPI_ISL_793512
EPI_ISL_793513
EPI_ISL_793514
EPI_ISL_793515
EPI_ISL_793516
EPI_ISL_793116
EPI_ISL_793517
EPI_ISL_793518
EPI_ISL_793301
EPI_ISL_793519
EPI_ISL_793210
EPI_ISL_793185
EPI_ISL_793520
EPI_ISL_793521
EPI_ISL_793211
EPI_ISL_793522
EPI_ISL_793186
EPI_ISL_793523
EPI_ISL_793524
EPI_ISL_793525
EPI_ISL_793326
EPI_ISL_793374
EPI_ISL_793526
EPI_ISL_793527
EPI_ISL_793117
EPI_ISL_793528
EPI_ISL_793120
EPI_ISL_793327
EPI_ISL_793529
EPI_ISL_793530
EPI_ISL_793316
EPI_ISL_793531
EPI_ISL_793532
EPI_ISL_793533
EPI_ISL_793534
EPI_ISL_793212
EPI_ISL_793535
EPI_ISL_793151
EPI_ISL_793536
EPI_ISL_793537
EPI_ISL_793538
EPI_ISL_793539
EPI_ISL_793540
EPI_ISL_793044
EPI_ISL_793541
EPI_ISL_793542
EPI_ISL_793543
EPI_ISL_793544
EPI_ISL_793545
EPI_ISL_793328
EPI_ISL_793546
EPI_ISL_793547
EPI_ISL_793548
EPI_ISL_793549
EPI_ISL_793550
EPI_ISL_793551
EPI_ISL_793394
EPI_ISL_793371
EPI_ISL_793180
EPI_ISL_793045
EPI_ISL_793552
EPI_ISL_793329
EPI_ISL_793553
EPI_ISL_793403
EPI_ISL_793554
EPI_ISL_793187
EPI_ISL_793555
EPI_ISL_793556
EPI_ISL_793213
EPI_ISL_793557
EPI_ISL_793296
EPI_ISL_793558
EPI_ISL_793559
EPI_ISL_793560
EPI_ISL_793561
EPI_ISL_793562
EPI_ISL_793563
EPI_ISL_793564
EPI_ISL_793565
EPI_ISL_793566
EPI_ISL_793567
EPI_ISL_793568
EPI_ISL_793569
EPI_ISL_793130
EPI_ISL_793570
EPI_ISL_793571
EPI_ISL_793299
EPI_ISL_793572
EPI_ISL_793573
EPI_ISL_793188
EPI_ISL_793574
EPI_ISL_793575
EPI_ISL_793576
EPI_ISL_793046
EPI_ISL_793577
EPI_ISL_793578
EPI_ISL_793047
EPI_ISL_793579
EPI_ISL_793580
EPI_ISL_793581
EPI_ISL_793189
EPI_ISL_793582
EPI_ISL_793583
EPI_ISL_793584
EPI_ISL_793585
EPI_ISL_793214
EPI_ISL_793586
EPI_ISL_793587
EPI_ISL_793588
EPI_ISL_793589
EPI_ISL_793590
EPI_ISL_793591
EPI_ISL_793592
EPI_ISL_793593
EPI_ISL_793594
EPI_ISL_793215
EPI_ISL_793595
EPI_ISL_793596
EPI_ISL_793597
EPI_ISL_793598
EPI_ISL_793599
EPI_ISL_793600
EPI_ISL_793601
EPI_ISL_793048
EPI_ISL_793602
EPI_ISL_793603
EPI_ISL_793604
EPI_ISL_793605
EPI_ISL_793606
EPI_ISL_793607
EPI_ISL_793608
EPI_ISL_793134
EPI_ISL_793609
EPI_ISL_793049
EPI_ISL_793610
EPI_ISL_793611
EPI_ISL_793612
EPI_ISL_793613
EPI_ISL_793614
EPI_ISL_793050
EPI_ISL_793615
EPI_ISL_793216
EPI_ISL_793616
EPI_ISL_793617
EPI_ISL_793618
EPI_ISL_793619
EPI_ISL_793620
EPI_ISL_793621
EPI_ISL_793622
EPI_ISL_793623
EPI_ISL_793624
EPI_ISL_793625
EPI_ISL_793626
EPI_ISL_793627
EPI_ISL_793628
EPI_ISL_793629
EPI_ISL_793630
EPI_ISL_793631
EPI_ISL_793396
EPI_ISL_793632
EPI_ISL_793633
EPI_ISL_793634
EPI_ISL_793171
EPI_ISL_793635
EPI_ISL_793217
EPI_ISL_793330
EPI_ISL_793190
EPI_ISL_793636
EPI_ISL_793191
EPI_ISL_793637
EPI_ISL_793638
EPI_ISL_793639
EPI_ISL_793640
EPI_ISL_793641
EPI_ISL_793642
EPI_ISL_793192
EPI_ISL_793643
EPI_ISL_793644
EPI_ISL_793645
EPI_ISL_793646
EPI_ISL_793647
EPI_ISL_793193
EPI_ISL_793648
EPI_ISL_793331
EPI_ISL_793649
EPI_ISL_793650
EPI_ISL_793651
EPI_ISL_793652
EPI_ISL_793332
EPI_ISL_793653
EPI_ISL_793413
EPI_ISL_793194
EPI_ISL_793654
EPI_ISL_793655
EPI_ISL_793261
EPI_ISL_793656
EPI_ISL_793657
EPI_ISL_793333
EPI_ISL_793658
EPI_ISL_793659
EPI_ISL_793660
EPI_ISL_793293
EPI_ISL_793661
EPI_ISL_793662
EPI_ISL_793663
EPI_ISL_793294
EPI_ISL_793664
EPI_ISL_793665
EPI_ISL_793263
EPI_ISL_793254
EPI_ISL_793666
EPI_ISL_793667
EPI_ISL_793158
EPI_ISL_793203
EPI_ISL_793668
EPI_ISL_793669
EPI_ISL_793670
EPI_ISL_793282
EPI_ISL_793671
EPI_ISL_793672
EPI_ISL_793673
EPI_ISL_793674
EPI_ISL_793407
EPI_ISL_793675
EPI_ISL_793676
EPI_ISL_793677
EPI_ISL_793678
EPI_ISL_793679
EPI_ISL_793680
EPI_ISL_793218
EPI_ISL_793681
EPI_ISL_793286
EPI_ISL_793682
EPI_ISL_793683
EPI_ISL_793147
EPI_ISL_793390
EPI_ISL_793135
EPI_ISL_793051
EPI_ISL_793052
EPI_ISL_793393
EPI_ISL_793684
EPI_ISL_793685
EPI_ISL_793053
EPI_ISL_793686
EPI_ISL_793291
EPI_ISL_793687
EPI_ISL_793381
EPI_ISL_793688
EPI_ISL_793689
EPI_ISL_793026
EPI_ISL_793408
EPI_ISL_793690
EPI_ISL_793691
EPI_ISL_793281
EPI_ISL_793398
EPI_ISL_793692
EPI_ISL_793375
EPI_ISL_793693
EPI_ISL_793387
EPI_ISL_793054
EPI_ISL_793694
EPI_ISL_793274
EPI_ISL_793136
EPI_ISL_793334
EPI_ISL_793055
EPI_ISL_793695
EPI_ISL_793219
EPI_ISL_793696
EPI_ISL_793220
EPI_ISL_793697
EPI_ISL_793698
EPI_ISL_793699
EPI_ISL_793700
EPI_ISL_793701
EPI_ISL_793015
EPI_ISL_793702
EPI_ISL_793703
EPI_ISL_793016
EPI_ISL_793056
EPI_ISL_793704
EPI_ISL_793705
EPI_ISL_793389
EPI_ISL_793221
EPI_ISL_793706
EPI_ISL_793160
EPI_ISL_793148
EPI_ISL_793297
EPI_ISL_793014
EPI_ISL_793057
EPI_ISL_793707
EPI_ISL_793708
EPI_ISL_793222
EPI_ISL_793709
EPI_ISL_793710
EPI_ISL_793711
EPI_ISL_793712
EPI_ISL_793713
EPI_ISL_793714
EPI_ISL_793397
EPI_ISL_793022
EPI_ISL_793335
EPI_ISL_793058
EPI_ISL_793715
EPI_ISL_793716
EPI_ISL_793017
EPI_ISL_793223
EPI_ISL_793168
EPI_ISL_793717
EPI_ISL_793718
EPI_ISL_793415
EPI_ISL_793152
EPI_ISL_793224
EPI_ISL_793719
EPI_ISL_793720
EPI_ISL_793256
EPI_ISL_793721
EPI_ISL_793722
EPI_ISL_793195
EPI_ISL_793723
EPI_ISL_793724
EPI_ISL_793126
EPI_ISL_793059
EPI_ISL_793137
EPI_ISL_793725
EPI_ISL_793726
EPI_ISL_793727
EPI_ISL_793728
EPI_ISL_793729
EPI_ISL_793391
EPI_ISL_793730
EPI_ISL_793731
EPI_ISL_793732
EPI_ISL_793060
EPI_ISL_793336
EPI_ISL_793733
EPI_ISL_793734
EPI_ISL_793735
EPI_ISL_793736
EPI_ISL_793737
EPI_ISL_793409
EPI_ISL_793738
EPI_ISL_793739
EPI_ISL_793740
EPI_ISL_793741
EPI_ISL_793169
EPI_ISL_793742
EPI_ISL_793337
EPI_ISL_793338
EPI_ISL_793061
EPI_ISL_793743
EPI_ISL_793744
EPI_ISL_793745
EPI_ISL_793746
EPI_ISL_793275
EPI_ISL_793747
EPI_ISL_793029
EPI_ISL_793225
EPI_ISL_793748
EPI_ISL_793749
EPI_ISL_793750
EPI_ISL_793280
EPI_ISL_793062
EPI_ISL_793028
EPI_ISL_793339
EPI_ISL_793751
EPI_ISL_793752
EPI_ISL_793226
EPI_ISL_793753
EPI_ISL_793063
EPI_ISL_793754
EPI_ISL_793755
EPI_ISL_793756
EPI_ISL_793757
EPI_ISL_793340
EPI_ISL_793758
EPI_ISL_793759
EPI_ISL_793760
EPI_ISL_793388
EPI_ISL_793761
EPI_ISL_793410
EPI_ISL_793024
EPI_ISL_793227
EPI_ISL_793384
EPI_ISL_793228
EPI_ISL_793762
EPI_ISL_793763
EPI_ISL_793764
EPI_ISL_793765
EPI_ISL_793272
EPI_ISL_793766
EPI_ISL_793133
EPI_ISL_793341
EPI_ISL_793767
EPI_ISL_793768
EPI_ISL_793769
EPI_ISL_793770
EPI_ISL_793771
EPI_ISL_793064
EPI_ISL_793772
EPI_ISL_793773
EPI_ISL_793774
EPI_ISL_793775
EPI_ISL_793776
EPI_ISL_793065
EPI_ISL_793777
EPI_ISL_793778
EPI_ISL_793779
EPI_ISL_793066
EPI_ISL_793780
EPI_ISL_793196
EPI_ISL_793271
EPI_ISL_793781
EPI_ISL_793229
EPI_ISL_793067
EPI_ISL_793782
EPI_ISL_793783
EPI_ISL_793068
EPI_ISL_793784
EPI_ISL_793785
EPI_ISL_793786
EPI_ISL_793787
EPI_ISL_793788
EPI_ISL_793789
EPI_ISL_793790
EPI_ISL_793230
EPI_ISL_793791
EPI_ISL_793792
EPI_ISL_793231
EPI_ISL_793174
EPI_ISL_793793
EPI_ISL_793139
EPI_ISL_793794
EPI_ISL_793342
EPI_ISL_793795
EPI_ISL_793796
EPI_ISL_793797
EPI_ISL_793204
EPI_ISL_793798
EPI_ISL_793069
EPI_ISL_793343
EPI_ISL_793799
EPI_ISL_793070
EPI_ISL_793295
EPI_ISL_793800
EPI_ISL_793344
EPI_ISL_793801
EPI_ISL_793802
EPI_ISL_793071
EPI_ISL_793803
EPI_ISL_793804
EPI_ISL_793805
EPI_ISL_793806
EPI_ISL_793302
EPI_ISL_793418
EPI_ISL_793072
EPI_ISL_793345
EPI_ISL_793807
EPI_ISL_793808
EPI_ISL_793262
EPI_ISL_793232
EPI_ISL_793233
EPI_ISL_793809
EPI_ISL_793810
EPI_ISL_793811
EPI_ISL_793290
EPI_ISL_793234
EPI_ISL_793812
EPI_ISL_793419
EPI_ISL_793289
EPI_ISL_793073
EPI_ISL_793813
EPI_ISL_793814
EPI_ISL_793253
EPI_ISL_793815
EPI_ISL_793816
EPI_ISL_793817
EPI_ISL_793818
EPI_ISL_793819
EPI_ISL_793153
EPI_ISL_793820
EPI_ISL_793346
EPI_ISL_793821
EPI_ISL_793822
EPI_ISL_793823
EPI_ISL_793074
EPI_ISL_793021
EPI_ISL_793824
EPI_ISL_793825
EPI_ISL_793075
EPI_ISL_793414
EPI_ISL_793826
EPI_ISL_793827
EPI_ISL_793076
EPI_ISL_793303
EPI_ISL_793370
EPI_ISL_793347
EPI_ISL_793828
EPI_ISL_793077
EPI_ISL_793348
EPI_ISL_793829
EPI_ISL_793830
EPI_ISL_793285
EPI_ISL_793831
EPI_ISL_793404
EPI_ISL_793123
EPI_ISL_793197
EPI_ISL_793235
EPI_ISL_793832
EPI_ISL_793833
EPI_ISL_793834
EPI_ISL_793382
EPI_ISL_793835
EPI_ISL_793349
EPI_ISL_793161
EPI_ISL_793836
EPI_ISL_793837
EPI_ISL_793269
EPI_ISL_793078
EPI_ISL_793838
EPI_ISL_793079
EPI_ISL_793080
EPI_ISL_793350
EPI_ISL_793839
EPI_ISL_793840
EPI_ISL_793128
EPI_ISL_793841
EPI_ISL_793081
EPI_ISL_793842
EPI_ISL_793392
EPI_ISL_793843
EPI_ISL_793082
EPI_ISL_793844
EPI_ISL_793236
EPI_ISL_793845
EPI_ISL_793846
EPI_ISL_793198
EPI_ISL_793847
EPI_ISL_793848
EPI_ISL_793849
EPI_ISL_793850
EPI_ISL_793304
EPI_ISL_793237
EPI_ISL_793238
EPI_ISL_793083
EPI_ISL_793084
EPI_ISL_793129
EPI_ISL_793851
EPI_ISL_793085
EPI_ISL_793852
EPI_ISL_793853
EPI_ISL_793086
EPI_ISL_793854
EPI_ISL_793087
EPI_ISL_793124
EPI_ISL_793855
EPI_ISL_793856
EPI_ISL_793088
EPI_ISL_793857
EPI_ISL_793858
EPI_ISL_793859
EPI_ISL_793860
EPI_ISL_793861
EPI_ISL_793862
EPI_ISL_793863
EPI_ISL_793864
EPI_ISL_793351
EPI_ISL_793865
EPI_ISL_793372
EPI_ISL_793089
EPI_ISL_793866
EPI_ISL_793202
EPI_ISL_793867
EPI_ISL_793868
EPI_ISL_793131
EPI_ISL_793239
EPI_ISL_793869
EPI_ISL_793870
EPI_ISL_793871
EPI_ISL_793872
EPI_ISL_793873
EPI_ISL_793305
EPI_ISL_793874
EPI_ISL_793875
EPI_ISL_793125
EPI_ISL_793395
EPI_ISL_793876
EPI_ISL_793385
EPI_ISL_793019
EPI_ISL_793877
EPI_ISL_793141
EPI_ISL_793878
EPI_ISL_793090
EPI_ISL_793376
EPI_ISL_793091
EPI_ISL_793879
EPI_ISL_793023
EPI_ISL_793416
EPI_ISL_793352
EPI_ISL_793880
EPI_ISL_793240
EPI_ISL_793092
EPI_ISL_793241
EPI_ISL_793881
EPI_ISL_793277
EPI_ISL_793093
EPI_ISL_793020
EPI_ISL_793242
EPI_ISL_793882
EPI_ISL_793883
EPI_ISL_793884
EPI_ISL_793094
EPI_ISL_793353
EPI_ISL_793377
EPI_ISL_793885
EPI_ISL_793886
EPI_ISL_793887
EPI_ISL_793888
EPI_ISL_793095
EPI_ISL_793405
EPI_ISL_793354
EPI_ISL_793889
EPI_ISL_793096
EPI_ISL_793097
EPI_ISL_793098
EPI_ISL_793890
EPI_ISL_793287
EPI_ISL_793891
EPI_ISL_793892
EPI_ISL_793893
EPI_ISL_793378
EPI_ISL_793355
EPI_ISL_793894
EPI_ISL_793018
EPI_ISL_793356
EPI_ISL_793895
EPI_ISL_793896
EPI_ISL_793897
EPI_ISL_793898
EPI_ISL_793025
EPI_ISL_793899
EPI_ISL_793900
EPI_ISL_793099
EPI_ISL_793175
EPI_ISL_793118
EPI_ISL_793357
EPI_ISL_793115
EPI_ISL_793358
EPI_ISL_793359
EPI_ISL_793901
EPI_ISL_793902
EPI_ISL_793270
EPI_ISL_793027
EPI_ISL_793140
EPI_ISL_793360
EPI_ISL_793903
EPI_ISL_793361
EPI_ISL_793243
EPI_ISL_793283
EPI_ISL_793362
EPI_ISL_793904
EPI_ISL_793100
EPI_ISL_793149
EPI_ISL_793905
EPI_ISL_793906
EPI_ISL_793363
EPI_ISL_793907
EPI_ISL_793154
EPI_ISL_793908
EPI_ISL_793909
EPI_ISL_793265
EPI_ISL_793138
EPI_ISL_793101
EPI_ISL_793102
EPI_ISL_793260
EPI_ISL_793170
EPI_ISL_793910
EPI_ISL_793251
EPI_ISL_793420
EPI_ISL_793244
EPI_ISL_793911
EPI_ISL_793912
EPI_ISL_793165
EPI_ISL_793306
EPI_ISL_793103
EPI_ISL_793199
EPI_ISL_793913
EPI_ISL_793914
EPI_ISL_793915
EPI_ISL_793916
EPI_ISL_793245
EPI_ISL_793412
EPI_ISL_793917
EPI_ISL_793918
EPI_ISL_793300
EPI_ISL_793919
EPI_ISL_793364
EPI_ISL_793920
EPI_ISL_793365
EPI_ISL_793921
EPI_ISL_793922
EPI_ISL_793923
EPI_ISL_793167
EPI_ISL_793172
EPI_ISL_793122
EPI_ISL_793924
EPI_ISL_793144
EPI_ISL_793925
EPI_ISL_793926
EPI_ISL_793104
EPI_ISL_793264
EPI_ISL_793258
EPI_ISL_793366
EPI_ISL_793927
EPI_ISL_793255
EPI_ISL_793928
EPI_ISL_793929
EPI_ISL_793930
EPI_ISL_793931
EPI_ISL_793932
EPI_ISL_793933
EPI_ISL_793173
EPI_ISL_793934
EPI_ISL_793935
EPI_ISL_793936
EPI_ISL_793937
EPI_ISL_793938
EPI_ISL_793939
EPI_ISL_793940
EPI_ISL_793941
EPI_ISL_793942
EPI_ISL_793200
EPI_ISL_793379
EPI_ISL_793943
EPI_ISL_793266
EPI_ISL_793143
EPI_ISL_793250
EPI_ISL_793944
EPI_ISL_793307
EPI_ISL_793945
EPI_ISL_793946
EPI_ISL_793308
EPI_ISL_793298
EPI_ISL_793105
EPI_ISL_793288
EPI_ISL_793947
EPI_ISL_793309
EPI_ISL_793948
EPI_ISL_793279
EPI_ISL_793273
EPI_ISL_793176
EPI_ISL_793949
EPI_ISL_793950
EPI_ISL_793276
EPI_ISL_793951
EPI_ISL_793952
EPI_ISL_793383
EPI_ISL_793953
EPI_ISL_793954
EPI_ISL_793955
EPI_ISL_793119
EPI_ISL_793310
EPI_ISL_793106
EPI_ISL_793177
EPI_ISL_793252
EPI_ISL_793311
EPI_ISL_793957
EPI_ISL_793958
EPI_ISL_793107
EPI_ISL_793959
EPI_ISL_793367
EPI_ISL_793960
EPI_ISL_793247
EPI_ISL_793961
EPI_ISL_793962
EPI_ISL_793312
EPI_ISL_793108
EPI_ISL_793963
EPI_ISL_793964
EPI_ISL_793121
EPI_ISL_793411
EPI_ISL_793257
EPI_ISL_793965
EPI_ISL_793267
EPI_ISL_793966
EPI_ISL_793967
EPI_ISL_793968
EPI_ISL_793969
EPI_ISL_793970
EPI_ISL_793971
EPI_ISL_793313
EPI_ISL_793972
EPI_ISL_793109
EPI_ISL_793974
EPI_ISL_793132
EPI_ISL_793976
EPI_ISL_793977
EPI_ISL_793979
EPI_ISL_793110
EPI_ISL_793166
EPI_ISL_793980
EPI_ISL_793314
EPI_ISL_793981
EPI_ISL_793982
EPI_ISL_793373
EPI_ISL_793985
EPI_ISL_793986
EPI_ISL_793987
EPI_ISL_793988
EPI_ISL_793386
EPI_ISL_793284
EPI_ISL_793994
EPI_ISL_793997
EPI_ISL_793292
EPI_ISL_793380
EPI_ISL_793259
EPI_ISL_792848
EPI_ISL_792853
EPI_ISL_792857
EPI_ISL_792767
EPI_ISL_792878
EPI_ISL_792881
EPI_ISL_792886
EPI_ISL_792887
EPI_ISL_792790
EPI_ISL_792923
EPI_ISL_792932
EPI_ISL_792776
EPI_ISL_792798
EPI_ISL_792947
EPI_ISL_792948
EPI_ISL_792782
EPI_ISL_792951
EPI_ISL_792751
EPI_ISL_792958
EPI_ISL_792963
EPI_ISL_792964
EPI_ISL_792845
EPI_ISL_792824
EPI_ISL_792711
EPI_ISL_792740
EPI_ISL_792783
EPI_ISL_792748
EPI_ISL_793012
EPI_ISL_795426
EPI_ISL_795427
EPI_ISL_795282
EPI_ISL_795428
EPI_ISL_795429
EPI_ISL_795430
EPI_ISL_795431
EPI_ISL_795432
EPI_ISL_795433
EPI_ISL_795047
EPI_ISL_795434
EPI_ISL_795435
EPI_ISL_795260
EPI_ISL_795255
EPI_ISL_795436
EPI_ISL_795283
EPI_ISL_795437
EPI_ISL_795014
EPI_ISL_795438
EPI_ISL_795439
EPI_ISL_795440
EPI_ISL_795284
EPI_ISL_795441
EPI_ISL_795442
EPI_ISL_795048
EPI_ISL_795172
EPI_ISL_795443
EPI_ISL_795444
EPI_ISL_795285
EPI_ISL_795445
EPI_ISL_795446
EPI_ISL_795286
EPI_ISL_795447
EPI_ISL_795448
EPI_ISL_795449
EPI_ISL_795397
EPI_ISL_795287
EPI_ISL_795415
EPI_ISL_795288
EPI_ISL_795450
EPI_ISL_795451
EPI_ISL_795452
EPI_ISL_795453
EPI_ISL_795454
EPI_ISL_795385
EPI_ISL_795455
EPI_ISL_795456
EPI_ISL_795177
EPI_ISL_795049
EPI_ISL_795050
EPI_ISL_795457
EPI_ISL_795458
EPI_ISL_795459
EPI_ISL_795289
EPI_ISL_795460
EPI_ISL_795051
EPI_ISL_795461
EPI_ISL_795052
EPI_ISL_795269
EPI_ISL_795462
EPI_ISL_795463
EPI_ISL_795464
EPI_ISL_795025
EPI_ISL_795465
EPI_ISL_795466
EPI_ISL_795247
EPI_ISL_795178
EPI_ISL_795467
EPI_ISL_795245
EPI_ISL_795290
EPI_ISL_795053
EPI_ISL_795054
EPI_ISL_795055
EPI_ISL_795291
EPI_ISL_795281
EPI_ISL_795468
EPI_ISL_795469
EPI_ISL_795470
EPI_ISL_795471
EPI_ISL_795472
EPI_ISL_795473
EPI_ISL_795474
EPI_ISL_795475
EPI_ISL_795476
EPI_ISL_795477
EPI_ISL_795253
EPI_ISL_795478
EPI_ISL_795479
EPI_ISL_795480
EPI_ISL_795056
EPI_ISL_795292
EPI_ISL_795057
EPI_ISL_795481
EPI_ISL_795293
EPI_ISL_795159
EPI_ISL_795213
EPI_ISL_795386
EPI_ISL_795482
EPI_ISL_795211
EPI_ISL_795483
EPI_ISL_795268
EPI_ISL_795294
EPI_ISL_795484
EPI_ISL_795485
EPI_ISL_795486
EPI_ISL_795487
EPI_ISL_795391
EPI_ISL_795488
EPI_ISL_795416
EPI_ISL_795189
EPI_ISL_795295
EPI_ISL_795489
EPI_ISL_795214
EPI_ISL_795490
EPI_ISL_795491
EPI_ISL_795242
EPI_ISL_795058
EPI_ISL_795059
EPI_ISL_795492
EPI_ISL_795493
EPI_ISL_795494
EPI_ISL_795166
EPI_ISL_795495
EPI_ISL_795496
EPI_ISL_795497
EPI_ISL_795296
EPI_ISL_795297
EPI_ISL_795498
EPI_ISL_795499
EPI_ISL_795256
EPI_ISL_795500
EPI_ISL_795060
EPI_ISL_795501
EPI_ISL_795030
EPI_ISL_795502
EPI_ISL_795298
EPI_ISL_795503
EPI_ISL_795368
EPI_ISL_795504
EPI_ISL_795505
EPI_ISL_795299
EPI_ISL_795300
EPI_ISL_795161
EPI_ISL_795380
EPI_ISL_795181
EPI_ISL_795506
EPI_ISL_795398
EPI_ISL_795507
EPI_ISL_795508
EPI_ISL_795509
EPI_ISL_795270
EPI_ISL_795301
EPI_ISL_795510
EPI_ISL_795511
EPI_ISL_795419
EPI_ISL_795512
EPI_ISL_795513
EPI_ISL_795514
EPI_ISL_795515
EPI_ISL_795516
EPI_ISL_795517
EPI_ISL_795518
EPI_ISL_795371
EPI_ISL_795519
EPI_ISL_795399
EPI_ISL_795167
EPI_ISL_795520
EPI_ISL_795061
EPI_ISL_795521
EPI_ISL_795302
EPI_ISL_795522
EPI_ISL_795523
EPI_ISL_795524
EPI_ISL_795266
EPI_ISL_795525
EPI_ISL_795526
EPI_ISL_795527
EPI_ISL_795528
EPI_ISL_795529
EPI_ISL_795530
EPI_ISL_795531
EPI_ISL_795532
EPI_ISL_795533
EPI_ISL_795062
EPI_ISL_795254
EPI_ISL_795015
EPI_ISL_795534
EPI_ISL_795535
EPI_ISL_795536
EPI_ISL_795190
EPI_ISL_795537
EPI_ISL_795538
EPI_ISL_795165
EPI_ISL_795539
EPI_ISL_795263
EPI_ISL_795540
EPI_ISL_795541
EPI_ISL_795542
EPI_ISL_795179
EPI_ISL_795543
EPI_ISL_795063
EPI_ISL_795303
EPI_ISL_795544
EPI_ISL_795372
EPI_ISL_795304
EPI_ISL_795271
EPI_ISL_795064
EPI_ISL_795545
EPI_ISL_795546
EPI_ISL_795547
EPI_ISL_795548
EPI_ISL_795549
EPI_ISL_795550
EPI_ISL_795400
EPI_ISL_795551
EPI_ISL_795552
EPI_ISL_795553
EPI_ISL_795554
EPI_ISL_795555
EPI_ISL_795556
EPI_ISL_795557
EPI_ISL_795186
EPI_ISL_795558
EPI_ISL_795559
EPI_ISL_795560
EPI_ISL_795561
EPI_ISL_795305
EPI_ISL_795562
EPI_ISL_795396
EPI_ISL_795563
EPI_ISL_795564
EPI_ISL_795565
EPI_ISL_795566
EPI_ISL_795567
EPI_ISL_795259
EPI_ISL_795568
EPI_ISL_795065
EPI_ISL_795369
EPI_ISL_795569
EPI_ISL_795252
EPI_ISL_795570
EPI_ISL_795264
EPI_ISL_795571
EPI_ISL_795572
EPI_ISL_795573
EPI_ISL_795574
EPI_ISL_795261
EPI_ISL_795066
EPI_ISL_795067
EPI_ISL_795575
EPI_ISL_795576
EPI_ISL_795215
EPI_ISL_795382
EPI_ISL_795043
EPI_ISL_795306
EPI_ISL_795216
EPI_ISL_795577
EPI_ISL_795578
EPI_ISL_795579
EPI_ISL_795580
EPI_ISL_795581
EPI_ISL_795249
EPI_ISL_795582
EPI_ISL_795583
EPI_ISL_795026
EPI_ISL_795307
EPI_ISL_795584
EPI_ISL_795182
EPI_ISL_795068
EPI_ISL_795401
EPI_ISL_795069
EPI_ISL_795585
EPI_ISL_795308
EPI_ISL_795191
EPI_ISL_795586
EPI_ISL_795587
EPI_ISL_795180
EPI_ISL_795387
EPI_ISL_795309
EPI_ISL_795588
EPI_ISL_795192
EPI_ISL_795272
EPI_ISL_795589
EPI_ISL_795420
EPI_ISL_795590
EPI_ISL_795591
EPI_ISL_795592
EPI_ISL_795593
EPI_ISL_795244
EPI_ISL_795594
EPI_ISL_795595
EPI_ISL_795596
EPI_ISL_795597
EPI_ISL_795598
EPI_ISL_795599
EPI_ISL_795310
EPI_ISL_795600
EPI_ISL_795176
EPI_ISL_795217
EPI_ISL_795601
EPI_ISL_795070
EPI_ISL_795602
EPI_ISL_795603
EPI_ISL_795604
EPI_ISL_795605
EPI_ISL_795606
EPI_ISL_795607
EPI_ISL_795608
EPI_ISL_795609
EPI_ISL_795610
EPI_ISL_795611
EPI_ISL_795612
EPI_ISL_795044
EPI_ISL_795613
EPI_ISL_795614
EPI_ISL_795615
EPI_ISL_795616
EPI_ISL_795218
EPI_ISL_795617
EPI_ISL_795618
EPI_ISL_795071
EPI_ISL_795072
EPI_ISL_795619
EPI_ISL_795073
EPI_ISL_795620
EPI_ISL_795031
EPI_ISL_795311
EPI_ISL_795074
EPI_ISL_795027
EPI_ISL_795410
EPI_ISL_795621
EPI_ISL_795075
EPI_ISL_795402
EPI_ISL_795210
EPI_ISL_795622
EPI_ISL_795623
EPI_ISL_795624
EPI_ISL_795625
EPI_ISL_795626
EPI_ISL_795036
EPI_ISL_795394
EPI_ISL_795627
EPI_ISL_795246
EPI_ISL_795076
EPI_ISL_795077
EPI_ISL_795162
EPI_ISL_795628
EPI_ISL_795023
EPI_ISL_795273
EPI_ISL_795629
EPI_ISL_795403
EPI_ISL_795078
EPI_ISL_795630
EPI_ISL_795631
EPI_ISL_795404
EPI_ISL_795632
EPI_ISL_795633
EPI_ISL_795312
EPI_ISL_795079
EPI_ISL_795634
EPI_ISL_795080
EPI_ISL_795635
EPI_ISL_795081
EPI_ISL_795265
EPI_ISL_795636
EPI_ISL_795637
EPI_ISL_795638
EPI_ISL_795639
EPI_ISL_795640
EPI_ISL_795641
EPI_ISL_795642
EPI_ISL_795643
EPI_ISL_795267
EPI_ISL_795219
EPI_ISL_795644
EPI_ISL_795022
EPI_ISL_795645
EPI_ISL_795016
EPI_ISL_795646
EPI_ISL_795647
EPI_ISL_795011
EPI_ISL_795082
EPI_ISL_795648
EPI_ISL_795649
EPI_ISL_795650
EPI_ISL_795083
EPI_ISL_795651
EPI_ISL_795652
EPI_ISL_795653
EPI_ISL_795654
EPI_ISL_795655
EPI_ISL_795313
EPI_ISL_795388
EPI_ISL_795220
EPI_ISL_795314
EPI_ISL_795084
EPI_ISL_795257
EPI_ISL_795315
EPI_ISL_795656
EPI_ISL_795316
EPI_ISL_795317
EPI_ISL_795657
EPI_ISL_795157
EPI_ISL_795037
EPI_ISL_795085
EPI_ISL_795086
EPI_ISL_795221
EPI_ISL_795222
EPI_ISL_795318
EPI_ISL_795087
EPI_ISL_795658
EPI_ISL_795659
EPI_ISL_795660
EPI_ISL_795188
EPI_ISL_795661
EPI_ISL_795223
EPI_ISL_795662
EPI_ISL_795663
EPI_ISL_795664
EPI_ISL_795041
EPI_ISL_795088
EPI_ISL_795665
EPI_ISL_795212
EPI_ISL_795089
EPI_ISL_795274
EPI_ISL_795275
EPI_ISL_795417
EPI_ISL_795666
EPI_ISL_795090
EPI_ISL_795091
EPI_ISL_795092
EPI_ISL_795667
EPI_ISL_795319
EPI_ISL_795668
EPI_ISL_795669
EPI_ISL_795320
EPI_ISL_795224
EPI_ISL_795670
EPI_ISL_795225
EPI_ISL_795155
EPI_ISL_795671
EPI_ISL_795672
EPI_ISL_795673
EPI_ISL_795674
EPI_ISL_795675
EPI_ISL_795676
EPI_ISL_795677
EPI_ISL_795395
EPI_ISL_795017
EPI_ISL_795093
EPI_ISL_795678
EPI_ISL_795679
EPI_ISL_795680
EPI_ISL_795681
EPI_ISL_795682
EPI_ISL_795094
EPI_ISL_795421
EPI_ISL_795390
EPI_ISL_795683
EPI_ISL_795684
EPI_ISL_795685
EPI_ISL_795258
EPI_ISL_795686
EPI_ISL_795687
EPI_ISL_795688
EPI_ISL_795032
EPI_ISL_795689
EPI_ISL_795690
EPI_ISL_795321
EPI_ISL_795691
EPI_ISL_795692
EPI_ISL_795693
EPI_ISL_795694
EPI_ISL_795695
EPI_ISL_795226
EPI_ISL_795028
EPI_ISL_795696
EPI_ISL_795095
EPI_ISL_795697
EPI_ISL_795698
EPI_ISL_795699
EPI_ISL_795700
EPI_ISL_795193
EPI_ISL_795096
EPI_ISL_795322
EPI_ISL_795701
EPI_ISL_795702
EPI_ISL_795703
EPI_ISL_795227
EPI_ISL_795323
EPI_ISL_795373
EPI_ISL_795324
EPI_ISL_795042
EPI_ISL_795171
EPI_ISL_795097
EPI_ISL_795704
EPI_ISL_795194
EPI_ISL_795705
EPI_ISL_795706
EPI_ISL_795228
EPI_ISL_795098
EPI_ISL_795325
EPI_ISL_795707
EPI_ISL_795708
EPI_ISL_795326
EPI_ISL_795099
EPI_ISL_795392
EPI_ISL_795709
EPI_ISL_795710
EPI_ISL_795168
EPI_ISL_795327
EPI_ISL_795328
EPI_ISL_795711
EPI_ISL_795712
EPI_ISL_795713
EPI_ISL_795714
EPI_ISL_795715
EPI_ISL_795716
EPI_ISL_795717
EPI_ISL_795100
EPI_ISL_795718
EPI_ISL_795329
EPI_ISL_795719
EPI_ISL_795720
EPI_ISL_795374
EPI_ISL_795375
EPI_ISL_795721
EPI_ISL_795229
EPI_ISL_795195
EPI_ISL_795722
EPI_ISL_795101
EPI_ISL_795102
EPI_ISL_795723
EPI_ISL_795724
EPI_ISL_795330
EPI_ISL_795725
EPI_ISL_795103
EPI_ISL_795726
EPI_ISL_795104
EPI_ISL_795196
EPI_ISL_795727
EPI_ISL_795728
EPI_ISL_795729
EPI_ISL_795730
EPI_ISL_795731
EPI_ISL_795105
EPI_ISL_795208
EPI_ISL_795732
EPI_ISL_795331
EPI_ISL_795106
EPI_ISL_795230
EPI_ISL_795107
EPI_ISL_795231
EPI_ISL_795733
EPI_ISL_795734
EPI_ISL_795735
EPI_ISL_795736
EPI_ISL_795737
EPI_ISL_795183
EPI_ISL_795738
EPI_ISL_795414
EPI_ISL_795739
EPI_ISL_795740
EPI_ISL_795232
EPI_ISL_795741
EPI_ISL_795742
EPI_ISL_795156
EPI_ISL_795743
EPI_ISL_795108
EPI_ISL_795332
EPI_ISL_795333
EPI_ISL_795744
EPI_ISL_795745
EPI_ISL_795746
EPI_ISL_795276
EPI_ISL_795747
EPI_ISL_795109
EPI_ISL_795376
EPI_ISL_795748
EPI_ISL_795749
EPI_ISL_795750
EPI_ISL_795751
EPI_ISL_795110
EPI_ISL_795752
EPI_ISL_795753
EPI_ISL_795754
EPI_ISL_795034
EPI_ISL_795755
EPI_ISL_795012
EPI_ISL_795381
EPI_ISL_795024
EPI_ISL_795756
EPI_ISL_795757
EPI_ISL_795758
EPI_ISL_795759
EPI_ISL_795197
EPI_ISL_795760
EPI_ISL_795334
EPI_ISL_795761
EPI_ISL_795335
EPI_ISL_795336
EPI_ISL_795233
EPI_ISL_795762
EPI_ISL_795045
EPI_ISL_795763
EPI_ISL_795207
EPI_ISL_795764
EPI_ISL_795765
EPI_ISL_795337
EPI_ISL_795338
EPI_ISL_795766
EPI_ISL_795767
EPI_ISL_795768
EPI_ISL_795769
EPI_ISL_795339
EPI_ISL_795770
EPI_ISL_795111
EPI_ISL_795771
EPI_ISL_795772
EPI_ISL_795773
EPI_ISL_795112
EPI_ISL_795774
EPI_ISL_795775
EPI_ISL_795340
EPI_ISL_795405
EPI_ISL_795113
EPI_ISL_795776
EPI_ISL_795777
EPI_ISL_795778
EPI_ISL_795779
EPI_ISL_795198
EPI_ISL_795780
EPI_ISL_795781
EPI_ISL_795782
EPI_ISL_795783
EPI_ISL_795784
EPI_ISL_795406
EPI_ISL_795785
EPI_ISL_795786
EPI_ISL_795114
EPI_ISL_795787
EPI_ISL_795164
EPI_ISL_795341
EPI_ISL_795788
EPI_ISL_795789
EPI_ISL_795790
EPI_ISL_795115
EPI_ISL_795187
EPI_ISL_795791
EPI_ISL_795035
EPI_ISL_795792
EPI_ISL_795793
EPI_ISL_795794
EPI_ISL_795370
EPI_ISL_795018
EPI_ISL_795163
EPI_ISL_795795
EPI_ISL_795796
EPI_ISL_795797
EPI_ISL_795116
EPI_ISL_795277
EPI_ISL_795117
EPI_ISL_795118
EPI_ISL_795119
EPI_ISL_795120
EPI_ISL_795798
EPI_ISL_795411
EPI_ISL_795799
EPI_ISL_795800
EPI_ISL_795801
EPI_ISL_795802
EPI_ISL_795121
EPI_ISL_795803
EPI_ISL_795804
EPI_ISL_795805
EPI_ISL_795806
EPI_ISL_795807
EPI_ISL_795808
EPI_ISL_795407
EPI_ISL_795809
EPI_ISL_795810
EPI_ISL_795811
EPI_ISL_795812
EPI_ISL_795813
EPI_ISL_795814
EPI_ISL_795815
EPI_ISL_795816
EPI_ISL_795817
EPI_ISL_795342
EPI_ISL_795122
EPI_ISL_795422
EPI_ISL_795123
EPI_ISL_795818
EPI_ISL_795819
EPI_ISL_795820
EPI_ISL_795821
EPI_ISL_795124
EPI_ISL_795423
EPI_ISL_795343
EPI_ISL_795822
EPI_ISL_795209
EPI_ISL_795823
EPI_ISL_795824
EPI_ISL_795825
EPI_ISL_795826
EPI_ISL_795827
EPI_ISL_795234
EPI_ISL_795828
EPI_ISL_795199
EPI_ISL_795040
EPI_ISL_795829
EPI_ISL_795185
EPI_ISL_795830
EPI_ISL_795418
EPI_ISL_795831
EPI_ISL_795377
EPI_ISL_795832
EPI_ISL_795833
EPI_ISL_795834
EPI_ISL_795344
EPI_ISL_795125
EPI_ISL_795200
EPI_ISL_795835
EPI_ISL_795836
EPI_ISL_795126
EPI_ISL_795837
EPI_ISL_795838
EPI_ISL_795839
EPI_ISL_795029
EPI_ISL_795840
EPI_ISL_795424
EPI_ISL_795841
EPI_ISL_795842
EPI_ISL_795843
EPI_ISL_795844
EPI_ISL_795127
EPI_ISL_795845
EPI_ISL_795345
EPI_ISL_795235
EPI_ISL_795846
EPI_ISL_795847
EPI_ISL_795848
EPI_ISL_795849
EPI_ISL_795850
EPI_ISL_795851
EPI_ISL_795346
EPI_ISL_795852
EPI_ISL_795128
EPI_ISL_795853
EPI_ISL_795154
EPI_ISL_795158
EPI_ISL_795854
EPI_ISL_795855
EPI_ISL_795856
EPI_ISL_795857
EPI_ISL_795858
EPI_ISL_795859
EPI_ISL_795129
EPI_ISL_795033
EPI_ISL_795860
EPI_ISL_795861
EPI_ISL_795130
EPI_ISL_795862
EPI_ISL_795347
EPI_ISL_795131
EPI_ISL_795863
EPI_ISL_795864
EPI_ISL_795865
EPI_ISL_795866
EPI_ISL_795867
EPI_ISL_795868
EPI_ISL_795348
EPI_ISL_795132
EPI_ISL_795019
EPI_ISL_795869
EPI_ISL_795870
EPI_ISL_795871
EPI_ISL_795872
EPI_ISL_795873
EPI_ISL_795874
EPI_ISL_795875
EPI_ISL_795876
EPI_ISL_795877
EPI_ISL_795878
EPI_ISL_795133
EPI_ISL_795134
EPI_ISL_795879
EPI_ISL_795880
EPI_ISL_795881
EPI_ISL_795882
EPI_ISL_795135
EPI_ISL_795883
EPI_ISL_795884
EPI_ISL_795885
EPI_ISL_795046
EPI_ISL_795886
EPI_ISL_795887
EPI_ISL_795888
EPI_ISL_795136
EPI_ISL_795408
EPI_ISL_795889
EPI_ISL_795038
EPI_ISL_795890
EPI_ISL_795891
EPI_ISL_795892
EPI_ISL_795349
EPI_ISL_795137
EPI_ISL_795893
EPI_ISL_795894
EPI_ISL_795895
EPI_ISL_795201
EPI_ISL_795896
EPI_ISL_795350
EPI_ISL_795138
EPI_ISL_795897
EPI_ISL_795139
EPI_ISL_795140
EPI_ISL_795898
EPI_ISL_795899
EPI_ISL_795900
EPI_ISL_795901
EPI_ISL_795141
EPI_ISL_795248
EPI_ISL_795142
EPI_ISL_795250
EPI_ISL_795902
EPI_ISL_795378
EPI_ISL_795393
EPI_ISL_795903
EPI_ISL_795389
EPI_ISL_795143
EPI_ISL_795144
EPI_ISL_795904
EPI_ISL_795905
EPI_ISL_795906
EPI_ISL_795351
EPI_ISL_795907
EPI_ISL_795908
EPI_ISL_795909
EPI_ISL_795184
EPI_ISL_795352
EPI_ISL_795160
EPI_ISL_795910
EPI_ISL_795353
EPI_ISL_795911
EPI_ISL_795912
EPI_ISL_795913
EPI_ISL_795914
EPI_ISL_795915
EPI_ISL_795384
EPI_ISL_795916
EPI_ISL_795354
EPI_ISL_795175
EPI_ISL_795917
EPI_ISL_795412
EPI_ISL_795918
EPI_ISL_795169
EPI_ISL_795173
EPI_ISL_795919
EPI_ISL_795920
EPI_ISL_795921
EPI_ISL_795922
EPI_ISL_795021
EPI_ISL_795923
EPI_ISL_795924
EPI_ISL_795925
EPI_ISL_795926
EPI_ISL_795927
EPI_ISL_795013
EPI_ISL_795928
EPI_ISL_795929
EPI_ISL_795930
EPI_ISL_795931
EPI_ISL_795932
EPI_ISL_795236
EPI_ISL_795933
EPI_ISL_795934
EPI_ISL_795355
EPI_ISL_795935
EPI_ISL_795356
EPI_ISL_795936
EPI_ISL_795937
EPI_ISL_795938
EPI_ISL_795939
EPI_ISL_795940
EPI_ISL_795357
EPI_ISL_795941
EPI_ISL_795942
EPI_ISL_795358
EPI_ISL_795237
EPI_ISL_795943
EPI_ISL_795944
EPI_ISL_795945
EPI_ISL_795946
EPI_ISL_795202
EPI_ISL_795203
EPI_ISL_795947
EPI_ISL_795948
EPI_ISL_795204
EPI_ISL_795949
EPI_ISL_795950
EPI_ISL_795951
EPI_ISL_795952
EPI_ISL_795953
EPI_ISL_795954
EPI_ISL_795955
EPI_ISL_795359
EPI_ISL_795145
EPI_ISL_795956
EPI_ISL_795957
EPI_ISL_795958
EPI_ISL_795959
EPI_ISL_795960
EPI_ISL_795961
EPI_ISL_795962
EPI_ISL_795963
EPI_ISL_795964
EPI_ISL_795965
EPI_ISL_795966
EPI_ISL_795967
EPI_ISL_795968
EPI_ISL_795969
EPI_ISL_795970
EPI_ISL_795971
EPI_ISL_795205
EPI_ISL_795972
EPI_ISL_795973
EPI_ISL_795206
EPI_ISL_795379
EPI_ISL_795409
EPI_ISL_795974
EPI_ISL_795975
EPI_ISL_795976
EPI_ISL_795977
EPI_ISL_795978
EPI_ISL_795360
EPI_ISL_795979
EPI_ISL_795980
EPI_ISL_795146
EPI_ISL_795981
EPI_ISL_795238
EPI_ISL_795361
EPI_ISL_795262
EPI_ISL_795982
EPI_ISL_795983
EPI_ISL_795147
EPI_ISL_795148
EPI_ISL_795278
EPI_ISL_795984
EPI_ISL_795149
EPI_ISL_795985
EPI_ISL_795243
EPI_ISL_795150
EPI_ISL_795986
EPI_ISL_795987
EPI_ISL_795425
EPI_ISL_795151
EPI_ISL_795383
EPI_ISL_795362
EPI_ISL_795170
EPI_ISL_795363
EPI_ISL_795239
EPI_ISL_795988
EPI_ISL_795240
EPI_ISL_795364
EPI_ISL_795413
EPI_ISL_795989
EPI_ISL_795990
EPI_ISL_795991
EPI_ISL_795992
EPI_ISL_795365
EPI_ISL_795366
EPI_ISL_795020
EPI_ISL_795251
EPI_ISL_795993
EPI_ISL_795994
EPI_ISL_795995
EPI_ISL_795174
EPI_ISL_795241
EPI_ISL_795279
EPI_ISL_795996
EPI_ISL_795039
EPI_ISL_795997
EPI_ISL_795998
EPI_ISL_795999
EPI_ISL_795152
EPI_ISL_795367
EPI_ISL_796000
EPI_ISL_796001
EPI_ISL_795153
EPI_ISL_796002
EPI_ISL_796003
EPI_ISL_796004
EPI_ISL_796005
EPI_ISL_796006
EPI_ISL_796007
EPI_ISL_796008
EPI_ISL_796009
EPI_ISL_796010
EPI_ISL_795280
EPI_ISL_794900
EPI_ISL_794906
EPI_ISL_794885
EPI_ISL_794907
EPI_ISL_794908
EPI_ISL_794909
EPI_ISL_794910
EPI_ISL_794833
EPI_ISL_794880
EPI_ISL_794872
EPI_ISL_794911
EPI_ISL_794912
EPI_ISL_794913
EPI_ISL_794878
EPI_ISL_794914
EPI_ISL_794834
EPI_ISL_794886
EPI_ISL_794915
EPI_ISL_794916
EPI_ISL_794830
EPI_ISL_794835
EPI_ISL_794917
EPI_ISL_794874
EPI_ISL_794918
EPI_ISL_794919
EPI_ISL_794920
EPI_ISL_794921
EPI_ISL_794903
EPI_ISL_794868
EPI_ISL_794922
EPI_ISL_794923
EPI_ISL_794887
EPI_ISL_794924
EPI_ISL_794925
EPI_ISL_794926
EPI_ISL_794927
EPI_ISL_794888
EPI_ISL_794928
EPI_ISL_794929
EPI_ISL_794836
EPI_ISL_794931
EPI_ISL_794861
EPI_ISL_794889
EPI_ISL_794832
EPI_ISL_794841
EPI_ISL_794948
EPI_ISL_794954
EPI_ISL_794869
EPI_ISL_794881
EPI_ISL_794965
EPI_ISL_794846
EPI_ISL_794966
EPI_ISL_794968
EPI_ISL_794971
EPI_ISL_794973
EPI_ISL_794884
EPI_ISL_794978
EPI_ISL_794980
EPI_ISL_794853
EPI_ISL_794895
EPI_ISL_794864
EPI_ISL_794858
EPI_ISL_794859
EPI_ISL_818768
EPI_ISL_818505
EPI_ISL_818506
EPI_ISL_818507
EPI_ISL_818508
EPI_ISL_818484
EPI_ISL_818354
EPI_ISL_818372
EPI_ISL_818509
EPI_ISL_818143
EPI_ISL_818510
EPI_ISL_818367
EPI_ISL_818429
EPI_ISL_818326
EPI_ISL_818511
EPI_ISL_818155
EPI_ISL_818430
EPI_ISL_818371
EPI_ISL_818415
EPI_ISL_819040
EPI_ISL_818512
EPI_ISL_818156
EPI_ISL_818937
EPI_ISL_818860
EPI_ISL_818513
EPI_ISL_818514
EPI_ISL_818458
EPI_ISL_818431
EPI_ISL_818361
EPI_ISL_818144
EPI_ISL_818476
EPI_ISL_818416
EPI_ISL_818462
EPI_ISL_818444
EPI_ISL_818157
EPI_ISL_818515
EPI_ISL_818938
EPI_ISL_818516
EPI_ISL_818861
EPI_ISL_818517
EPI_ISL_818518
EPI_ISL_818432
EPI_ISL_818519
EPI_ISL_818357
EPI_ISL_818520
EPI_ISL_818373
EPI_ISL_818521
EPI_ISL_818327
EPI_ISL_818522
EPI_ISL_818158
EPI_ISL_818472
EPI_ISL_818159
EPI_ISL_818939
EPI_ISL_818134
EPI_ISL_818374
EPI_ISL_818160
EPI_ISL_818251
EPI_ISL_818123
EPI_ISL_818862
EPI_ISL_818523
EPI_ISL_818310
EPI_ISL_818524
EPI_ISL_818146
EPI_ISL_818525
EPI_ISL_818249
EPI_ISL_818161
EPI_ISL_818526
EPI_ISL_818527
EPI_ISL_818528
EPI_ISL_818529
EPI_ISL_818433
EPI_ISL_818127
EPI_ISL_818530
EPI_ISL_818162
EPI_ISL_818863
EPI_ISL_818531
EPI_ISL_818493
EPI_ISL_818532
EPI_ISL_819041
EPI_ISL_818128
EPI_ISL_818533
EPI_ISL_818940
EPI_ISL_818534
EPI_ISL_818864
EPI_ISL_819042
EPI_ISL_818941
EPI_ISL_818375
EPI_ISL_818147
EPI_ISL_818265
EPI_ISL_818486
EPI_ISL_818535
EPI_ISL_818216
EPI_ISL_818536
EPI_ISL_818537
EPI_ISL_818538
EPI_ISL_818376
EPI_ISL_818377
EPI_ISL_818539
EPI_ISL_818540
EPI_ISL_818942
EPI_ISL_818541
EPI_ISL_818865
EPI_ISL_818542
EPI_ISL_818543
EPI_ISL_818494
EPI_ISL_818378
EPI_ISL_818218
EPI_ISL_818278
EPI_ISL_818544
EPI_ISL_818866
EPI_ISL_818358
EPI_ISL_818545
EPI_ISL_819043
EPI_ISL_818943
EPI_ISL_818163
EPI_ISL_818546
EPI_ISL_818547
EPI_ISL_818548
EPI_ISL_818549
EPI_ISL_818944
EPI_ISL_818245
EPI_ISL_818769
EPI_ISL_818550
EPI_ISL_818770
EPI_ISL_818321
EPI_ISL_818501
EPI_ISL_818282
EPI_ISL_819044
EPI_ISL_818551
EPI_ISL_818219
EPI_ISL_818945
EPI_ISL_818492
EPI_ISL_818552
EPI_ISL_818553
EPI_ISL_818946
EPI_ISL_818124
EPI_ISL_818164
EPI_ISL_818554
EPI_ISL_818555
EPI_ISL_818125
EPI_ISL_818220
EPI_ISL_818947
EPI_ISL_818867
EPI_ISL_818556
EPI_ISL_818557
EPI_ISL_818558
EPI_ISL_818559
EPI_ISL_818267
EPI_ISL_818560
EPI_ISL_818948
EPI_ISL_818355
EPI_ISL_818561
EPI_ISL_818562
EPI_ISL_818379
EPI_ISL_818771
EPI_ISL_818772
EPI_ISL_818463
EPI_ISL_818380
EPI_ISL_818381
EPI_ISL_818563
EPI_ISL_818417
EPI_ISL_818773
EPI_ISL_818382
EPI_ISL_818564
EPI_ISL_818774
EPI_ISL_818221
EPI_ISL_818775
EPI_ISL_818311
EPI_ISL_818949
EPI_ISL_818565
EPI_ISL_819045
EPI_ISL_818950
EPI_ISL_818951
EPI_ISL_818776
EPI_ISL_818952
EPI_ISL_818383
EPI_ISL_818261
EPI_ISL_818953
EPI_ISL_818234
EPI_ISL_818777
EPI_ISL_818368
EPI_ISL_818312
EPI_ISL_818868
EPI_ISL_818869
EPI_ISL_818301
EPI_ISL_819046
EPI_ISL_818778
EPI_ISL_818566
EPI_ISL_819047
EPI_ISL_818136
EPI_ISL_818351
EPI_ISL_818954
EPI_ISL_818779
EPI_ISL_818222
EPI_ISL_818567
EPI_ISL_818568
EPI_ISL_818780
EPI_ISL_818870
EPI_ISL_818955
EPI_ISL_818781
EPI_ISL_818465
EPI_ISL_818569
EPI_ISL_818223
EPI_ISL_818871
EPI_ISL_818570
EPI_ISL_818782
EPI_ISL_818571
EPI_ISL_818418
EPI_ISL_818485
EPI_ISL_818872
EPI_ISL_818467
EPI_ISL_818572
EPI_ISL_818873
EPI_ISL_818573
EPI_ISL_818274
EPI_ISL_818574
EPI_ISL_818459
EPI_ISL_818434
EPI_ISL_818575
EPI_ISL_818874
EPI_ISL_818576
EPI_ISL_818577
EPI_ISL_818956
EPI_ISL_818783
EPI_ISL_819048
EPI_ISL_818578
EPI_ISL_818579
EPI_ISL_818580
EPI_ISL_818488
EPI_ISL_818581
EPI_ISL_818784
EPI_ISL_818957
EPI_ISL_818502
EPI_ISL_818875
EPI_ISL_818785
EPI_ISL_818582
EPI_ISL_819049
EPI_ISL_818583
EPI_ISL_818350
EPI_ISL_818876
EPI_ISL_818279
EPI_ISL_818235
EPI_ISL_818584
EPI_ISL_819050
EPI_ISL_818585
EPI_ISL_818877
EPI_ISL_818958
EPI_ISL_818786
EPI_ISL_818959
EPI_ISL_818960
EPI_ISL_818217
EPI_ISL_818586
EPI_ISL_818787
EPI_ISL_818148
EPI_ISL_818878
EPI_ISL_818961
EPI_ISL_818241
EPI_ISL_818587
EPI_ISL_818322
EPI_ISL_819051
EPI_ISL_818478
EPI_ISL_818224
EPI_ISL_818962
EPI_ISL_818588
EPI_ISL_818482
EPI_ISL_819052
EPI_ISL_818879
EPI_ISL_818275
EPI_ISL_818451
EPI_ISL_818225
EPI_ISL_818788
EPI_ISL_818589
EPI_ISL_818302
EPI_ISL_818590
EPI_ISL_819053
EPI_ISL_818789
EPI_ISL_819054
EPI_ISL_818212
EPI_ISL_818963
EPI_ISL_818880
EPI_ISL_818790
EPI_ISL_818591
EPI_ISL_818791
EPI_ISL_818964
EPI_ISL_818479
EPI_ISL_819055
EPI_ISL_818965
EPI_ISL_818149
EPI_ISL_818268
EPI_ISL_818592
EPI_ISL_818792
EPI_ISL_818793
EPI_ISL_818323
EPI_ISL_818881
EPI_ISL_818966
EPI_ISL_818362
EPI_ISL_818495
EPI_ISL_818794
EPI_ISL_818882
EPI_ISL_818480
EPI_ISL_818165
EPI_ISL_818593
EPI_ISL_818419
EPI_ISL_818883
EPI_ISL_818967
EPI_ISL_819056
EPI_ISL_818594
EPI_ISL_818166
EPI_ISL_818595
EPI_ISL_818468
EPI_ISL_818968
EPI_ISL_818260
EPI_ISL_818884
EPI_ISL_818167
EPI_ISL_818885
EPI_ISL_818168
EPI_ISL_818384
EPI_ISL_819057
EPI_ISL_819058
EPI_ISL_818596
EPI_ISL_818344
EPI_ISL_818597
EPI_ISL_818169
EPI_ISL_818969
EPI_ISL_818298
EPI_ISL_818598
EPI_ISL_818795
EPI_ISL_818420
EPI_ISL_818970
EPI_ISL_819059
EPI_ISL_818303
EPI_ISL_819060
EPI_ISL_818385
EPI_ISL_818971
EPI_ISL_819061
EPI_ISL_819062
EPI_ISL_818599
EPI_ISL_818343
EPI_ISL_818421
EPI_ISL_818796
EPI_ISL_818170
EPI_ISL_818600
EPI_ISL_818244
EPI_ISL_818171
EPI_ISL_818972
EPI_ISL_818886
EPI_ISL_818435
EPI_ISL_819063
EPI_ISL_818601
EPI_ISL_818973
EPI_ISL_818386
EPI_ISL_819064
EPI_ISL_818797
EPI_ISL_818887
EPI_ISL_818974
EPI_ISL_818333
EPI_ISL_818213
EPI_ISL_818602
EPI_ISL_818975
EPI_ISL_818798
EPI_ISL_818328
EPI_ISL_818976
EPI_ISL_818172
EPI_ISL_818799
EPI_ISL_818977
EPI_ISL_818469
EPI_ISL_818481
EPI_ISL_818304
EPI_ISL_818154
EPI_ISL_818283
EPI_ISL_818888
EPI_ISL_818889
EPI_ISL_818173
EPI_ISL_818174
EPI_ISL_818603
EPI_ISL_818800
EPI_ISL_818978
EPI_ISL_818604
EPI_ISL_818605
EPI_ISL_818236
EPI_ISL_818139
EPI_ISL_818257
EPI_ISL_818606
EPI_ISL_818607
EPI_ISL_818175
EPI_ISL_818608
EPI_ISL_818294
EPI_ISL_819065
EPI_ISL_818979
EPI_ISL_818387
EPI_ISL_819066
EPI_ISL_818609
EPI_ISL_819067
EPI_ISL_818313
EPI_ISL_818473
EPI_ISL_818980
EPI_ISL_818801
EPI_ISL_818388
EPI_ISL_818436
EPI_ISL_818254
EPI_ISL_818610
EPI_ISL_818981
EPI_ISL_818890
EPI_ISL_818891
EPI_ISL_818454
EPI_ISL_818892
EPI_ISL_819068
EPI_ISL_818437
EPI_ISL_818305
EPI_ISL_818314
EPI_ISL_818226
EPI_ISL_819069
EPI_ISL_818802
EPI_ISL_818611
EPI_ISL_818152
EPI_ISL_818176
EPI_ISL_818248
EPI_ISL_818247
EPI_ISL_818177
EPI_ISL_819070
EPI_ISL_819071
EPI_ISL_818389
EPI_ISL_818491
EPI_ISL_818612
EPI_ISL_819072
EPI_ISL_818613
EPI_ISL_818982
EPI_ISL_818983
EPI_ISL_818295
EPI_ISL_818438
EPI_ISL_818135
EPI_ISL_818497
EPI_ISL_818324
EPI_ISL_818893
EPI_ISL_818614
EPI_ISL_818615
EPI_ISL_818803
EPI_ISL_819073
EPI_ISL_818984
EPI_ISL_818804
EPI_ISL_818894
EPI_ISL_818616
EPI_ISL_818329
EPI_ISL_818178
EPI_ISL_818805
EPI_ISL_818490
EPI_ISL_819074
EPI_ISL_818410
EPI_ISL_819075
EPI_ISL_818617
EPI_ISL_818806
EPI_ISL_818263
EPI_ISL_819076
EPI_ISL_818618
EPI_ISL_818315
EPI_ISL_818390
EPI_ISL_818619
EPI_ISL_818145
EPI_ISL_818284
EPI_ISL_818985
EPI_ISL_818620
EPI_ISL_818179
EPI_ISL_818807
EPI_ISL_818621
EPI_ISL_818622
EPI_ISL_818895
EPI_ISL_818808
EPI_ISL_818896
EPI_ISL_818623
EPI_ISL_818624
EPI_ISL_818625
EPI_ISL_818626
EPI_ISL_818151
EPI_ISL_819077
EPI_ISL_818627
EPI_ISL_818809
EPI_ISL_818153
EPI_ISL_818464
EPI_ISL_818628
EPI_ISL_818810
EPI_ISL_818413
EPI_ISL_818629
EPI_ISL_818455
EPI_ISL_818446
EPI_ISL_818285
EPI_ISL_818180
EPI_ISL_818630
EPI_ISL_818986
EPI_ISL_818897
EPI_ISL_818411
EPI_ISL_818269
EPI_ISL_818987
EPI_ISL_818466
EPI_ISL_818391
EPI_ISL_818306
EPI_ISL_818392
EPI_ISL_818286
EPI_ISL_818631
EPI_ISL_818330
EPI_ISL_818811
EPI_ISL_818287
EPI_ISL_819078
EPI_ISL_818898
EPI_ISL_818988
EPI_ISL_818632
EPI_ISL_818899
EPI_ISL_818276
EPI_ISL_818498
EPI_ISL_818900
EPI_ISL_819079
EPI_ISL_818633
EPI_ISL_818634
EPI_ISL_818812
EPI_ISL_818635
EPI_ISL_818299
EPI_ISL_818813
EPI_ISL_818393
EPI_ISL_818181
EPI_ISL_818814
EPI_ISL_818369
EPI_ISL_818989
EPI_ISL_818815
EPI_ISL_818277
EPI_ISL_818496
EPI_ISL_818990
EPI_ISL_818316
EPI_ISL_818636
EPI_ISL_818352
EPI_ISL_818394
EPI_ISL_819080
EPI_ISL_818816
EPI_ISL_818503
EPI_ISL_818182
EPI_ISL_818901
EPI_ISL_818637
EPI_ISL_818991
EPI_ISL_818638
EPI_ISL_818237
EPI_ISL_818992
EPI_ISL_818639
EPI_ISL_818993
EPI_ISL_818902
EPI_ISL_818817
EPI_ISL_818640
EPI_ISL_818641
EPI_ISL_818642
EPI_ISL_818903
EPI_ISL_819081
EPI_ISL_819082
EPI_ISL_818904
EPI_ISL_818317
EPI_ISL_818643
EPI_ISL_819083
EPI_ISL_819084
EPI_ISL_818818
EPI_ISL_818412
EPI_ISL_818474
EPI_ISL_818905
EPI_ISL_818819
EPI_ISL_818644
EPI_ISL_818820
EPI_ISL_818395
EPI_ISL_818994
EPI_ISL_818645
EPI_ISL_818995
EPI_ISL_818288
EPI_ISL_818646
EPI_ISL_818647
EPI_ISL_818296
EPI_ISL_818183
EPI_ISL_818648
EPI_ISL_818906
EPI_ISL_818996
EPI_ISL_818821
EPI_ISL_818184
EPI_ISL_818997
EPI_ISL_818907
EPI_ISL_819085
EPI_ISL_819086
EPI_ISL_818185
EPI_ISL_818297
EPI_ISL_818649
EPI_ISL_818822
EPI_ISL_818823
EPI_ISL_818650
EPI_ISL_818651
EPI_ISL_819087
EPI_ISL_819088
EPI_ISL_819089
EPI_ISL_818266
EPI_ISL_819090
EPI_ISL_818347
EPI_ISL_818652
EPI_ISL_818653
EPI_ISL_818280
EPI_ISL_818227
EPI_ISL_818824
EPI_ISL_818908
EPI_ISL_819091
EPI_ISL_818186
EPI_ISL_818654
EPI_ISL_818307
EPI_ISL_818228
EPI_ISL_818825
EPI_ISL_818655
EPI_ISL_818909
EPI_ISL_818300
EPI_ISL_818656
EPI_ISL_818246
EPI_ISL_818998
EPI_ISL_818396
EPI_ISL_819092
EPI_ISL_818422
EPI_ISL_818910
EPI_ISL_818826
EPI_ISL_818911
EPI_ISL_818827
EPI_ISL_818657
EPI_ISL_818658
EPI_ISL_818659
EPI_ISL_819093
EPI_ISL_818660
EPI_ISL_819094
EPI_ISL_818259
EPI_ISL_818661
EPI_ISL_818264
EPI_ISL_818662
EPI_ISL_818439
EPI_ISL_818187
EPI_ISL_818912
EPI_ISL_818663
EPI_ISL_818664
EPI_ISL_818665
EPI_ISL_818129
EPI_ISL_819095
EPI_ISL_818487
EPI_ISL_818397
EPI_ISL_818356
EPI_ISL_819096
EPI_ISL_818188
EPI_ISL_818337
EPI_ISL_818238
EPI_ISL_818270
EPI_ISL_818913
EPI_ISL_818130
EPI_ISL_818666
EPI_ISL_818999
EPI_ISL_818914
EPI_ISL_818667
EPI_ISL_818289
EPI_ISL_818915
EPI_ISL_819000
EPI_ISL_818414
EPI_ISL_819001
EPI_ISL_818359
EPI_ISL_818828
EPI_ISL_819002
EPI_ISL_818363
EPI_ISL_818668
EPI_ISL_819003
EPI_ISL_818916
EPI_ISL_818318
EPI_ISL_819097
EPI_ISL_818917
EPI_ISL_818281
EPI_ISL_818504
EPI_ISL_818669
EPI_ISL_818829
EPI_ISL_819098
EPI_ISL_818918
EPI_ISL_818339
EPI_ISL_818256
EPI_ISL_818830
EPI_ISL_818919
EPI_ISL_818670
EPI_ISL_818671
EPI_ISL_818672
EPI_ISL_818920
EPI_ISL_818673
EPI_ISL_818674
EPI_ISL_819099
EPI_ISL_818675
EPI_ISL_818440
EPI_ISL_819004
EPI_ISL_818676
EPI_ISL_818677
EPI_ISL_818678
EPI_ISL_818679
EPI_ISL_818189
EPI_ISL_818680
EPI_ISL_818921
EPI_ISL_818922
EPI_ISL_819100
EPI_ISL_818290
EPI_ISL_818364
EPI_ISL_818681
EPI_ISL_818831
EPI_ISL_819005
EPI_ISL_818682
EPI_ISL_818683
EPI_ISL_818341
EPI_ISL_819006
EPI_ISL_818684
EPI_ISL_818923
EPI_ISL_818924
EPI_ISL_818190
EPI_ISL_818685
EPI_ISL_818832
EPI_ISL_819101
EPI_ISL_818191
EPI_ISL_818833
EPI_ISL_818686
EPI_ISL_818925
EPI_ISL_819007
EPI_ISL_819008
EPI_ISL_818331
EPI_ISL_818423
EPI_ISL_818687
EPI_ISL_819102
EPI_ISL_818192
EPI_ISL_818926
EPI_ISL_819103
EPI_ISL_818927
EPI_ISL_818131
EPI_ISL_818499
EPI_ISL_818424
EPI_ISL_818688
EPI_ISL_818689
EPI_ISL_819104
EPI_ISL_818834
EPI_ISL_818193
EPI_ISL_818690
EPI_ISL_818425
EPI_ISL_818398
EPI_ISL_818399
EPI_ISL_819105
EPI_ISL_818691
EPI_ISL_818692
EPI_ISL_818426
EPI_ISL_819009
EPI_ISL_818693
EPI_ISL_818325
EPI_ISL_819106
EPI_ISL_818447
EPI_ISL_818441
EPI_ISL_818470
EPI_ISL_818835
EPI_ISL_818836
EPI_ISL_819010
EPI_ISL_818320
EPI_ISL_818694
EPI_ISL_818448
EPI_ISL_818695
EPI_ISL_818837
EPI_ISL_819107
EPI_ISL_818500
EPI_ISL_818194
EPI_ISL_818365
EPI_ISL_818838
EPI_ISL_819108
EPI_ISL_818140
EPI_ISL_818839
EPI_ISL_818928
EPI_ISL_818696
EPI_ISL_819011
EPI_ISL_818461
EPI_ISL_818483
EPI_ISL_818840
EPI_ISL_818697
EPI_ISL_818442
EPI_ISL_818841
EPI_ISL_818698
EPI_ISL_818929
EPI_ISL_818699
EPI_ISL_818700
EPI_ISL_819012
EPI_ISL_818445
EPI_ISL_818195
EPI_ISL_818456
EPI_ISL_818842
EPI_ISL_818214
EPI_ISL_818930
EPI_ISL_818258
EPI_ISL_818701
EPI_ISL_818702
EPI_ISL_819013
EPI_ISL_818843
EPI_ISL_818400
EPI_ISL_818844
EPI_ISL_818931
EPI_ISL_818845
EPI_ISL_818150
EPI_ISL_819014
EPI_ISL_818846
EPI_ISL_818932
EPI_ISL_818703
EPI_ISL_818704
EPI_ISL_819015
EPI_ISL_819109
EPI_ISL_818477
EPI_ISL_818705
EPI_ISL_818443
EPI_ISL_818706
EPI_ISL_818196
EPI_ISL_819016
EPI_ISL_818450
EPI_ISL_818707
EPI_ISL_818708
EPI_ISL_818401
EPI_ISL_818933
EPI_ISL_819110
EPI_ISL_818847
EPI_ISL_818709
EPI_ISL_818349
EPI_ISL_818710
EPI_ISL_819111
EPI_ISL_818332
EPI_ISL_818402
EPI_ISL_818711
EPI_ISL_818449
EPI_ISL_818291
EPI_ISL_819017
EPI_ISL_818712
EPI_ISL_818229
EPI_ISL_818197
EPI_ISL_818848
EPI_ISL_818271
EPI_ISL_818849
EPI_ISL_818713
EPI_ISL_818308
EPI_ISL_818714
EPI_ISL_818715
EPI_ISL_819112
EPI_ISL_818198
EPI_ISL_819018
EPI_ISL_818716
EPI_ISL_818850
EPI_ISL_818717
EPI_ISL_819019
EPI_ISL_818851
EPI_ISL_818718
EPI_ISL_818934
EPI_ISL_818719
EPI_ISL_818720
EPI_ISL_818250
EPI_ISL_818403
EPI_ISL_818137
EPI_ISL_818721
EPI_ISL_818404
EPI_ISL_818239
EPI_ISL_818353
EPI_ISL_818722
EPI_ISL_818852
EPI_ISL_818853
EPI_ISL_818723
EPI_ISL_818242
EPI_ISL_818292
EPI_ISL_818427
EPI_ISL_818724
EPI_ISL_818854
EPI_ISL_818338
EPI_ISL_819113
EPI_ISL_818855
EPI_ISL_818725
EPI_ISL_818452
EPI_ISL_818253
EPI_ISL_819114
EPI_ISL_818726
EPI_ISL_818727
EPI_ISL_818199
EPI_ISL_818453
EPI_ISL_818142
EPI_ISL_819020
EPI_ISL_818138
EPI_ISL_818230
EPI_ISL_818272
EPI_ISL_818200
EPI_ISL_818231
EPI_ISL_819021
EPI_ISL_818232
EPI_ISL_819022
EPI_ISL_818405
EPI_ISL_818201
EPI_ISL_818728
EPI_ISL_818729
EPI_ISL_818489
EPI_ISL_818133
EPI_ISL_818730
EPI_ISL_819023
EPI_ISL_818731
EPI_ISL_818732
EPI_ISL_819024
EPI_ISL_818733
EPI_ISL_819115
EPI_ISL_818252
EPI_ISL_818734
EPI_ISL_819116
EPI_ISL_818202
EPI_ISL_818203
EPI_ISL_818475
EPI_ISL_819025
EPI_ISL_818457
EPI_ISL_818735
EPI_ISL_818204
EPI_ISL_818262
EPI_ISL_818736
EPI_ISL_818737
EPI_ISL_818360
EPI_ISL_818406
EPI_ISL_818243
EPI_ISL_819026
EPI_ISL_819027
EPI_ISL_818215
EPI_ISL_818205
EPI_ISL_819028
EPI_ISL_818738
EPI_ISL_818856
EPI_ISL_818370
EPI_ISL_818739
EPI_ISL_818740
EPI_ISL_819029
EPI_ISL_818460
EPI_ISL_819117
EPI_ISL_818857
EPI_ISL_819118
EPI_ISL_818741
EPI_ISL_818742
EPI_ISL_818240
EPI_ISL_819119
EPI_ISL_818334
EPI_ISL_818293
EPI_ISL_818141
EPI_ISL_819030
EPI_ISL_818319
EPI_ISL_818743
EPI_ISL_819031
EPI_ISL_818407
EPI_ISL_818744
EPI_ISL_819032
EPI_ISL_818745
EPI_ISL_818746
EPI_ISL_818408
EPI_ISL_818747
EPI_ISL_818255
EPI_ISL_818748
EPI_ISL_818749
EPI_ISL_818206
EPI_ISL_818126
EPI_ISL_818858
EPI_ISL_818207
EPI_ISL_819120
EPI_ISL_818935
EPI_ISL_818750
EPI_ISL_818751
EPI_ISL_819033
EPI_ISL_819121
EPI_ISL_818208
EPI_ISL_818752
EPI_ISL_818346
EPI_ISL_818753
EPI_ISL_819034
EPI_ISL_818754
EPI_ISL_818755
EPI_ISL_819035
EPI_ISL_818233
EPI_ISL_818756
EPI_ISL_818757
EPI_ISL_818758
EPI_ISL_818345
EPI_ISL_818335
EPI_ISL_819036
EPI_ISL_818759
EPI_ISL_818340
EPI_ISL_819122
EPI_ISL_818760
EPI_ISL_818936
EPI_ISL_818761
EPI_ISL_819037
EPI_ISL_818366
EPI_ISL_818762
EPI_ISL_818763
EPI_ISL_818764
EPI_ISL_819038
EPI_ISL_818859
EPI_ISL_818428
EPI_ISL_818336
EPI_ISL_819039
EPI_ISL_818273
EPI_ISL_818409
EPI_ISL_818765
EPI_ISL_818471
EPI_ISL_819123
EPI_ISL_818766
EPI_ISL_818309
EPI_ISL_818132
EPI_ISL_818209
EPI_ISL_818210
EPI_ISL_818348
EPI_ISL_818767
EPI_ISL_818211
EPI_ISL_817555
EPI_ISL_817264
EPI_ISL_817556
EPI_ISL_817557
EPI_ISL_817558
EPI_ISL_817159
EPI_ISL_817559
EPI_ISL_817560
EPI_ISL_817537
EPI_ISL_817561
EPI_ISL_817538
EPI_ISL_817160
EPI_ISL_817508
EPI_ISL_817562
EPI_ISL_817563
EPI_ISL_817413
EPI_ISL_817564
EPI_ISL_817565
EPI_ISL_817161
EPI_ISL_817386
EPI_ISL_817290
EPI_ISL_817566
EPI_ISL_817567
EPI_ISL_817568
EPI_ISL_817569
EPI_ISL_817315
EPI_ISL_817303
EPI_ISL_817312
EPI_ISL_817162
EPI_ISL_817570
EPI_ISL_817499
EPI_ISL_817414
EPI_ISL_817571
EPI_ISL_817272
EPI_ISL_817278
EPI_ISL_817572
EPI_ISL_817573
EPI_ISL_817415
EPI_ISL_817316
EPI_ISL_817163
EPI_ISL_817392
EPI_ISL_817574
EPI_ISL_817575
EPI_ISL_817576
EPI_ISL_817138
EPI_ISL_817577
EPI_ISL_817578
EPI_ISL_817147
EPI_ISL_817297
EPI_ISL_817301
EPI_ISL_817579
EPI_ISL_817580
EPI_ISL_817146
EPI_ISL_817530
EPI_ISL_817487
EPI_ISL_817581
EPI_ISL_817582
EPI_ISL_817583
EPI_ISL_817164
EPI_ISL_817288
EPI_ISL_817165
EPI_ISL_817281
EPI_ISL_817401
EPI_ISL_817584
EPI_ISL_817585
EPI_ISL_817586
EPI_ISL_817269
EPI_ISL_817587
EPI_ISL_817588
EPI_ISL_817589
EPI_ISL_817137
EPI_ISL_817376
EPI_ISL_817166
EPI_ISL_817167
EPI_ISL_817590
EPI_ISL_817591
EPI_ISL_817592
EPI_ISL_817168
EPI_ISL_817593
EPI_ISL_817385
EPI_ISL_817291
EPI_ISL_817594
EPI_ISL_817595
EPI_ISL_817596
EPI_ISL_817597
EPI_ISL_817169
EPI_ISL_817598
EPI_ISL_817170
EPI_ISL_817416
EPI_ISL_817496
EPI_ISL_817599
EPI_ISL_817399
EPI_ISL_817600
EPI_ISL_817384
EPI_ISL_817296
EPI_ISL_817375
EPI_ISL_817601
EPI_ISL_817602
EPI_ISL_817398
EPI_ISL_817603
EPI_ISL_817149
EPI_ISL_817604
EPI_ISL_817605
EPI_ISL_817509
EPI_ISL_817606
EPI_ISL_817607
EPI_ISL_817608
EPI_ISL_817609
EPI_ISL_817171
EPI_ISL_817610
EPI_ISL_817317
EPI_ISL_817306
EPI_ISL_817611
EPI_ISL_817383
EPI_ISL_817497
EPI_ISL_817299
EPI_ISL_817279
EPI_ISL_817612
EPI_ISL_817613
EPI_ISL_817614
EPI_ISL_817615
EPI_ISL_817172
EPI_ISL_817616
EPI_ISL_817404
EPI_ISL_817617
EPI_ISL_817333
EPI_ISL_817618
EPI_ISL_817619
EPI_ISL_817620
EPI_ISL_817621
EPI_ISL_817622
EPI_ISL_817623
EPI_ISL_817292
EPI_ISL_817624
EPI_ISL_817625
EPI_ISL_817334
EPI_ISL_817626
EPI_ISL_817173
EPI_ISL_817532
EPI_ISL_817174
EPI_ISL_817627
EPI_ISL_817628
EPI_ISL_817282
EPI_ISL_817510
EPI_ISL_817335
EPI_ISL_817629
EPI_ISL_817501
EPI_ISL_817405
EPI_ISL_817630
EPI_ISL_817631
EPI_ISL_817632
EPI_ISL_817633
EPI_ISL_817634
EPI_ISL_817635
EPI_ISL_817636
EPI_ISL_817637
EPI_ISL_817417
EPI_ISL_817638
EPI_ISL_817639
EPI_ISL_817175
EPI_ISL_817511
EPI_ISL_817640
EPI_ISL_817418
EPI_ISL_817641
EPI_ISL_817642
EPI_ISL_817643
EPI_ISL_817644
EPI_ISL_817645
EPI_ISL_817646
EPI_ISL_817135
EPI_ISL_817647
EPI_ISL_817648
EPI_ISL_817308
EPI_ISL_817419
EPI_ISL_817649
EPI_ISL_817650
EPI_ISL_817273
EPI_ISL_817176
EPI_ISL_817651
EPI_ISL_817652
EPI_ISL_817653
EPI_ISL_817177
EPI_ISL_817420
EPI_ISL_817654
EPI_ISL_817655
EPI_ISL_817656
EPI_ISL_817657
EPI_ISL_817658
EPI_ISL_817659
EPI_ISL_817411
EPI_ISL_817660
EPI_ISL_817178
EPI_ISL_817661
EPI_ISL_817662
EPI_ISL_817421
EPI_ISL_817144
EPI_ISL_817663
EPI_ISL_817664
EPI_ISL_817123
EPI_ISL_817665
EPI_ISL_817179
EPI_ISL_817666
EPI_ISL_817667
EPI_ISL_817668
EPI_ISL_817669
EPI_ISL_817527
EPI_ISL_817670
EPI_ISL_817266
EPI_ISL_817422
EPI_ISL_817671
EPI_ISL_817672
EPI_ISL_817673
EPI_ISL_817674
EPI_ISL_817675
EPI_ISL_817180
EPI_ISL_817676
EPI_ISL_817274
EPI_ISL_817423
EPI_ISL_817677
EPI_ISL_817678
EPI_ISL_817679
EPI_ISL_817424
EPI_ISL_817680
EPI_ISL_817681
EPI_ISL_817682
EPI_ISL_817145
EPI_ISL_817683
EPI_ISL_817684
EPI_ISL_817685
EPI_ISL_817686
EPI_ISL_817687
EPI_ISL_817688
EPI_ISL_817689
EPI_ISL_817367
EPI_ISL_817141
EPI_ISL_817181
EPI_ISL_817690
EPI_ISL_817336
EPI_ISL_817691
EPI_ISL_817182
EPI_ISL_817692
EPI_ISL_817693
EPI_ISL_817694
EPI_ISL_817695
EPI_ISL_817183
EPI_ISL_817696
EPI_ISL_817697
EPI_ISL_817158
EPI_ISL_817698
EPI_ISL_817337
EPI_ISL_817265
EPI_ISL_817338
EPI_ISL_817393
EPI_ISL_817512
EPI_ISL_817699
EPI_ISL_817700
EPI_ISL_817701
EPI_ISL_817702
EPI_ISL_817703
EPI_ISL_817425
EPI_ISL_817426
EPI_ISL_817395
EPI_ISL_817704
EPI_ISL_817705
EPI_ISL_817539
EPI_ISL_817184
EPI_ISL_817185
EPI_ISL_817380
EPI_ISL_817706
EPI_ISL_817707
EPI_ISL_817286
EPI_ISL_817155
EPI_ISL_817148
EPI_ISL_817427
EPI_ISL_817708
EPI_ISL_817709
EPI_ISL_817370
EPI_ISL_817710
EPI_ISL_817366
EPI_ISL_817711
EPI_ISL_817339
EPI_ISL_817712
EPI_ISL_817713
EPI_ISL_817186
EPI_ISL_817340
EPI_ISL_817714
EPI_ISL_817715
EPI_ISL_817150
EPI_ISL_817716
EPI_ISL_817717
EPI_ISL_817187
EPI_ISL_817718
EPI_ISL_817719
EPI_ISL_817540
EPI_ISL_817188
EPI_ISL_817720
EPI_ISL_817721
EPI_ISL_817722
EPI_ISL_817723
EPI_ISL_817724
EPI_ISL_817725
EPI_ISL_817394
EPI_ISL_817275
EPI_ISL_817189
EPI_ISL_817726
EPI_ISL_817190
EPI_ISL_817428
EPI_ISL_817727
EPI_ISL_817191
EPI_ISL_817728
EPI_ISL_817729
EPI_ISL_817730
EPI_ISL_817369
EPI_ISL_817731
EPI_ISL_817732
EPI_ISL_817733
EPI_ISL_817192
EPI_ISL_817734
EPI_ISL_817276
EPI_ISL_817130
EPI_ISL_817298
EPI_ISL_817193
EPI_ISL_817400
EPI_ISL_817194
EPI_ISL_817429
EPI_ISL_817374
EPI_ISL_817341
EPI_ISL_817735
EPI_ISL_817307
EPI_ISL_817736
EPI_ISL_817737
EPI_ISL_817195
EPI_ISL_817738
EPI_ISL_817739
EPI_ISL_817330
EPI_ISL_817314
EPI_ISL_817740
EPI_ISL_817741
EPI_ISL_817742
EPI_ISL_817541
EPI_ISL_817196
EPI_ISL_817743
EPI_ISL_817153
EPI_ISL_817744
EPI_ISL_817745
EPI_ISL_817197
EPI_ISL_817746
EPI_ISL_817747
EPI_ISL_817748
EPI_ISL_817749
EPI_ISL_817198
EPI_ISL_817750
EPI_ISL_817751
EPI_ISL_817752
EPI_ISL_817199
EPI_ISL_817200
EPI_ISL_817753
EPI_ISL_817754
EPI_ISL_817300
EPI_ISL_817755
EPI_ISL_817756
EPI_ISL_817757
EPI_ISL_817758
EPI_ISL_817498
EPI_ISL_817759
EPI_ISL_817760
EPI_ISL_817761
EPI_ISL_817762
EPI_ISL_817763
EPI_ISL_817542
EPI_ISL_817342
EPI_ISL_817430
EPI_ISL_817484
EPI_ISL_817764
EPI_ISL_817765
EPI_ISL_817766
EPI_ISL_817343
EPI_ISL_817379
EPI_ISL_817767
EPI_ISL_817768
EPI_ISL_817769
EPI_ISL_817513
EPI_ISL_817318
EPI_ISL_817770
EPI_ISL_817514
EPI_ISL_817771
EPI_ISL_817772
EPI_ISL_817368
EPI_ISL_817773
EPI_ISL_817293
EPI_ISL_817381
EPI_ISL_817774
EPI_ISL_817431
EPI_ISL_817362
EPI_ISL_817775
EPI_ISL_817776
EPI_ISL_817777
EPI_ISL_817778
EPI_ISL_817344
EPI_ISL_817779
EPI_ISL_817780
EPI_ISL_817781
EPI_ISL_817782
EPI_ISL_817134
EPI_ISL_817371
EPI_ISL_817783
EPI_ISL_817784
EPI_ISL_817785
EPI_ISL_817201
EPI_ISL_817345
EPI_ISL_817786
EPI_ISL_817787
EPI_ISL_817432
EPI_ISL_817788
EPI_ISL_817124
EPI_ISL_817789
EPI_ISL_817790
EPI_ISL_817791
EPI_ISL_817202
EPI_ISL_817433
EPI_ISL_817526
EPI_ISL_817792
EPI_ISL_817203
EPI_ISL_817543
EPI_ISL_817793
EPI_ISL_817204
EPI_ISL_817377
EPI_ISL_817794
EPI_ISL_817205
EPI_ISL_817346
EPI_ISL_817795
EPI_ISL_817796
EPI_ISL_817434
EPI_ISL_817797
EPI_ISL_817483
EPI_ISL_817206
EPI_ISL_817403
EPI_ISL_817798
EPI_ISL_817799
EPI_ISL_817435
EPI_ISL_817800
EPI_ISL_817207
EPI_ISL_817801
EPI_ISL_817802
EPI_ISL_817347
EPI_ISL_817803
EPI_ISL_817270
EPI_ISL_817804
EPI_ISL_817208
EPI_ISL_817805
EPI_ISL_817806
EPI_ISL_817436
EPI_ISL_817271
EPI_ISL_817209
EPI_ISL_817807
EPI_ISL_817808
EPI_ISL_817809
EPI_ISL_817810
EPI_ISL_817811
EPI_ISL_817515
EPI_ISL_817812
EPI_ISL_817813
EPI_ISL_817814
EPI_ISL_817815
EPI_ISL_817816
EPI_ISL_817817
EPI_ISL_817818
EPI_ISL_817319
EPI_ISL_817819
EPI_ISL_817294
EPI_ISL_817820
EPI_ISL_817821
EPI_ISL_817437
EPI_ISL_817822
EPI_ISL_817823
EPI_ISL_817824
EPI_ISL_817825
EPI_ISL_817826
EPI_ISL_817827
EPI_ISL_817828
EPI_ISL_817829
EPI_ISL_817830
EPI_ISL_817831
EPI_ISL_817832
EPI_ISL_817833
EPI_ISL_817834
EPI_ISL_817835
EPI_ISL_817438
EPI_ISL_817125
EPI_ISL_817836
EPI_ISL_817837
EPI_ISL_817210
EPI_ISL_817156
EPI_ISL_817838
EPI_ISL_817839
EPI_ISL_817126
EPI_ISL_817840
EPI_ISL_817841
EPI_ISL_817842
EPI_ISL_817439
EPI_ISL_817843
EPI_ISL_817844
EPI_ISL_817845
EPI_ISL_817440
EPI_ISL_817846
EPI_ISL_817847
EPI_ISL_817848
EPI_ISL_817849
EPI_ISL_817850
EPI_ISL_817851
EPI_ISL_817852
EPI_ISL_817853
EPI_ISL_817533
EPI_ISL_817396
EPI_ISL_817329
EPI_ISL_817441
EPI_ISL_817854
EPI_ISL_817855
EPI_ISL_817856
EPI_ISL_817516
EPI_ISL_817857
EPI_ISL_817129
EPI_ISL_817287
EPI_ISL_817858
EPI_ISL_817859
EPI_ISL_817860
EPI_ISL_817861
EPI_ISL_817528
EPI_ISL_817862
EPI_ISL_817378
EPI_ISL_817863
EPI_ISL_817864
EPI_ISL_817865
EPI_ISL_817866
EPI_ISL_817211
EPI_ISL_817867
EPI_ISL_817348
EPI_ISL_817442
EPI_ISL_817868
EPI_ISL_817212
EPI_ISL_817213
EPI_ISL_817304
EPI_ISL_817869
EPI_ISL_817870
EPI_ISL_817214
EPI_ISL_817871
EPI_ISL_817872
EPI_ISL_817331
EPI_ISL_817873
EPI_ISL_817874
EPI_ISL_817875
EPI_ISL_817332
EPI_ISL_817485
EPI_ISL_817876
EPI_ISL_817877
EPI_ISL_817878
EPI_ISL_817443
EPI_ISL_817879
EPI_ISL_817880
EPI_ISL_817881
EPI_ISL_817882
EPI_ISL_817883
EPI_ISL_817320
EPI_ISL_817884
EPI_ISL_817885
EPI_ISL_817886
EPI_ISL_817887
EPI_ISL_817888
EPI_ISL_817488
EPI_ISL_817889
EPI_ISL_817890
EPI_ISL_817891
EPI_ISL_817892
EPI_ISL_817893
EPI_ISL_817215
EPI_ISL_817406
EPI_ISL_817444
EPI_ISL_817894
EPI_ISL_817895
EPI_ISL_817216
EPI_ISL_817896
EPI_ISL_817897
EPI_ISL_817309
EPI_ISL_817445
EPI_ISL_817898
EPI_ISL_817397
EPI_ISL_817899
EPI_ISL_817446
EPI_ISL_817402
EPI_ISL_817900
EPI_ISL_817901
EPI_ISL_817447
EPI_ISL_817902
EPI_ISL_817544
EPI_ISL_817448
EPI_ISL_817903
EPI_ISL_817295
EPI_ISL_817904
EPI_ISL_817449
EPI_ISL_817905
EPI_ISL_817389
EPI_ISL_817450
EPI_ISL_817217
EPI_ISL_817906
EPI_ISL_817907
EPI_ISL_817486
EPI_ISL_817908
EPI_ISL_817140
EPI_ISL_817909
EPI_ISL_817910
EPI_ISL_817534
EPI_ISL_817911
EPI_ISL_817912
EPI_ISL_817506
EPI_ISL_817218
EPI_ISL_817545
EPI_ISL_817219
EPI_ISL_817913
EPI_ISL_817220
EPI_ISL_817914
EPI_ISL_817915
EPI_ISL_817451
EPI_ISL_817916
EPI_ISL_817917
EPI_ISL_817546
EPI_ISL_817918
EPI_ISL_817452
EPI_ISL_817919
EPI_ISL_817920
EPI_ISL_817547
EPI_ISL_817349
EPI_ISL_817350
EPI_ISL_817507
EPI_ISL_817489
EPI_ISL_817921
EPI_ISL_817139
EPI_ISL_817922
EPI_ISL_817923
EPI_ISL_817924
EPI_ISL_817925
EPI_ISL_817926
EPI_ISL_817221
EPI_ISL_817222
EPI_ISL_817927
EPI_ISL_817928
EPI_ISL_817502
EPI_ISL_817929
EPI_ISL_817930
EPI_ISL_817931
EPI_ISL_817283
EPI_ISL_817932
EPI_ISL_817453
EPI_ISL_817933
EPI_ISL_817223
EPI_ISL_817934
EPI_ISL_817351
EPI_ISL_817935
EPI_ISL_817936
EPI_ISL_817372
EPI_ISL_817937
EPI_ISL_817938
EPI_ISL_817939
EPI_ISL_817407
EPI_ISL_817454
EPI_ISL_817940
EPI_ISL_817455
EPI_ISL_817941
EPI_ISL_817942
EPI_ISL_817361
EPI_ISL_817943
EPI_ISL_817944
EPI_ISL_817224
EPI_ISL_817151
EPI_ISL_817225
EPI_ISL_817226
EPI_ISL_817364
EPI_ISL_817945
EPI_ISL_817321
EPI_ISL_817133
EPI_ISL_817946
EPI_ISL_817947
EPI_ISL_817948
EPI_ISL_817352
EPI_ISL_817949
EPI_ISL_817950
EPI_ISL_817951
EPI_ISL_817952
EPI_ISL_817953
EPI_ISL_817408
EPI_ISL_817382
EPI_ISL_817954
EPI_ISL_817227
EPI_ISL_817228
EPI_ISL_817955
EPI_ISL_817229
EPI_ISL_817956
EPI_ISL_817957
EPI_ISL_817958
EPI_ISL_817311
EPI_ISL_817959
EPI_ISL_817387
EPI_ISL_817230
EPI_ISL_817960
EPI_ISL_817961
EPI_ISL_817962
EPI_ISL_817963
EPI_ISL_817289
EPI_ISL_817456
EPI_ISL_817157
EPI_ISL_817964
EPI_ISL_817965
EPI_ISL_817966
EPI_ISL_817967
EPI_ISL_817409
EPI_ISL_817535
EPI_ISL_817231
EPI_ISL_817232
EPI_ISL_817968
EPI_ISL_817969
EPI_ISL_817970
EPI_ISL_817971
EPI_ISL_817972
EPI_ISL_817973
EPI_ISL_817974
EPI_ISL_817457
EPI_ISL_817233
EPI_ISL_817458
EPI_ISL_817975
EPI_ISL_817976
EPI_ISL_817388
EPI_ISL_817977
EPI_ISL_817459
EPI_ISL_817127
EPI_ISL_817234
EPI_ISL_817128
EPI_ISL_817978
EPI_ISL_817235
EPI_ISL_817979
EPI_ISL_817980
EPI_ISL_817322
EPI_ISL_817493
EPI_ISL_817136
EPI_ISL_817981
EPI_ISL_817982
EPI_ISL_817983
EPI_ISL_817548
EPI_ISL_817460
EPI_ISL_817984
EPI_ISL_817517
EPI_ISL_817985
EPI_ISL_817152
EPI_ISL_817461
EPI_ISL_817986
EPI_ISL_817987
EPI_ISL_817988
EPI_ISL_817989
EPI_ISL_817236
EPI_ISL_817237
EPI_ISL_817143
EPI_ISL_817990
EPI_ISL_817238
EPI_ISL_817991
EPI_ISL_817462
EPI_ISL_817992
EPI_ISL_817993
EPI_ISL_817549
EPI_ISL_817500
EPI_ISL_817994
EPI_ISL_817995
EPI_ISL_817463
EPI_ISL_817996
EPI_ISL_817997
EPI_ISL_817305
EPI_ISL_817998
EPI_ISL_817239
EPI_ISL_817154
EPI_ISL_817999
EPI_ISL_818000
EPI_ISL_817240
EPI_ISL_818001
EPI_ISL_818002
EPI_ISL_817241
EPI_ISL_817464
EPI_ISL_817242
EPI_ISL_818003
EPI_ISL_818004
EPI_ISL_818005
EPI_ISL_818006
EPI_ISL_817505
EPI_ISL_818007
EPI_ISL_818008
EPI_ISL_817243
EPI_ISL_817244
EPI_ISL_818009
EPI_ISL_817323
EPI_ISL_817465
EPI_ISL_817245
EPI_ISL_818010
EPI_ISL_818011
EPI_ISL_818012
EPI_ISL_817353
EPI_ISL_817529
EPI_ISL_818013
EPI_ISL_817246
EPI_ISL_817490
EPI_ISL_818014
EPI_ISL_817354
EPI_ISL_817247
EPI_ISL_817466
EPI_ISL_818015
EPI_ISL_817467
EPI_ISL_818016
EPI_ISL_818017
EPI_ISL_817468
EPI_ISL_817363
EPI_ISL_817359
EPI_ISL_818018
EPI_ISL_817518
EPI_ISL_818019
EPI_ISL_818020
EPI_ISL_817142
EPI_ISL_817131
EPI_ISL_818021
EPI_ISL_818022
EPI_ISL_817469
EPI_ISL_818023
EPI_ISL_817248
EPI_ISL_818024
EPI_ISL_818025
EPI_ISL_817495
EPI_ISL_818026
EPI_ISL_817524
EPI_ISL_818027
EPI_ISL_817324
EPI_ISL_818028
EPI_ISL_818029
EPI_ISL_818030
EPI_ISL_818031
EPI_ISL_818032
EPI_ISL_817280
EPI_ISL_817470
EPI_ISL_818033
EPI_ISL_818034
EPI_ISL_818035
EPI_ISL_818036
EPI_ISL_818037
EPI_ISL_817249
EPI_ISL_818038
EPI_ISL_817325
EPI_ISL_818039
EPI_ISL_818040
EPI_ISL_817471
EPI_ISL_817326
EPI_ISL_817550
EPI_ISL_817355
EPI_ISL_818041
EPI_ISL_817472
EPI_ISL_818042
EPI_ISL_817551
EPI_ISL_818043
EPI_ISL_818044
EPI_ISL_818045
EPI_ISL_817473
EPI_ISL_818046
EPI_ISL_817250
EPI_ISL_817474
EPI_ISL_818047
EPI_ISL_818048
EPI_ISL_817519
EPI_ISL_818049
EPI_ISL_817475
EPI_ISL_818050
EPI_ISL_818051
EPI_ISL_818052
EPI_ISL_818053
EPI_ISL_818054
EPI_ISL_818055
EPI_ISL_817476
EPI_ISL_817251
EPI_ISL_818056
EPI_ISL_817327
EPI_ISL_817410
EPI_ISL_817310
EPI_ISL_818057
EPI_ISL_818058
EPI_ISL_817252
EPI_ISL_817253
EPI_ISL_818059
EPI_ISL_817254
EPI_ISL_817503
EPI_ISL_818060
EPI_ISL_818061
EPI_ISL_817255
EPI_ISL_818062
EPI_ISL_817356
EPI_ISL_817520
EPI_ISL_818063
EPI_ISL_818064
EPI_ISL_817477
EPI_ISL_817268
EPI_ISL_818065
EPI_ISL_818066
EPI_ISL_817365
EPI_ISL_817494
EPI_ISL_818067
EPI_ISL_817478
EPI_ISL_817552
EPI_ISL_818068
EPI_ISL_817302
EPI_ISL_818069
EPI_ISL_818070
EPI_ISL_818071
EPI_ISL_818072
EPI_ISL_818073
EPI_ISL_817553
EPI_ISL_817360
EPI_ISL_817357
EPI_ISL_817256
EPI_ISL_818074
EPI_ISL_817284
EPI_ISL_818075
EPI_ISL_817267
EPI_ISL_818076
EPI_ISL_818077
EPI_ISL_818078
EPI_ISL_818079
EPI_ISL_818080
EPI_ISL_817521
EPI_ISL_818081
EPI_ISL_817412
EPI_ISL_818082
EPI_ISL_818083
EPI_ISL_817531
EPI_ISL_818084
EPI_ISL_818085
EPI_ISL_818086
EPI_ISL_818087
EPI_ISL_817257
EPI_ISL_818088
EPI_ISL_818089
EPI_ISL_818090
EPI_ISL_818091
EPI_ISL_818092
EPI_ISL_818093
EPI_ISL_817258
EPI_ISL_817259
EPI_ISL_817522
EPI_ISL_818094
EPI_ISL_817263
EPI_ISL_817358
EPI_ISL_818095
EPI_ISL_817536
EPI_ISL_818096
EPI_ISL_818097
EPI_ISL_817554
EPI_ISL_817260
EPI_ISL_817479
EPI_ISL_818098
EPI_ISL_818099
EPI_ISL_817523
EPI_ISL_818100
EPI_ISL_817525
EPI_ISL_817480
EPI_ISL_818101
EPI_ISL_817328
EPI_ISL_818102
EPI_ISL_818103
EPI_ISL_817481
EPI_ISL_818104
EPI_ISL_817261
EPI_ISL_818105
EPI_ISL_817391
EPI_ISL_818106
EPI_ISL_818107
EPI_ISL_817390
EPI_ISL_817277
EPI_ISL_817504
EPI_ISL_818108
EPI_ISL_818109
EPI_ISL_818110
EPI_ISL_818111
EPI_ISL_818112
EPI_ISL_817132
EPI_ISL_818113
EPI_ISL_817482
EPI_ISL_817491
EPI_ISL_818114
EPI_ISL_818115
EPI_ISL_818116
EPI_ISL_817313
EPI_ISL_817492
EPI_ISL_817285
EPI_ISL_818117
EPI_ISL_818118
EPI_ISL_818119
EPI_ISL_818120
EPI_ISL_817262
EPI_ISL_818121
EPI_ISL_818122
EPI_ISL_817373
EPI_ISL_815605
EPI_ISL_815661
EPI_ISL_815470
EPI_ISL_815559
EPI_ISL_815662
EPI_ISL_815405
EPI_ISL_815663
EPI_ISL_815664
EPI_ISL_815622
EPI_ISL_815665
EPI_ISL_815666
EPI_ISL_815667
EPI_ISL_815668
EPI_ISL_815538
EPI_ISL_815669
EPI_ISL_815670
EPI_ISL_815671
EPI_ISL_815672
EPI_ISL_815404
EPI_ISL_815673
EPI_ISL_815674
EPI_ISL_815675
EPI_ISL_815676
EPI_ISL_815608
EPI_ISL_815677
EPI_ISL_815678
EPI_ISL_815679
EPI_ISL_815560
EPI_ISL_815502
EPI_ISL_815680
EPI_ISL_815681
EPI_ISL_815682
EPI_ISL_815547
EPI_ISL_815683
EPI_ISL_815631
EPI_ISL_815402
EPI_ISL_815684
EPI_ISL_815548
EPI_ISL_815503
EPI_ISL_815549
EPI_ISL_815685
EPI_ISL_815686
EPI_ISL_815687
EPI_ISL_815688
EPI_ISL_815689
EPI_ISL_815690
EPI_ISL_815485
EPI_ISL_815637
EPI_ISL_815550
EPI_ISL_815691
EPI_ISL_815692
EPI_ISL_815693
EPI_ISL_815694
EPI_ISL_815406
EPI_ISL_815695
EPI_ISL_815696
EPI_ISL_815697
EPI_ISL_815412
EPI_ISL_815504
EPI_ISL_815698
EPI_ISL_815699
EPI_ISL_815472
EPI_ISL_815700
EPI_ISL_815413
EPI_ISL_815701
EPI_ISL_815702
EPI_ISL_815703
EPI_ISL_815704
EPI_ISL_815492
EPI_ISL_815705
EPI_ISL_815627
EPI_ISL_815706
EPI_ISL_815505
EPI_ISL_815707
EPI_ISL_815708
EPI_ISL_815709
EPI_ISL_815710
EPI_ISL_815408
EPI_ISL_815711
EPI_ISL_815414
EPI_ISL_815415
EPI_ISL_815646
EPI_ISL_815632
EPI_ISL_815561
EPI_ISL_815712
EPI_ISL_815506
EPI_ISL_815537
EPI_ISL_815713
EPI_ISL_815409
EPI_ISL_815507
EPI_ISL_815714
EPI_ISL_815715
EPI_ISL_815716
EPI_ISL_815488
EPI_ISL_815717
EPI_ISL_815718
EPI_ISL_815719
EPI_ISL_815720
EPI_ISL_815609
EPI_ISL_815721
EPI_ISL_815476
EPI_ISL_815562
EPI_ISL_815633
EPI_ISL_815722
EPI_ISL_815723
EPI_ISL_815724
EPI_ISL_815725
EPI_ISL_815726
EPI_ISL_815727
EPI_ISL_815728
EPI_ISL_815729
EPI_ISL_815730
EPI_ISL_815731
EPI_ISL_815732
EPI_ISL_815733
EPI_ISL_815734
EPI_ISL_815735
EPI_ISL_815416
EPI_ISL_815736
EPI_ISL_815737
EPI_ISL_815738
EPI_ISL_815739
EPI_ISL_815740
EPI_ISL_815741
EPI_ISL_815742
EPI_ISL_815743
EPI_ISL_815744
EPI_ISL_815745
EPI_ISL_815563
EPI_ISL_815746
EPI_ISL_815747
EPI_ISL_815564
EPI_ISL_815508
EPI_ISL_815748
EPI_ISL_815545
EPI_ISL_815749
EPI_ISL_815610
EPI_ISL_815750
EPI_ISL_815417
EPI_ISL_815528
EPI_ISL_815565
EPI_ISL_815566
EPI_ISL_815531
EPI_ISL_815751
EPI_ISL_815752
EPI_ISL_815753
EPI_ISL_815418
EPI_ISL_815754
EPI_ISL_815755
EPI_ISL_815756
EPI_ISL_815757
EPI_ISL_815758
EPI_ISL_815551
EPI_ISL_815759
EPI_ISL_815628
EPI_ISL_815419
EPI_ISL_815760
EPI_ISL_815761
EPI_ISL_815762
EPI_ISL_815509
EPI_ISL_815611
EPI_ISL_815510
EPI_ISL_815557
EPI_ISL_815612
EPI_ISL_815763
EPI_ISL_815764
EPI_ISL_815420
EPI_ISL_815552
EPI_ISL_815567
EPI_ISL_815765
EPI_ISL_815766
EPI_ISL_815767
EPI_ISL_815768
EPI_ISL_815421
EPI_ISL_815493
EPI_ISL_815630
EPI_ISL_815422
EPI_ISL_815423
EPI_ISL_815769
EPI_ISL_815770
EPI_ISL_815771
EPI_ISL_815772
EPI_ISL_815773
EPI_ISL_815774
EPI_ISL_815775
EPI_ISL_815776
EPI_ISL_815777
EPI_ISL_815568
EPI_ISL_815657
EPI_ISL_815778
EPI_ISL_815511
EPI_ISL_815512
EPI_ISL_815779
EPI_ISL_815780
EPI_ISL_815569
EPI_ISL_815781
EPI_ISL_815494
EPI_ISL_815782
EPI_ISL_815783
EPI_ISL_815784
EPI_ISL_815785
EPI_ISL_815786
EPI_ISL_815787
EPI_ISL_815788
EPI_ISL_815424
EPI_ISL_815789
EPI_ISL_815790
EPI_ISL_815513
EPI_ISL_815791
EPI_ISL_815658
EPI_ISL_815792
EPI_ISL_815793
EPI_ISL_815464
EPI_ISL_815570
EPI_ISL_815794
EPI_ISL_815795
EPI_ISL_815796
EPI_ISL_815797
EPI_ISL_815798
EPI_ISL_815799
EPI_ISL_815613
EPI_ISL_815800
EPI_ISL_815425
EPI_ISL_815801
EPI_ISL_815514
EPI_ISL_815802
EPI_ISL_815803
EPI_ISL_815804
EPI_ISL_815805
EPI_ISL_815806
EPI_ISL_815571
EPI_ISL_815807
EPI_ISL_815808
EPI_ISL_815515
EPI_ISL_815809
EPI_ISL_815810
EPI_ISL_815811
EPI_ISL_815812
EPI_ISL_815813
EPI_ISL_815814
EPI_ISL_815815
EPI_ISL_815816
EPI_ISL_815817
EPI_ISL_815818
EPI_ISL_815819
EPI_ISL_815426
EPI_ISL_815516
EPI_ISL_815820
EPI_ISL_815821
EPI_ISL_815822
EPI_ISL_815823
EPI_ISL_815477
EPI_ISL_815543
EPI_ISL_815824
EPI_ISL_815825
EPI_ISL_815572
EPI_ISL_815826
EPI_ISL_815827
EPI_ISL_815828
EPI_ISL_815532
EPI_ISL_815517
EPI_ISL_815829
EPI_ISL_815830
EPI_ISL_815831
EPI_ISL_815533
EPI_ISL_815478
EPI_ISL_815832
EPI_ISL_815553
EPI_ISL_815427
EPI_ISL_815833
EPI_ISL_815834
EPI_ISL_815623
EPI_ISL_815573
EPI_ISL_815518
EPI_ISL_815428
EPI_ISL_815489
EPI_ISL_815624
EPI_ISL_815614
EPI_ISL_815835
EPI_ISL_815836
EPI_ISL_815837
EPI_ISL_815838
EPI_ISL_815839
EPI_ISL_815840
EPI_ISL_815841
EPI_ISL_815574
EPI_ISL_815842
EPI_ISL_815465
EPI_ISL_815429
EPI_ISL_815843
EPI_ISL_815519
EPI_ISL_815554
EPI_ISL_815844
EPI_ISL_815845
EPI_ISL_815629
EPI_ISL_815846
EPI_ISL_815847
EPI_ISL_815520
EPI_ISL_815848
EPI_ISL_815849
EPI_ISL_815575
EPI_ISL_815850
EPI_ISL_815851
EPI_ISL_815430
EPI_ISL_815852
EPI_ISL_815853
EPI_ISL_815854
EPI_ISL_815855
EPI_ISL_815647
EPI_ISL_815856
EPI_ISL_815857
EPI_ISL_815495
EPI_ISL_815521
EPI_ISL_815858
EPI_ISL_815615
EPI_ISL_815859
EPI_ISL_815860
EPI_ISL_815861
EPI_ISL_815616
EPI_ISL_815862
EPI_ISL_815863
EPI_ISL_815617
EPI_ISL_815864
EPI_ISL_815865
EPI_ISL_815866
EPI_ISL_815867
EPI_ISL_815868
EPI_ISL_815869
EPI_ISL_815870
EPI_ISL_815638
EPI_ISL_815871
EPI_ISL_815651
EPI_ISL_815431
EPI_ISL_815872
EPI_ISL_815481
EPI_ISL_815873
EPI_ISL_815874
EPI_ISL_815496
EPI_ISL_815634
EPI_ISL_815432
EPI_ISL_815497
EPI_ISL_815875
EPI_ISL_815876
EPI_ISL_815877
EPI_ISL_815618
EPI_ISL_815546
EPI_ISL_815878
EPI_ISL_815529
EPI_ISL_815879
EPI_ISL_815635
EPI_ISL_815880
EPI_ISL_815881
EPI_ISL_815882
EPI_ISL_815883
EPI_ISL_815655
EPI_ISL_815884
EPI_ISL_815885
EPI_ISL_815886
EPI_ISL_815498
EPI_ISL_815887
EPI_ISL_815888
EPI_ISL_815889
EPI_ISL_815890
EPI_ISL_815891
EPI_ISL_815892
EPI_ISL_815893
EPI_ISL_815894
EPI_ISL_815895
EPI_ISL_815896
EPI_ISL_815897
EPI_ISL_815898
EPI_ISL_815899
EPI_ISL_815639
EPI_ISL_815900
EPI_ISL_815901
EPI_ISL_815499
EPI_ISL_815902
EPI_ISL_815522
EPI_ISL_815576
EPI_ISL_815903
EPI_ISL_815904
EPI_ISL_815905
EPI_ISL_815433
EPI_ISL_815906
EPI_ISL_815434
EPI_ISL_815907
EPI_ISL_815908
EPI_ISL_815909
EPI_ISL_815910
EPI_ISL_815911
EPI_ISL_815577
EPI_ISL_815636
EPI_ISL_815578
EPI_ISL_815500
EPI_ISL_815652
EPI_ISL_815912
EPI_ISL_815491
EPI_ISL_815555
EPI_ISL_815913
EPI_ISL_815914
EPI_ISL_815915
EPI_ISL_815916
EPI_ISL_815579
EPI_ISL_815917
EPI_ISL_815918
EPI_ISL_815435
EPI_ISL_815919
EPI_ISL_815483
EPI_ISL_815920
EPI_ISL_815625
EPI_ISL_815921
EPI_ISL_815922
EPI_ISL_815626
EPI_ISL_815923
EPI_ISL_815619
EPI_ISL_815924
EPI_ISL_815925
EPI_ISL_815620
EPI_ISL_815926
EPI_ISL_815927
EPI_ISL_815928
EPI_ISL_815490
EPI_ISL_815929
EPI_ISL_815436
EPI_ISL_815930
EPI_ISL_815437
EPI_ISL_815931
EPI_ISL_815653
EPI_ISL_815932
EPI_ISL_815933
EPI_ISL_815934
EPI_ISL_815935
EPI_ISL_815936
EPI_ISL_815937
EPI_ISL_815649
EPI_ISL_815938
EPI_ISL_815939
EPI_ISL_815541
EPI_ISL_815438
EPI_ISL_815940
EPI_ISL_815941
EPI_ISL_815942
EPI_ISL_815403
EPI_ISL_815943
EPI_ISL_815542
EPI_ISL_815944
EPI_ISL_815945
EPI_ISL_815946
EPI_ISL_815467
EPI_ISL_815947
EPI_ISL_815948
EPI_ISL_815648
EPI_ISL_815439
EPI_ISL_815949
EPI_ISL_815950
EPI_ISL_815951
EPI_ISL_815952
EPI_ISL_815953
EPI_ISL_815954
EPI_ISL_815955
EPI_ISL_815580
EPI_ISL_815956
EPI_ISL_815957
EPI_ISL_815958
EPI_ISL_815959
EPI_ISL_815960
EPI_ISL_815961
EPI_ISL_815440
EPI_ISL_815441
EPI_ISL_815442
EPI_ISL_815968
EPI_ISL_815443
EPI_ISL_815444
EPI_ISL_815970
EPI_ISL_815983
EPI_ISL_815985
EPI_ISL_815988
EPI_ISL_815989
EPI_ISL_815468
EPI_ISL_815582
EPI_ISL_815659
EPI_ISL_815469
EPI_ISL_816000
EPI_ISL_816001
EPI_ISL_815410
EPI_ISL_816003
EPI_ISL_816004
EPI_ISL_816005
EPI_ISL_815401
EPI_ISL_815584
EPI_ISL_816008
EPI_ISL_816010
EPI_ISL_816015
EPI_ISL_816017
EPI_ISL_816028
EPI_ISL_815452
EPI_ISL_816043
EPI_ISL_816047
EPI_ISL_815460
EPI_ISL_815527
EPI_ISL_816052
EPI_ISL_815621
EPI_ISL_816058
EPI_ISL_816059
EPI_ISL_816063
EPI_ISL_815596
EPI_ISL_816072
EPI_ISL_815640
EPI_ISL_816073
EPI_ISL_816074
EPI_ISL_816077
EPI_ISL_816082
EPI_ISL_816088
EPI_ISL_816091
EPI_ISL_816100
EPI_ISL_816101
EPI_ISL_816102
EPI_ISL_816104
EPI_ISL_816106
EPI_ISL_816107
EPI_ISL_816110
EPI_ISL_815466
EPI_ISL_816118
EPI_ISL_816133
EPI_ISL_844693
EPI_ISL_844842
EPI_ISL_844953
EPI_ISL_844676
EPI_ISL_844557
EPI_ISL_844730
EPI_ISL_844998
EPI_ISL_845377
EPI_ISL_844999
EPI_ISL_844716
EPI_ISL_844931
EPI_ISL_844988
EPI_ISL_845000
EPI_ISL_845001
EPI_ISL_844837
EPI_ISL_844932
EPI_ISL_845002
EPI_ISL_844635
EPI_ISL_844954
EPI_ISL_844558
EPI_ISL_845378
EPI_ISL_845003
EPI_ISL_845379
EPI_ISL_845380
EPI_ISL_844731
EPI_ISL_845004
EPI_ISL_845005
EPI_ISL_844559
EPI_ISL_845381
EPI_ISL_845006
EPI_ISL_844706
EPI_ISL_845007
EPI_ISL_845275
EPI_ISL_845008
EPI_ISL_845009
EPI_ISL_845010
EPI_ISL_845011
EPI_ISL_845012
EPI_ISL_845013
EPI_ISL_845014
EPI_ISL_845382
EPI_ISL_845015
EPI_ISL_844543
EPI_ISL_844666
EPI_ISL_844553
EPI_ISL_844955
EPI_ISL_844732
EPI_ISL_845016
EPI_ISL_844860
EPI_ISL_845017
EPI_ISL_844758
EPI_ISL_845018
EPI_ISL_845383
EPI_ISL_844981
EPI_ISL_844653
EPI_ISL_844805
EPI_ISL_845019
EPI_ISL_845020
EPI_ISL_844861
EPI_ISL_844560
EPI_ISL_845021
EPI_ISL_844733
EPI_ISL_845022
EPI_ISL_844978
EPI_ISL_844694
EPI_ISL_845023
EPI_ISL_845024
EPI_ISL_845025
EPI_ISL_844948
EPI_ISL_845026
EPI_ISL_844766
EPI_ISL_845027
EPI_ISL_845028
EPI_ISL_845384
EPI_ISL_845029
EPI_ISL_845276
EPI_ISL_844545
EPI_ISL_844717
EPI_ISL_844734
EPI_ISL_845498
EPI_ISL_844561
EPI_ISL_845277
EPI_ISL_844681
EPI_ISL_845030
EPI_ISL_845385
EPI_ISL_845031
EPI_ISL_844956
EPI_ISL_845032
EPI_ISL_844843
EPI_ISL_845499
EPI_ISL_844767
EPI_ISL_845386
EPI_ISL_844552
EPI_ISL_845033
EPI_ISL_845034
EPI_ISL_844844
EPI_ISL_845035
EPI_ISL_844735
EPI_ISL_844556
EPI_ISL_845387
EPI_ISL_844736
EPI_ISL_844862
EPI_ISL_845036
EPI_ISL_845388
EPI_ISL_844562
EPI_ISL_845037
EPI_ISL_845038
EPI_ISL_845039
EPI_ISL_844669
EPI_ISL_845040
EPI_ISL_845389
EPI_ISL_845041
EPI_ISL_844807
EPI_ISL_844563
EPI_ISL_844863
EPI_ISL_845042
EPI_ISL_845390
EPI_ISL_845043
EPI_ISL_845044
EPI_ISL_845045
EPI_ISL_845046
EPI_ISL_845047
EPI_ISL_844992
EPI_ISL_844845
EPI_ISL_844564
EPI_ISL_844707
EPI_ISL_844565
EPI_ISL_845048
EPI_ISL_845049
EPI_ISL_845050
EPI_ISL_844818
EPI_ISL_845278
EPI_ISL_844836
EPI_ISL_845051
EPI_ISL_845052
EPI_ISL_844670
EPI_ISL_844654
EPI_ISL_844566
EPI_ISL_844957
EPI_ISL_845391
EPI_ISL_845053
EPI_ISL_844951
EPI_ISL_845392
EPI_ISL_845054
EPI_ISL_845055
EPI_ISL_844821
EPI_ISL_845500
EPI_ISL_844768
EPI_ISL_844567
EPI_ISL_844737
EPI_ISL_844846
EPI_ISL_845056
EPI_ISL_845057
EPI_ISL_845058
EPI_ISL_844993
EPI_ISL_844911
EPI_ISL_844759
EPI_ISL_844864
EPI_ISL_845393
EPI_ISL_845059
EPI_ISL_844568
EPI_ISL_845279
EPI_ISL_845280
EPI_ISL_845060
EPI_ISL_845061
EPI_ISL_844636
EPI_ISL_845062
EPI_ISL_844865
EPI_ISL_845063
EPI_ISL_845064
EPI_ISL_845065
EPI_ISL_844667
EPI_ISL_845066
EPI_ISL_844747
EPI_ISL_844569
EPI_ISL_845067
EPI_ISL_844847
EPI_ISL_845068
EPI_ISL_844834
EPI_ISL_845069
EPI_ISL_844637
EPI_ISL_845070
EPI_ISL_844808
EPI_ISL_845071
EPI_ISL_844570
EPI_ISL_845072
EPI_ISL_845073
EPI_ISL_845394
EPI_ISL_844958
EPI_ISL_844718
EPI_ISL_844638
EPI_ISL_844680
EPI_ISL_844571
EPI_ISL_844655
EPI_ISL_845395
EPI_ISL_844572
EPI_ISL_845074
EPI_ISL_844763
EPI_ISL_844702
EPI_ISL_844573
EPI_ISL_845396
EPI_ISL_845075
EPI_ISL_845397
EPI_ISL_845398
EPI_ISL_845076
EPI_ISL_844848
EPI_ISL_844574
EPI_ISL_845077
EPI_ISL_844824
EPI_ISL_845078
EPI_ISL_844738
EPI_ISL_844639
EPI_ISL_844849
EPI_ISL_844708
EPI_ISL_845079
EPI_ISL_844912
EPI_ISL_844788
EPI_ISL_844575
EPI_ISL_844576
EPI_ISL_845399
EPI_ISL_844577
EPI_ISL_845080
EPI_ISL_844760
EPI_ISL_844934
EPI_ISL_845081
EPI_ISL_844815
EPI_ISL_845281
EPI_ISL_845082
EPI_ISL_845083
EPI_ISL_844739
EPI_ISL_845501
EPI_ISL_844866
EPI_ISL_845084
EPI_ISL_844640
EPI_ISL_844578
EPI_ISL_844826
EPI_ISL_845085
EPI_ISL_845400
EPI_ISL_845086
EPI_ISL_844714
EPI_ISL_844867
EPI_ISL_844641
EPI_ISL_845087
EPI_ISL_844804
EPI_ISL_845282
EPI_ISL_844963
EPI_ISL_844913
EPI_ISL_844868
EPI_ISL_844642
EPI_ISL_845502
EPI_ISL_845088
EPI_ISL_844850
EPI_ISL_844979
EPI_ISL_845089
EPI_ISL_845090
EPI_ISL_845401
EPI_ISL_845091
EPI_ISL_844869
EPI_ISL_844870
EPI_ISL_844970
EPI_ISL_844643
EPI_ISL_844871
EPI_ISL_844872
EPI_ISL_845092
EPI_ISL_844629
EPI_ISL_845402
EPI_ISL_845093
EPI_ISL_844740
EPI_ISL_844935
EPI_ISL_844656
EPI_ISL_845283
EPI_ISL_844994
EPI_ISL_845094
EPI_ISL_845095
EPI_ISL_845096
EPI_ISL_844781
EPI_ISL_844682
EPI_ISL_844873
EPI_ISL_845097
EPI_ISL_844644
EPI_ISL_845403
EPI_ISL_845503
EPI_ISL_845404
EPI_ISL_845098
EPI_ISL_844657
EPI_ISL_845099
EPI_ISL_845405
EPI_ISL_844936
EPI_ISL_844579
EPI_ISL_844580
EPI_ISL_845100
EPI_ISL_845101
EPI_ISL_844822
EPI_ISL_845406
EPI_ISL_844874
EPI_ISL_844946
EPI_ISL_845284
EPI_ISL_845285
EPI_ISL_845102
EPI_ISL_845103
EPI_ISL_844875
EPI_ISL_844851
EPI_ISL_844937
EPI_ISL_844923
EPI_ISL_844645
EPI_ISL_845407
EPI_ISL_845104
EPI_ISL_844852
EPI_ISL_845286
EPI_ISL_844777
EPI_ISL_845287
EPI_ISL_844952
EPI_ISL_844876
EPI_ISL_844741
EPI_ISL_845105
EPI_ISL_845288
EPI_ISL_845106
EPI_ISL_844812
EPI_ISL_844581
EPI_ISL_844877
EPI_ISL_845408
EPI_ISL_844742
EPI_ISL_845409
EPI_ISL_845410
EPI_ISL_844582
EPI_ISL_844769
EPI_ISL_845107
EPI_ISL_844989
EPI_ISL_845411
EPI_ISL_844800
EPI_ISL_844583
EPI_ISL_845108
EPI_ISL_844938
EPI_ISL_845504
EPI_ISL_845412
EPI_ISL_845109
EPI_ISL_844853
EPI_ISL_845110
EPI_ISL_845111
EPI_ISL_844825
EPI_ISL_844646
EPI_ISL_844820
EPI_ISL_845112
EPI_ISL_845413
EPI_ISL_844878
EPI_ISL_845113
EPI_ISL_844696
EPI_ISL_845289
EPI_ISL_845414
EPI_ISL_845415
EPI_ISL_844828
EPI_ISL_845114
EPI_ISL_845115
EPI_ISL_845116
EPI_ISL_844584
EPI_ISL_844719
EPI_ISL_845416
EPI_ISL_844798
EPI_ISL_844585
EPI_ISL_844546
EPI_ISL_844586
EPI_ISL_844959
EPI_ISL_845117
EPI_ISL_845118
EPI_ISL_845119
EPI_ISL_845120
EPI_ISL_845121
EPI_ISL_844549
EPI_ISL_844879
EPI_ISL_844838
EPI_ISL_845417
EPI_ISL_844587
EPI_ISL_845505
EPI_ISL_845122
EPI_ISL_845418
EPI_ISL_845123
EPI_ISL_845419
EPI_ISL_845124
EPI_ISL_845125
EPI_ISL_845126
EPI_ISL_845127
EPI_ISL_844880
EPI_ISL_844782
EPI_ISL_845128
EPI_ISL_845129
EPI_ISL_845130
EPI_ISL_844928
EPI_ISL_845131
EPI_ISL_844922
EPI_ISL_845132
EPI_ISL_845133
EPI_ISL_844987
EPI_ISL_844829
EPI_ISL_844588
EPI_ISL_845134
EPI_ISL_845135
EPI_ISL_844881
EPI_ISL_844589
EPI_ISL_845136
EPI_ISL_845420
EPI_ISL_845137
EPI_ISL_844590
EPI_ISL_844703
EPI_ISL_844982
EPI_ISL_844960
EPI_ISL_844995
EPI_ISL_844882
EPI_ISL_844854
EPI_ISL_845138
EPI_ISL_844754
EPI_ISL_845139
EPI_ISL_844883
EPI_ISL_845140
EPI_ISL_844918
EPI_ISL_844658
EPI_ISL_844755
EPI_ISL_845141
EPI_ISL_845142
EPI_ISL_845421
EPI_ISL_845143
EPI_ISL_844789
EPI_ISL_844720
EPI_ISL_844914
EPI_ISL_844855
EPI_ISL_844794
EPI_ISL_845422
EPI_ISL_845423
EPI_ISL_844803
EPI_ISL_844591
EPI_ISL_845144
EPI_ISL_844929
EPI_ISL_845424
EPI_ISL_844743
EPI_ISL_844816
EPI_ISL_844721
EPI_ISL_845506
EPI_ISL_845425
EPI_ISL_845426
EPI_ISL_844884
EPI_ISL_844856
EPI_ISL_845290
EPI_ISL_844551
EPI_ISL_844592
EPI_ISL_845427
EPI_ISL_845145
EPI_ISL_844659
EPI_ISL_845146
EPI_ISL_844915
EPI_ISL_844748
EPI_ISL_845147
EPI_ISL_845428
EPI_ISL_845148
EPI_ISL_844660
EPI_ISL_844687
EPI_ISL_844770
EPI_ISL_845429
EPI_ISL_844859
EPI_ISL_845430
EPI_ISL_845149
EPI_ISL_844924
EPI_ISL_844765
EPI_ISL_845150
EPI_ISL_845151
EPI_ISL_844695
EPI_ISL_844835
EPI_ISL_844939
EPI_ISL_845431
EPI_ISL_845432
EPI_ISL_845433
EPI_ISL_844823
EPI_ISL_844857
EPI_ISL_845152
EPI_ISL_845153
EPI_ISL_844925
EPI_ISL_845154
EPI_ISL_845291
EPI_ISL_844797
EPI_ISL_844885
EPI_ISL_844751
EPI_ISL_844783
EPI_ISL_844749
EPI_ISL_845155
EPI_ISL_845434
EPI_ISL_844926
EPI_ISL_845156
EPI_ISL_844753
EPI_ISL_845157
EPI_ISL_844683
EPI_ISL_845158
EPI_ISL_845159
EPI_ISL_845160
EPI_ISL_845161
EPI_ISL_844927
EPI_ISL_845162
EPI_ISL_844830
EPI_ISL_844593
EPI_ISL_844671
EPI_ISL_845163
EPI_ISL_844647
EPI_ISL_845164
EPI_ISL_844722
EPI_ISL_845435
EPI_ISL_845436
EPI_ISL_844709
EPI_ISL_844886
EPI_ISL_845292
EPI_ISL_844771
EPI_ISL_845437
EPI_ISL_844744
EPI_ISL_844704
EPI_ISL_844921
EPI_ISL_845165
EPI_ISL_844887
EPI_ISL_845293
EPI_ISL_844950
EPI_ISL_844594
EPI_ISL_845166
EPI_ISL_844983
EPI_ISL_845167
EPI_ISL_845168
EPI_ISL_844595
EPI_ISL_845438
EPI_ISL_845439
EPI_ISL_844699
EPI_ISL_845169
EPI_ISL_844648
EPI_ISL_844772
EPI_ISL_844888
EPI_ISL_844799
EPI_ISL_844819
EPI_ISL_845507
EPI_ISL_845440
EPI_ISL_845294
EPI_ISL_844596
EPI_ISL_845508
EPI_ISL_844597
EPI_ISL_845170
EPI_ISL_845171
EPI_ISL_845509
EPI_ISL_844630
EPI_ISL_845441
EPI_ISL_844811
EPI_ISL_845172
EPI_ISL_845173
EPI_ISL_844942
EPI_ISL_845442
EPI_ISL_845174
EPI_ISL_845175
EPI_ISL_844598
EPI_ISL_844827
EPI_ISL_844985
EPI_ISL_844547
EPI_ISL_845295
EPI_ISL_845358
EPI_ISL_845176
EPI_ISL_845510
EPI_ISL_845177
EPI_ISL_845296
EPI_ISL_845443
EPI_ISL_844710
EPI_ISL_845297
EPI_ISL_845178
EPI_ISL_844599
EPI_ISL_845179
EPI_ISL_845180
EPI_ISL_845298
EPI_ISL_844600
EPI_ISL_845181
EPI_ISL_845444
EPI_ISL_845299
EPI_ISL_844745
EPI_ISL_845300
EPI_ISL_845182
EPI_ISL_845445
EPI_ISL_845183
EPI_ISL_845184
EPI_ISL_845446
EPI_ISL_845447
EPI_ISL_844723
EPI_ISL_845301
EPI_ISL_844964
EPI_ISL_844677
EPI_ISL_844705
EPI_ISL_845185
EPI_ISL_844961
EPI_ISL_845186
EPI_ISL_845448
EPI_ISL_845302
EPI_ISL_844746
EPI_ISL_844919
EPI_ISL_845303
EPI_ISL_845304
EPI_ISL_844904
EPI_ISL_844601
EPI_ISL_844949
EPI_ISL_845305
EPI_ISL_845449
EPI_ISL_844602
EPI_ISL_844603
EPI_ISL_845187
EPI_ISL_845188
EPI_ISL_845189
EPI_ISL_844604
EPI_ISL_844678
EPI_ISL_845190
EPI_ISL_845191
EPI_ISL_844965
EPI_ISL_845306
EPI_ISL_845450
EPI_ISL_845307
EPI_ISL_844802
EPI_ISL_845308
EPI_ISL_845309
EPI_ISL_845310
EPI_ISL_844661
EPI_ISL_845311
EPI_ISL_845192
EPI_ISL_845359
EPI_ISL_845312
EPI_ISL_844817
EPI_ISL_845193
EPI_ISL_845194
EPI_ISL_845313
EPI_ISL_845314
EPI_ISL_844764
EPI_ISL_845195
EPI_ISL_844761
EPI_ISL_845360
EPI_ISL_844990
EPI_ISL_845511
EPI_ISL_844966
EPI_ISL_845361
EPI_ISL_845196
EPI_ISL_845451
EPI_ISL_844698
EPI_ISL_845315
EPI_ISL_845512
EPI_ISL_845197
EPI_ISL_845198
EPI_ISL_845199
EPI_ISL_845200
EPI_ISL_844784
EPI_ISL_844947
EPI_ISL_845452
EPI_ISL_845201
EPI_ISL_844785
EPI_ISL_844605
EPI_ISL_845513
EPI_ISL_845514
EPI_ISL_845453
EPI_ISL_845454
EPI_ISL_845455
EPI_ISL_844701
EPI_ISL_844813
EPI_ISL_844672
EPI_ISL_845202
EPI_ISL_844831
EPI_ISL_844786
EPI_ISL_845316
EPI_ISL_844713
EPI_ISL_845515
EPI_ISL_845317
EPI_ISL_845203
EPI_ISL_844916
EPI_ISL_845204
EPI_ISL_845205
EPI_ISL_845206
EPI_ISL_844673
EPI_ISL_845318
EPI_ISL_845456
EPI_ISL_845319
EPI_ISL_845207
EPI_ISL_845457
EPI_ISL_844986
EPI_ISL_844606
EPI_ISL_845362
EPI_ISL_845458
EPI_ISL_844967
EPI_ISL_845320
EPI_ISL_845516
EPI_ISL_844975
EPI_ISL_845208
EPI_ISL_845459
EPI_ISL_845321
EPI_ISL_844689
EPI_ISL_845322
EPI_ISL_844607
EPI_ISL_845209
EPI_ISL_845210
EPI_ISL_845323
EPI_ISL_845363
EPI_ISL_845211
EPI_ISL_845517
EPI_ISL_845212
EPI_ISL_844686
EPI_ISL_845213
EPI_ISL_845214
EPI_ISL_844724
EPI_ISL_844756
EPI_ISL_844889
EPI_ISL_845324
EPI_ISL_845215
EPI_ISL_844810
EPI_ISL_845216
EPI_ISL_845364
EPI_ISL_845460
EPI_ISL_845217
EPI_ISL_845218
EPI_ISL_845325
EPI_ISL_844839
EPI_ISL_845219
EPI_ISL_845220
EPI_ISL_845326
EPI_ISL_845461
EPI_ISL_845462
EPI_ISL_845463
EPI_ISL_844544
EPI_ISL_845464
EPI_ISL_845518
EPI_ISL_844725
EPI_ISL_844608
EPI_ISL_845221
EPI_ISL_844890
EPI_ISL_845222
EPI_ISL_845365
EPI_ISL_845465
EPI_ISL_844773
EPI_ISL_844649
EPI_ISL_844609
EPI_ISL_845223
EPI_ISL_844610
EPI_ISL_844972
EPI_ISL_845519
EPI_ISL_844728
EPI_ISL_845466
EPI_ISL_844795
EPI_ISL_844611
EPI_ISL_845467
EPI_ISL_844679
EPI_ISL_844774
EPI_ISL_845224
EPI_ISL_844612
EPI_ISL_844674
EPI_ISL_844790
EPI_ISL_845468
EPI_ISL_845225
EPI_ISL_845520
EPI_ISL_845327
EPI_ISL_844858
EPI_ISL_844891
EPI_ISL_844945
EPI_ISL_844775
EPI_ISL_844631
EPI_ISL_844910
EPI_ISL_845226
EPI_ISL_844548
EPI_ISL_845227
EPI_ISL_844711
EPI_ISL_844613
EPI_ISL_845328
EPI_ISL_845228
EPI_ISL_845229
EPI_ISL_845469
EPI_ISL_845521
EPI_ISL_844809
EPI_ISL_845329
EPI_ISL_845230
EPI_ISL_845470
EPI_ISL_845231
EPI_ISL_844778
EPI_ISL_844832
EPI_ISL_845232
EPI_ISL_845522
EPI_ISL_845330
EPI_ISL_845471
EPI_ISL_845233
EPI_ISL_844779
EPI_ISL_844697
EPI_ISL_845234
EPI_ISL_844550
EPI_ISL_844684
EPI_ISL_845235
EPI_ISL_845366
EPI_ISL_845523
EPI_ISL_845236
EPI_ISL_845237
EPI_ISL_844917
EPI_ISL_844662
EPI_ISL_845367
EPI_ISL_845472
EPI_ISL_845238
EPI_ISL_845368
EPI_ISL_844729
EPI_ISL_844796
EPI_ISL_845473
EPI_ISL_844663
EPI_ISL_845331
EPI_ISL_845239
EPI_ISL_845240
EPI_ISL_845332
EPI_ISL_844700
EPI_ISL_844833
EPI_ISL_845474
EPI_ISL_845524
EPI_ISL_844614
EPI_ISL_845333
EPI_ISL_845475
EPI_ISL_844976
EPI_ISL_844892
EPI_ISL_845241
EPI_ISL_844893
EPI_ISL_845242
EPI_ISL_844968
EPI_ISL_845476
EPI_ISL_844650
EPI_ISL_845477
EPI_ISL_844920
EPI_ISL_845369
EPI_ISL_845243
EPI_ISL_845244
EPI_ISL_845245
EPI_ISL_845246
EPI_ISL_844791
EPI_ISL_845478
EPI_ISL_845247
EPI_ISL_844969
EPI_ISL_845248
EPI_ISL_845334
EPI_ISL_845335
EPI_ISL_844973
EPI_ISL_844801
EPI_ISL_844894
EPI_ISL_845336
EPI_ISL_845479
EPI_ISL_845249
EPI_ISL_844895
EPI_ISL_844615
EPI_ISL_845480
EPI_ISL_844776
EPI_ISL_845481
EPI_ISL_844685
EPI_ISL_845250
EPI_ISL_845251
EPI_ISL_844616
EPI_ISL_844554
EPI_ISL_845482
EPI_ISL_845252
EPI_ISL_844896
EPI_ISL_845253
EPI_ISL_845254
EPI_ISL_845337
EPI_ISL_844974
EPI_ISL_845255
EPI_ISL_844905
EPI_ISL_844841
EPI_ISL_845525
EPI_ISL_845338
EPI_ISL_844617
EPI_ISL_845256
EPI_ISL_844996
EPI_ISL_844897
EPI_ISL_845257
EPI_ISL_845483
EPI_ISL_845484
EPI_ISL_844665
EPI_ISL_844898
EPI_ISL_844618
EPI_ISL_845485
EPI_ISL_844619
EPI_ISL_845339
EPI_ISL_845258
EPI_ISL_844792
EPI_ISL_845340
EPI_ISL_844620
EPI_ISL_844899
EPI_ISL_845341
EPI_ISL_844555
EPI_ISL_845486
EPI_ISL_845487
EPI_ISL_844757
EPI_ISL_844900
EPI_ISL_845526
EPI_ISL_844621
EPI_ISL_845488
EPI_ISL_844962
EPI_ISL_845527
EPI_ISL_845528
EPI_ISL_845259
EPI_ISL_845489
EPI_ISL_845529
EPI_ISL_845370
EPI_ISL_844977
EPI_ISL_845342
EPI_ISL_844980
EPI_ISL_845530
EPI_ISL_845343
EPI_ISL_845344
EPI_ISL_845345
EPI_ISL_845346
EPI_ISL_845490
EPI_ISL_845347
EPI_ISL_844940
EPI_ISL_845531
EPI_ISL_845532
EPI_ISL_845260
EPI_ISL_844906
EPI_ISL_845261
EPI_ISL_844806
EPI_ISL_845348
EPI_ISL_844692
EPI_ISL_845262
EPI_ISL_845371
EPI_ISL_844712
EPI_ISL_844984
EPI_ISL_844632
EPI_ISL_844651
EPI_ISL_844793
EPI_ISL_845263
EPI_ISL_844668
EPI_ISL_844750
EPI_ISL_845264
EPI_ISL_844941
EPI_ISL_845349
EPI_ISL_845491
EPI_ISL_844622
EPI_ISL_845533
EPI_ISL_844726
EPI_ISL_845265
EPI_ISL_845266
EPI_ISL_845534
EPI_ISL_844664
EPI_ISL_844727
EPI_ISL_845267
EPI_ISL_845535
EPI_ISL_845350
EPI_ISL_845372
EPI_ISL_845536
EPI_ISL_844907
EPI_ISL_844623
EPI_ISL_845373
EPI_ISL_844624
EPI_ISL_845268
EPI_ISL_844688
EPI_ISL_845269
EPI_ISL_844675
EPI_ISL_844840
EPI_ISL_844625
EPI_ISL_844633
EPI_ISL_844933
EPI_ISL_844930
EPI_ISL_845492
EPI_ISL_845270
EPI_ISL_845374
EPI_ISL_845271
EPI_ISL_844626
EPI_ISL_844652
EPI_ISL_844787
EPI_ISL_845537
EPI_ISL_845538
EPI_ISL_844715
EPI_ISL_844944
EPI_ISL_844752
EPI_ISL_844627
EPI_ISL_845351
EPI_ISL_845493
EPI_ISL_845494
EPI_ISL_844901
EPI_ISL_845375
EPI_ISL_845539
EPI_ISL_845352
EPI_ISL_845353
EPI_ISL_845272
EPI_ISL_845540
EPI_ISL_845354
EPI_ISL_844634
EPI_ISL_845355
EPI_ISL_845376
EPI_ISL_845541
EPI_ISL_844902
EPI_ISL_844943
EPI_ISL_845495
EPI_ISL_845356
EPI_ISL_845357
EPI_ISL_844997
EPI_ISL_844628
EPI_ISL_844690
EPI_ISL_845496
EPI_ISL_844908
EPI_ISL_845273
EPI_ISL_845542
EPI_ISL_845274
EPI_ISL_844814
EPI_ISL_844762
EPI_ISL_844903
EPI_ISL_844780
EPI_ISL_845497
EPI_ISL_844691
EPI_ISL_844971
EPI_ISL_844909
EPI_ISL_843201
EPI_ISL_843202
EPI_ISL_843203
EPI_ISL_843204
EPI_ISL_843205
EPI_ISL_843206
EPI_ISL_843207
EPI_ISL_843208
EPI_ISL_843209
EPI_ISL_843210
EPI_ISL_843211
EPI_ISL_843212
EPI_ISL_843428
EPI_ISL_843214
EPI_ISL_843215
EPI_ISL_843240
EPI_ISL_843217
EPI_ISL_843218
EPI_ISL_843219
EPI_ISL_843220
EPI_ISL_843221
EPI_ISL_843222
EPI_ISL_843223
EPI_ISL_843224
EPI_ISL_843225
EPI_ISL_843226
EPI_ISL_843227
EPI_ISL_843228
EPI_ISL_843229
EPI_ISL_843230
EPI_ISL_843231
EPI_ISL_843232
EPI_ISL_843233
EPI_ISL_843234
EPI_ISL_843235
EPI_ISL_843236
EPI_ISL_843237
EPI_ISL_843238
EPI_ISL_843239
EPI_ISL_843925
EPI_ISL_843241
EPI_ISL_843242
EPI_ISL_843243
EPI_ISL_843244
EPI_ISL_843245
EPI_ISL_843246
EPI_ISL_843247
EPI_ISL_843248
EPI_ISL_843249
EPI_ISL_843250
EPI_ISL_843251
EPI_ISL_843252
EPI_ISL_843253
EPI_ISL_843254
EPI_ISL_843255
EPI_ISL_843256
EPI_ISL_843257
EPI_ISL_843258
EPI_ISL_843259
EPI_ISL_843260
EPI_ISL_843261
EPI_ISL_843262
EPI_ISL_843263
EPI_ISL_843264
EPI_ISL_843265
EPI_ISL_843266
EPI_ISL_843267
EPI_ISL_843268
EPI_ISL_843269
EPI_ISL_843789
EPI_ISL_843271
EPI_ISL_843272
EPI_ISL_843273
EPI_ISL_843274
EPI_ISL_843275
EPI_ISL_843276
EPI_ISL_843277
EPI_ISL_843278
EPI_ISL_843279
EPI_ISL_843280
EPI_ISL_843281
EPI_ISL_843282
EPI_ISL_843283
EPI_ISL_843284
EPI_ISL_843285
EPI_ISL_843286
EPI_ISL_843287
EPI_ISL_843288
EPI_ISL_843289
EPI_ISL_843290
EPI_ISL_843291
EPI_ISL_843292
EPI_ISL_843293
EPI_ISL_843294
EPI_ISL_843295
EPI_ISL_843296
EPI_ISL_843297
EPI_ISL_843298
EPI_ISL_843299
EPI_ISL_843300
EPI_ISL_843301
EPI_ISL_843352
EPI_ISL_843303
EPI_ISL_843304
EPI_ISL_843305
EPI_ISL_843306
EPI_ISL_843307
EPI_ISL_843308
EPI_ISL_843309
EPI_ISL_843310
EPI_ISL_843311
EPI_ISL_843312
EPI_ISL_843313
EPI_ISL_843314
EPI_ISL_843315
EPI_ISL_843700
EPI_ISL_843317
EPI_ISL_843318
EPI_ISL_843319
EPI_ISL_843320
EPI_ISL_843321
EPI_ISL_843322
EPI_ISL_843323
EPI_ISL_843324
EPI_ISL_843325
EPI_ISL_843326
EPI_ISL_843327
EPI_ISL_843328
EPI_ISL_843329
EPI_ISL_843330
EPI_ISL_843331
EPI_ISL_843332
EPI_ISL_843333
EPI_ISL_843334
EPI_ISL_843335
EPI_ISL_843336
EPI_ISL_843337
EPI_ISL_843338
EPI_ISL_843339
EPI_ISL_843340
EPI_ISL_843912
EPI_ISL_843342
EPI_ISL_843343
EPI_ISL_843344
EPI_ISL_843345
EPI_ISL_843346
EPI_ISL_843347
EPI_ISL_843348
EPI_ISL_843349
EPI_ISL_843350
EPI_ISL_843351
EPI_ISL_843453
EPI_ISL_843353
EPI_ISL_843354
EPI_ISL_843355
EPI_ISL_843356
EPI_ISL_843357
EPI_ISL_843358
EPI_ISL_843359
EPI_ISL_844026
EPI_ISL_843361
EPI_ISL_843362
EPI_ISL_843363
EPI_ISL_843364
EPI_ISL_843365
EPI_ISL_844067
EPI_ISL_843367
EPI_ISL_843368
EPI_ISL_843369
EPI_ISL_843973
EPI_ISL_843371
EPI_ISL_843372
EPI_ISL_843373
EPI_ISL_843374
EPI_ISL_843375
EPI_ISL_843376
EPI_ISL_843377
EPI_ISL_843378
EPI_ISL_843379
EPI_ISL_843380
EPI_ISL_843381
EPI_ISL_843382
EPI_ISL_843383
EPI_ISL_843803
EPI_ISL_843385
EPI_ISL_843386
EPI_ISL_843387
EPI_ISL_843388
EPI_ISL_843389
EPI_ISL_843390
EPI_ISL_843391
EPI_ISL_843392
EPI_ISL_843393
EPI_ISL_843394
EPI_ISL_843395
EPI_ISL_843396
EPI_ISL_843397
EPI_ISL_843398
EPI_ISL_843399
EPI_ISL_843400
EPI_ISL_843401
EPI_ISL_843402
EPI_ISL_843403
EPI_ISL_843404
EPI_ISL_843405
EPI_ISL_843406
EPI_ISL_843407
EPI_ISL_843408
EPI_ISL_843409
EPI_ISL_843410
EPI_ISL_843411
EPI_ISL_843412
EPI_ISL_843413
EPI_ISL_843414
EPI_ISL_843415
EPI_ISL_843416
EPI_ISL_843417
EPI_ISL_843418
EPI_ISL_843419
EPI_ISL_843420
EPI_ISL_843421
EPI_ISL_843422
EPI_ISL_843423
EPI_ISL_844108
EPI_ISL_843425
EPI_ISL_843426
EPI_ISL_843427
EPI_ISL_844000
EPI_ISL_843429
EPI_ISL_843430
EPI_ISL_843431
EPI_ISL_843432
EPI_ISL_843433
EPI_ISL_843434
EPI_ISL_843435
EPI_ISL_843436
EPI_ISL_843437
EPI_ISL_843438
EPI_ISL_843439
EPI_ISL_843440
EPI_ISL_843441
EPI_ISL_843442
EPI_ISL_843443
EPI_ISL_843444
EPI_ISL_843445
EPI_ISL_843446
EPI_ISL_843447
EPI_ISL_843448
EPI_ISL_843449
EPI_ISL_843450
EPI_ISL_843451
EPI_ISL_843452
EPI_ISL_844113
EPI_ISL_843454
EPI_ISL_843455
EPI_ISL_843456
EPI_ISL_843457
EPI_ISL_843458
EPI_ISL_843459
EPI_ISL_843460
EPI_ISL_843461
EPI_ISL_843462
EPI_ISL_844008
EPI_ISL_843464
EPI_ISL_843465
EPI_ISL_843466
EPI_ISL_843463
EPI_ISL_843468
EPI_ISL_843469
EPI_ISL_843470
EPI_ISL_843471
EPI_ISL_843472
EPI_ISL_843473
EPI_ISL_843474
EPI_ISL_843475
EPI_ISL_843476
EPI_ISL_843477
EPI_ISL_843478
EPI_ISL_843479
EPI_ISL_843480
EPI_ISL_843481
EPI_ISL_843482
EPI_ISL_843483
EPI_ISL_843484
EPI_ISL_843485
EPI_ISL_843486
EPI_ISL_843487
EPI_ISL_843488
EPI_ISL_843489
EPI_ISL_843490
EPI_ISL_843491
EPI_ISL_843492
EPI_ISL_843493
EPI_ISL_843494
EPI_ISL_843467
EPI_ISL_843496
EPI_ISL_843497
EPI_ISL_843498
EPI_ISL_843499
EPI_ISL_843500
EPI_ISL_844120
EPI_ISL_843502
EPI_ISL_843503
EPI_ISL_843504
EPI_ISL_843505
EPI_ISL_843506
EPI_ISL_843507
EPI_ISL_843508
EPI_ISL_843509
EPI_ISL_843510
EPI_ISL_843511
EPI_ISL_843512
EPI_ISL_843513
EPI_ISL_843514
EPI_ISL_843515
EPI_ISL_843516
EPI_ISL_843517
EPI_ISL_843518
EPI_ISL_843519
EPI_ISL_843520
EPI_ISL_843521
EPI_ISL_843522
EPI_ISL_843523
EPI_ISL_843524
EPI_ISL_843525
EPI_ISL_843526
EPI_ISL_843527
EPI_ISL_843528
EPI_ISL_843529
EPI_ISL_843530
EPI_ISL_843531
EPI_ISL_843532
EPI_ISL_843533
EPI_ISL_843534
EPI_ISL_843535
EPI_ISL_843536
EPI_ISL_843537
EPI_ISL_843538
EPI_ISL_843539
EPI_ISL_843540
EPI_ISL_843541
EPI_ISL_843542
EPI_ISL_843543
EPI_ISL_843544
EPI_ISL_843545
EPI_ISL_843546
EPI_ISL_843495
EPI_ISL_843548
EPI_ISL_843549
EPI_ISL_843550
EPI_ISL_843551
EPI_ISL_843552
EPI_ISL_843553
EPI_ISL_843554
EPI_ISL_843555
EPI_ISL_843556
EPI_ISL_843557
EPI_ISL_843558
EPI_ISL_843559
EPI_ISL_843560
EPI_ISL_843561
EPI_ISL_843562
EPI_ISL_843563
EPI_ISL_843564
EPI_ISL_843565
EPI_ISL_843566
EPI_ISL_843567
EPI_ISL_843568
EPI_ISL_843569
EPI_ISL_843570
EPI_ISL_843571
EPI_ISL_843572
EPI_ISL_843573
EPI_ISL_843672
EPI_ISL_843575
EPI_ISL_843576
EPI_ISL_843577
EPI_ISL_843578
EPI_ISL_843579
EPI_ISL_843580
EPI_ISL_843581
EPI_ISL_843582
EPI_ISL_843583
EPI_ISL_843584
EPI_ISL_843585
EPI_ISL_843586
EPI_ISL_843587
EPI_ISL_843588
EPI_ISL_843589
EPI_ISL_843590
EPI_ISL_844129
EPI_ISL_843592
EPI_ISL_843593
EPI_ISL_843594
EPI_ISL_843366
EPI_ISL_843596
EPI_ISL_843597
EPI_ISL_843501
EPI_ISL_843599
EPI_ISL_843600
EPI_ISL_843601
EPI_ISL_843602
EPI_ISL_843603
EPI_ISL_843604
EPI_ISL_843605
EPI_ISL_843606
EPI_ISL_843607
EPI_ISL_843424
EPI_ISL_843609
EPI_ISL_843610
EPI_ISL_843611
EPI_ISL_843612
EPI_ISL_843613
EPI_ISL_843614
EPI_ISL_843615
EPI_ISL_843616
EPI_ISL_843617
EPI_ISL_843618
EPI_ISL_843619
EPI_ISL_843620
EPI_ISL_843621
EPI_ISL_843622
EPI_ISL_843623
EPI_ISL_843624
EPI_ISL_843625
EPI_ISL_843626
EPI_ISL_843627
EPI_ISL_843628
EPI_ISL_843629
EPI_ISL_843630
EPI_ISL_843631
EPI_ISL_843632
EPI_ISL_843633
EPI_ISL_843634
EPI_ISL_843635
EPI_ISL_843636
EPI_ISL_843637
EPI_ISL_843638
EPI_ISL_843639
EPI_ISL_843640
EPI_ISL_843959
EPI_ISL_843642
EPI_ISL_843643
EPI_ISL_843644
EPI_ISL_843645
EPI_ISL_843302
EPI_ISL_843647
EPI_ISL_843648
EPI_ISL_843649
EPI_ISL_843650
EPI_ISL_843651
EPI_ISL_843652
EPI_ISL_843653
EPI_ISL_843654
EPI_ISL_843655
EPI_ISL_843656
EPI_ISL_843657
EPI_ISL_843658
EPI_ISL_843659
EPI_ISL_843660
EPI_ISL_843661
EPI_ISL_843662
EPI_ISL_843663
EPI_ISL_843664
EPI_ISL_843665
EPI_ISL_843666
EPI_ISL_843937
EPI_ISL_843668
EPI_ISL_843669
EPI_ISL_843670
EPI_ISL_843671
EPI_ISL_843547
EPI_ISL_843574
EPI_ISL_843674
EPI_ISL_843675
EPI_ISL_843676
EPI_ISL_843677
EPI_ISL_843678
EPI_ISL_843679
EPI_ISL_843680
EPI_ISL_843681
EPI_ISL_843682
EPI_ISL_843683
EPI_ISL_843684
EPI_ISL_843685
EPI_ISL_843686
EPI_ISL_843687
EPI_ISL_843688
EPI_ISL_843689
EPI_ISL_843690
EPI_ISL_843691
EPI_ISL_843692
EPI_ISL_843900
EPI_ISL_843694
EPI_ISL_843695
EPI_ISL_843696
EPI_ISL_843697
EPI_ISL_843698
EPI_ISL_843699
EPI_ISL_843270
EPI_ISL_843701
EPI_ISL_843702
EPI_ISL_843703
EPI_ISL_843704
EPI_ISL_843705
EPI_ISL_843706
EPI_ISL_843707
EPI_ISL_843708
EPI_ISL_843709
EPI_ISL_843710
EPI_ISL_843711
EPI_ISL_843712
EPI_ISL_843713
EPI_ISL_843714
EPI_ISL_843715
EPI_ISL_843716
EPI_ISL_843717
EPI_ISL_843718
EPI_ISL_843719
EPI_ISL_843720
EPI_ISL_843721
EPI_ISL_843722
EPI_ISL_843723
EPI_ISL_843724
EPI_ISL_843725
EPI_ISL_843726
EPI_ISL_843727
EPI_ISL_843728
EPI_ISL_843729
EPI_ISL_843730
EPI_ISL_843731
EPI_ISL_843732
EPI_ISL_843733
EPI_ISL_843734
EPI_ISL_843735
EPI_ISL_843736
EPI_ISL_843737
EPI_ISL_843738
EPI_ISL_843739
EPI_ISL_843740
EPI_ISL_843741
EPI_ISL_843742
EPI_ISL_843743
EPI_ISL_843744
EPI_ISL_843745
EPI_ISL_843746
EPI_ISL_843747
EPI_ISL_843748
EPI_ISL_843749
EPI_ISL_843750
EPI_ISL_843751
EPI_ISL_843752
EPI_ISL_843753
EPI_ISL_843754
EPI_ISL_843755
EPI_ISL_843756
EPI_ISL_843757
EPI_ISL_843758
EPI_ISL_843759
EPI_ISL_843760
EPI_ISL_843761
EPI_ISL_843762
EPI_ISL_843763
EPI_ISL_843764
EPI_ISL_843765
EPI_ISL_843766
EPI_ISL_843767
EPI_ISL_843768
EPI_ISL_843769
EPI_ISL_843770
EPI_ISL_843771
EPI_ISL_843772
EPI_ISL_843773
EPI_ISL_843774
EPI_ISL_843775
EPI_ISL_843776
EPI_ISL_843777
EPI_ISL_843778
EPI_ISL_843779
EPI_ISL_843780
EPI_ISL_843781
EPI_ISL_843782
EPI_ISL_843783
EPI_ISL_843784
EPI_ISL_843785
EPI_ISL_843786
EPI_ISL_843787
EPI_ISL_843788
EPI_ISL_843213
EPI_ISL_843790
EPI_ISL_843791
EPI_ISL_843792
EPI_ISL_843793
EPI_ISL_843794
EPI_ISL_843795
EPI_ISL_843796
EPI_ISL_843797
EPI_ISL_843798
EPI_ISL_843799
EPI_ISL_843800
EPI_ISL_843801
EPI_ISL_843802
EPI_ISL_843591
EPI_ISL_843804
EPI_ISL_843805
EPI_ISL_843806
EPI_ISL_843807
EPI_ISL_843808
EPI_ISL_843809
EPI_ISL_843810
EPI_ISL_843811
EPI_ISL_843812
EPI_ISL_843813
EPI_ISL_843814
EPI_ISL_843815
EPI_ISL_843816
EPI_ISL_843817
EPI_ISL_843818
EPI_ISL_843819
EPI_ISL_843820
EPI_ISL_843821
EPI_ISL_843822
EPI_ISL_843823
EPI_ISL_843824
EPI_ISL_843825
EPI_ISL_843826
EPI_ISL_843827
EPI_ISL_843828
EPI_ISL_843829
EPI_ISL_843830
EPI_ISL_843831
EPI_ISL_843832
EPI_ISL_843833
EPI_ISL_843834
EPI_ISL_843835
EPI_ISL_843836
EPI_ISL_843837
EPI_ISL_843838
EPI_ISL_843839
EPI_ISL_843840
EPI_ISL_843841
EPI_ISL_843842
EPI_ISL_843843
EPI_ISL_843844
EPI_ISL_843845
EPI_ISL_843846
EPI_ISL_843847
EPI_ISL_843848
EPI_ISL_843849
EPI_ISL_843850
EPI_ISL_843851
EPI_ISL_843852
EPI_ISL_843853
EPI_ISL_843854
EPI_ISL_843855
EPI_ISL_843856
EPI_ISL_843857
EPI_ISL_843858
EPI_ISL_843859
EPI_ISL_843860
EPI_ISL_843861
EPI_ISL_843862
EPI_ISL_843863
EPI_ISL_843864
EPI_ISL_843865
EPI_ISL_843866
EPI_ISL_843867
EPI_ISL_843868
EPI_ISL_843869
EPI_ISL_843870
EPI_ISL_843871
EPI_ISL_843872
EPI_ISL_843873
EPI_ISL_843874
EPI_ISL_843875
EPI_ISL_843876
EPI_ISL_843877
EPI_ISL_843878
EPI_ISL_843879
EPI_ISL_843880
EPI_ISL_843881
EPI_ISL_843882
EPI_ISL_843883
EPI_ISL_843884
EPI_ISL_843885
EPI_ISL_843886
EPI_ISL_843887
EPI_ISL_843888
EPI_ISL_843889
EPI_ISL_843890
EPI_ISL_843891
EPI_ISL_843892
EPI_ISL_843893
EPI_ISL_843894
EPI_ISL_843895
EPI_ISL_843896
EPI_ISL_843897
EPI_ISL_843898
EPI_ISL_843899
EPI_ISL_843595
EPI_ISL_843901
EPI_ISL_843902
EPI_ISL_843903
EPI_ISL_843904
EPI_ISL_843905
EPI_ISL_843906
EPI_ISL_843907
EPI_ISL_843908
EPI_ISL_843909
EPI_ISL_843910
EPI_ISL_843911
EPI_ISL_843598
EPI_ISL_843913
EPI_ISL_843914
EPI_ISL_843915
EPI_ISL_843916
EPI_ISL_843917
EPI_ISL_843918
EPI_ISL_843919
EPI_ISL_843920
EPI_ISL_843921
EPI_ISL_843922
EPI_ISL_843923
EPI_ISL_843924
EPI_ISL_843341
EPI_ISL_843926
EPI_ISL_843927
EPI_ISL_843928
EPI_ISL_843929
EPI_ISL_843930
EPI_ISL_843931
EPI_ISL_843932
EPI_ISL_843933
EPI_ISL_843934
EPI_ISL_843935
EPI_ISL_843936
EPI_ISL_843608
EPI_ISL_843938
EPI_ISL_843939
EPI_ISL_843940
EPI_ISL_843941
EPI_ISL_843942
EPI_ISL_843943
EPI_ISL_843944
EPI_ISL_843945
EPI_ISL_843946
EPI_ISL_843947
EPI_ISL_843948
EPI_ISL_843949
EPI_ISL_843950
EPI_ISL_843951
EPI_ISL_843952
EPI_ISL_843953
EPI_ISL_843954
EPI_ISL_843955
EPI_ISL_843956
EPI_ISL_843957
EPI_ISL_843958
EPI_ISL_843216
EPI_ISL_843960
EPI_ISL_843961
EPI_ISL_843962
EPI_ISL_843963
EPI_ISL_843964
EPI_ISL_843965
EPI_ISL_843966
EPI_ISL_843967
EPI_ISL_843968
EPI_ISL_843969
EPI_ISL_843970
EPI_ISL_843971
EPI_ISL_843972
EPI_ISL_843370
EPI_ISL_843974
EPI_ISL_843975
EPI_ISL_843976
EPI_ISL_843977
EPI_ISL_843978
EPI_ISL_843979
EPI_ISL_843980
EPI_ISL_843981
EPI_ISL_843982
EPI_ISL_843983
EPI_ISL_843984
EPI_ISL_843985
EPI_ISL_843986
EPI_ISL_843987
EPI_ISL_843988
EPI_ISL_843989
EPI_ISL_843990
EPI_ISL_843991
EPI_ISL_843992
EPI_ISL_843993
EPI_ISL_843994
EPI_ISL_843995
EPI_ISL_843996
EPI_ISL_843997
EPI_ISL_843998
EPI_ISL_843999
EPI_ISL_844138
EPI_ISL_844001
EPI_ISL_844002
EPI_ISL_844003
EPI_ISL_844004
EPI_ISL_844005
EPI_ISL_844006
EPI_ISL_844007
EPI_ISL_843641
EPI_ISL_844009
EPI_ISL_844010
EPI_ISL_844011
EPI_ISL_844012
EPI_ISL_844013
EPI_ISL_844014
EPI_ISL_843646
EPI_ISL_844016
EPI_ISL_844017
EPI_ISL_844018
EPI_ISL_844019
EPI_ISL_844020
EPI_ISL_844021
EPI_ISL_844022
EPI_ISL_844023
EPI_ISL_844024
EPI_ISL_844025
EPI_ISL_844190
EPI_ISL_844027
EPI_ISL_844028
EPI_ISL_844029
EPI_ISL_844030
EPI_ISL_844031
EPI_ISL_844032
EPI_ISL_844033
EPI_ISL_844034
EPI_ISL_844035
EPI_ISL_844036
EPI_ISL_844037
EPI_ISL_844038
EPI_ISL_844039
EPI_ISL_844040
EPI_ISL_844041
EPI_ISL_844042
EPI_ISL_844043
EPI_ISL_844044
EPI_ISL_844045
EPI_ISL_844046
EPI_ISL_844047
EPI_ISL_844048
EPI_ISL_844049
EPI_ISL_844050
EPI_ISL_844051
EPI_ISL_844052
EPI_ISL_844053
EPI_ISL_844054
EPI_ISL_844055
EPI_ISL_844056
EPI_ISL_844057
EPI_ISL_844058
EPI_ISL_844059
EPI_ISL_844060
EPI_ISL_844061
EPI_ISL_844062
EPI_ISL_844063
EPI_ISL_844064
EPI_ISL_844065
EPI_ISL_844066
EPI_ISL_843360
EPI_ISL_844068
EPI_ISL_844069
EPI_ISL_844070
EPI_ISL_844071
EPI_ISL_844072
EPI_ISL_844073
EPI_ISL_844074
EPI_ISL_844075
EPI_ISL_844076
EPI_ISL_844077
EPI_ISL_844078
EPI_ISL_844079
EPI_ISL_844080
EPI_ISL_844081
EPI_ISL_844082
EPI_ISL_844083
EPI_ISL_844084
EPI_ISL_844085
EPI_ISL_844086
EPI_ISL_844087
EPI_ISL_844088
EPI_ISL_844089
EPI_ISL_844090
EPI_ISL_844091
EPI_ISL_844092
EPI_ISL_844093
EPI_ISL_844094
EPI_ISL_844095
EPI_ISL_844096
EPI_ISL_844097
EPI_ISL_844098
EPI_ISL_844099
EPI_ISL_844100
EPI_ISL_844101
EPI_ISL_844102
EPI_ISL_844103
EPI_ISL_844104
EPI_ISL_844105
EPI_ISL_844106
EPI_ISL_844107
EPI_ISL_843316
EPI_ISL_844109
EPI_ISL_844110
EPI_ISL_844111
EPI_ISL_844112
EPI_ISL_843667
EPI_ISL_844114
EPI_ISL_844115
EPI_ISL_844116
EPI_ISL_844117
EPI_ISL_844118
EPI_ISL_844119
EPI_ISL_844196
EPI_ISL_844121
EPI_ISL_844122
EPI_ISL_844123
EPI_ISL_844124
EPI_ISL_844125
EPI_ISL_844126
EPI_ISL_844127
EPI_ISL_844128
EPI_ISL_843693
EPI_ISL_844130
EPI_ISL_844131
EPI_ISL_844132
EPI_ISL_844133
EPI_ISL_844134
EPI_ISL_844135
EPI_ISL_844136
EPI_ISL_844137
EPI_ISL_843384
EPI_ISL_844139
EPI_ISL_844140
EPI_ISL_844141
EPI_ISL_844142
EPI_ISL_844143
EPI_ISL_844144
EPI_ISL_844145
EPI_ISL_844146
EPI_ISL_844147
EPI_ISL_844148
EPI_ISL_844149
EPI_ISL_844150
EPI_ISL_844151
EPI_ISL_844152
EPI_ISL_844153
EPI_ISL_844154
EPI_ISL_844155
EPI_ISL_844156
EPI_ISL_844157
EPI_ISL_844158
EPI_ISL_844159
EPI_ISL_844160
EPI_ISL_844161
EPI_ISL_844162
EPI_ISL_844163
EPI_ISL_844164
EPI_ISL_844165
EPI_ISL_844166
EPI_ISL_844167
EPI_ISL_844168
EPI_ISL_844169
EPI_ISL_844170
EPI_ISL_844171
EPI_ISL_844172
EPI_ISL_844173
EPI_ISL_844174
EPI_ISL_844175
EPI_ISL_844176
EPI_ISL_844177
EPI_ISL_844178
EPI_ISL_844179
EPI_ISL_844180
EPI_ISL_844181
EPI_ISL_844182
EPI_ISL_844183
EPI_ISL_844184
EPI_ISL_844185
EPI_ISL_844186
EPI_ISL_844187
EPI_ISL_844188
EPI_ISL_844189
EPI_ISL_843673
EPI_ISL_844191
EPI_ISL_844192
EPI_ISL_844193
EPI_ISL_844194
EPI_ISL_844195
EPI_ISL_844015
EPI_ISL_844197
EPI_ISL_844198
EPI_ISL_844199
EPI_ISL_844200
EPI_ISL_844309
EPI_ISL_844241
EPI_ISL_844310
EPI_ISL_844311
EPI_ISL_844312
EPI_ISL_844206
EPI_ISL_844320
EPI_ISL_844327
EPI_ISL_844331
EPI_ISL_844332
EPI_ISL_844338
EPI_ISL_844343
EPI_ISL_844346
EPI_ISL_844210
EPI_ISL_844274
EPI_ISL_844245
EPI_ISL_844275
EPI_ISL_844359
EPI_ISL_844212
EPI_ISL_844278
EPI_ISL_844371
EPI_ISL_844373
EPI_ISL_844381
EPI_ISL_844386
EPI_ISL_844389
EPI_ISL_844215
EPI_ISL_844435
EPI_ISL_844205
EPI_ISL_844475
EPI_ISL_844483
EPI_ISL_844502
EPI_ISL_847214
EPI_ISL_847384
EPI_ISL_847338
EPI_ISL_847374
EPI_ISL_847321
EPI_ISL_847218
EPI_ISL_846918
EPI_ISL_846919
EPI_ISL_847284
EPI_ISL_847285
EPI_ISL_847275
EPI_ISL_846824
EPI_ISL_847385
EPI_ISL_847333
EPI_ISL_846920
EPI_ISL_846921
EPI_ISL_846784
EPI_ISL_846922
EPI_ISL_846923
EPI_ISL_847220
EPI_ISL_846924
EPI_ISL_846825
EPI_ISL_846925
EPI_ISL_846926
EPI_ISL_846826
EPI_ISL_847301
EPI_ISL_846927
EPI_ISL_847300
EPI_ISL_846928
EPI_ISL_847322
EPI_ISL_846929
EPI_ISL_847344
EPI_ISL_847386
EPI_ISL_847372
EPI_ISL_847387
EPI_ISL_846930
EPI_ISL_847302
EPI_ISL_846827
EPI_ISL_846931
EPI_ISL_847276
EPI_ISL_846828
EPI_ISL_846932
EPI_ISL_846933
EPI_ISL_847388
EPI_ISL_846885
EPI_ISL_847389
EPI_ISL_847181
EPI_ISL_847303
EPI_ISL_847323
EPI_ISL_847221
EPI_ISL_847283
EPI_ISL_846785
EPI_ISL_846934
EPI_ISL_846905
EPI_ISL_846935
EPI_ISL_846914
EPI_ISL_847390
EPI_ISL_846936
EPI_ISL_847391
EPI_ISL_847324
EPI_ISL_846937
EPI_ISL_847182
EPI_ISL_846938
EPI_ISL_847392
EPI_ISL_847393
EPI_ISL_846939
EPI_ISL_846940
EPI_ISL_847394
EPI_ISL_847395
EPI_ISL_846941
EPI_ISL_847381
EPI_ISL_846942
EPI_ISL_847206
EPI_ISL_846906
EPI_ISL_846901
EPI_ISL_847325
EPI_ISL_846943
EPI_ISL_846821
EPI_ISL_846944
EPI_ISL_847339
EPI_ISL_846945
EPI_ISL_847396
EPI_ISL_847397
EPI_ISL_846946
EPI_ISL_846775
EPI_ISL_846947
EPI_ISL_846890
EPI_ISL_847398
EPI_ISL_846948
EPI_ISL_847222
EPI_ISL_847375
EPI_ISL_847268
EPI_ISL_847399
EPI_ISL_846829
EPI_ISL_846786
EPI_ISL_846949
EPI_ISL_847400
EPI_ISL_846950
EPI_ISL_846787
EPI_ISL_846830
EPI_ISL_847215
EPI_ISL_847355
EPI_ISL_846951
EPI_ISL_847223
EPI_ISL_846952
EPI_ISL_846953
EPI_ISL_846954
EPI_ISL_847401
EPI_ISL_846907
EPI_ISL_847286
EPI_ISL_846955
EPI_ISL_847402
EPI_ISL_846831
EPI_ISL_846788
EPI_ISL_847371
EPI_ISL_846956
EPI_ISL_846789
EPI_ISL_847207
EPI_ISL_846957
EPI_ISL_847403
EPI_ISL_847404
EPI_ISL_847360
EPI_ISL_846958
EPI_ISL_846959
EPI_ISL_846874
EPI_ISL_846854
EPI_ISL_847183
EPI_ISL_846790
EPI_ISL_846832
EPI_ISL_846960
EPI_ISL_847304
EPI_ISL_847405
EPI_ISL_847361
EPI_ISL_847379
EPI_ISL_846961
EPI_ISL_846962
EPI_ISL_846963
EPI_ISL_846869
EPI_ISL_847305
EPI_ISL_846912
EPI_ISL_846822
EPI_ISL_846965
EPI_ISL_847362
EPI_ISL_846966
EPI_ISL_847184
EPI_ISL_847277
EPI_ISL_847406
EPI_ISL_846791
EPI_ISL_846967
EPI_ISL_846968
EPI_ISL_846969
EPI_ISL_846970
EPI_ISL_846971
EPI_ISL_847185
EPI_ISL_847407
EPI_ISL_847306
EPI_ISL_846972
EPI_ISL_847382
EPI_ISL_847307
EPI_ISL_846973
EPI_ISL_846908
EPI_ISL_847363
EPI_ISL_846833
EPI_ISL_847180
EPI_ISL_846974
EPI_ISL_847408
EPI_ISL_847186
EPI_ISL_847224
EPI_ISL_846975
EPI_ISL_846976
EPI_ISL_847187
EPI_ISL_847287
EPI_ISL_846834
EPI_ISL_847208
EPI_ISL_846792
EPI_ISL_846977
EPI_ISL_846978
EPI_ISL_847380
EPI_ISL_847357
EPI_ISL_846793
EPI_ISL_847216
EPI_ISL_847409
EPI_ISL_846979
EPI_ISL_846980
EPI_ISL_847410
EPI_ISL_846835
EPI_ISL_846981
EPI_ISL_846982
EPI_ISL_847209
EPI_ISL_847288
EPI_ISL_847225
EPI_ISL_847411
EPI_ISL_847273
EPI_ISL_847412
EPI_ISL_847308
EPI_ISL_846983
EPI_ISL_846836
EPI_ISL_847413
EPI_ISL_846837
EPI_ISL_847414
EPI_ISL_846984
EPI_ISL_847188
EPI_ISL_846838
EPI_ISL_846985
EPI_ISL_846986
EPI_ISL_847415
EPI_ISL_846987
EPI_ISL_846839
EPI_ISL_846879
EPI_ISL_846988
EPI_ISL_847416
EPI_ISL_846899
EPI_ISL_846794
EPI_ISL_846989
EPI_ISL_846776
EPI_ISL_847340
EPI_ISL_847417
EPI_ISL_846902
EPI_ISL_847418
EPI_ISL_847419
EPI_ISL_846990
EPI_ISL_847271
EPI_ISL_847189
EPI_ISL_847420
EPI_ISL_846991
EPI_ISL_846840
EPI_ISL_846992
EPI_ISL_847421
EPI_ISL_846993
EPI_ISL_846994
EPI_ISL_847267
EPI_ISL_846995
EPI_ISL_847309
EPI_ISL_846783
EPI_ISL_846780
EPI_ISL_847279
EPI_ISL_846996
EPI_ISL_846997
EPI_ISL_846998
EPI_ISL_846999
EPI_ISL_847000
EPI_ISL_847422
EPI_ISL_847278
EPI_ISL_847423
EPI_ISL_847345
EPI_ISL_846795
EPI_ISL_846777
EPI_ISL_847001
EPI_ISL_847226
EPI_ISL_847424
EPI_ISL_847002
EPI_ISL_847310
EPI_ISL_847341
EPI_ISL_847003
EPI_ISL_847425
EPI_ISL_846796
EPI_ISL_847004
EPI_ISL_847426
EPI_ISL_846841
EPI_ISL_847005
EPI_ISL_847006
EPI_ISL_847007
EPI_ISL_846883
EPI_ISL_847227
EPI_ISL_846797
EPI_ISL_847427
EPI_ISL_847008
EPI_ISL_847009
EPI_ISL_846842
EPI_ISL_847010
EPI_ISL_847297
EPI_ISL_847011
EPI_ISL_847428
EPI_ISL_847429
EPI_ISL_846843
EPI_ISL_847430
EPI_ISL_847012
EPI_ISL_847013
EPI_ISL_847014
EPI_ISL_846798
EPI_ISL_847265
EPI_ISL_847015
EPI_ISL_847431
EPI_ISL_847016
EPI_ISL_847017
EPI_ISL_847018
EPI_ISL_847289
EPI_ISL_847210
EPI_ISL_846844
EPI_ISL_847311
EPI_ISL_847290
EPI_ISL_847383
EPI_ISL_846855
EPI_ISL_846799
EPI_ISL_846856
EPI_ISL_847326
EPI_ISL_847432
EPI_ISL_847019
EPI_ISL_847433
EPI_ISL_847327
EPI_ISL_847434
EPI_ISL_846845
EPI_ISL_846800
EPI_ISL_847020
EPI_ISL_847312
EPI_ISL_846875
EPI_ISL_847021
EPI_ISL_847350
EPI_ISL_847435
EPI_ISL_847022
EPI_ISL_846782
EPI_ISL_846846
EPI_ISL_847023
EPI_ISL_847436
EPI_ISL_846801
EPI_ISL_847313
EPI_ISL_846847
EPI_ISL_846802
EPI_ISL_847190
EPI_ISL_846911
EPI_ISL_847024
EPI_ISL_847025
EPI_ISL_847359
EPI_ISL_847437
EPI_ISL_847438
EPI_ISL_847026
EPI_ISL_846863
EPI_ISL_847439
EPI_ISL_846867
EPI_ISL_847027
EPI_ISL_847440
EPI_ISL_847028
EPI_ISL_847029
EPI_ISL_847030
EPI_ISL_847031
EPI_ISL_847211
EPI_ISL_847032
EPI_ISL_847364
EPI_ISL_847441
EPI_ISL_847033
EPI_ISL_847291
EPI_ISL_847228
EPI_ISL_846803
EPI_ISL_847356
EPI_ISL_847292
EPI_ISL_847034
EPI_ISL_847035
EPI_ISL_847442
EPI_ISL_847036
EPI_ISL_847037
EPI_ISL_847269
EPI_ISL_847365
EPI_ISL_847443
EPI_ISL_847251
EPI_ISL_847444
EPI_ISL_847212
EPI_ISL_847038
EPI_ISL_847445
EPI_ISL_847336
EPI_ISL_846876
EPI_ISL_846804
EPI_ISL_847213
EPI_ISL_847039
EPI_ISL_847282
EPI_ISL_846857
EPI_ISL_847446
EPI_ISL_847447
EPI_ISL_846917
EPI_ISL_847239
EPI_ISL_847448
EPI_ISL_847040
EPI_ISL_847449
EPI_ISL_847450
EPI_ISL_847041
EPI_ISL_847042
EPI_ISL_847238
EPI_ISL_847451
EPI_ISL_846891
EPI_ISL_847043
EPI_ISL_847044
EPI_ISL_847452
EPI_ISL_847453
EPI_ISL_846858
EPI_ISL_847314
EPI_ISL_847454
EPI_ISL_847045
EPI_ISL_846870
EPI_ISL_847046
EPI_ISL_847047
EPI_ISL_847048
EPI_ISL_847293
EPI_ISL_847240
EPI_ISL_847455
EPI_ISL_847049
EPI_ISL_847050
EPI_ISL_847328
EPI_ISL_847294
EPI_ISL_847051
EPI_ISL_847456
EPI_ISL_847373
EPI_ISL_847052
EPI_ISL_847191
EPI_ISL_847053
EPI_ISL_847054
EPI_ISL_847055
EPI_ISL_847056
EPI_ISL_847057
EPI_ISL_847058
EPI_ISL_847259
EPI_ISL_847315
EPI_ISL_847059
EPI_ISL_847457
EPI_ISL_847060
EPI_ISL_847061
EPI_ISL_847342
EPI_ISL_847062
EPI_ISL_847458
EPI_ISL_847258
EPI_ISL_847063
EPI_ISL_847281
EPI_ISL_847064
EPI_ISL_847459
EPI_ISL_847065
EPI_ISL_847229
EPI_ISL_846892
EPI_ISL_846916
EPI_ISL_846805
EPI_ISL_847066
EPI_ISL_846871
EPI_ISL_846806
EPI_ISL_847460
EPI_ISL_846807
EPI_ISL_847217
EPI_ISL_846859
EPI_ISL_847067
EPI_ISL_847461
EPI_ISL_846909
EPI_ISL_847068
EPI_ISL_847462
EPI_ISL_847069
EPI_ISL_847070
EPI_ISL_846872
EPI_ISL_847463
EPI_ISL_847071
EPI_ISL_847072
EPI_ISL_847316
EPI_ISL_847192
EPI_ISL_847073
EPI_ISL_847074
EPI_ISL_847464
EPI_ISL_847193
EPI_ISL_847075
EPI_ISL_846900
EPI_ISL_847076
EPI_ISL_847241
EPI_ISL_847077
EPI_ISL_847194
EPI_ISL_847078
EPI_ISL_847257
EPI_ISL_846778
EPI_ISL_847079
EPI_ISL_846864
EPI_ISL_847343
EPI_ISL_846848
EPI_ISL_847080
EPI_ISL_847272
EPI_ISL_847081
EPI_ISL_847082
EPI_ISL_847230
EPI_ISL_847465
EPI_ISL_847346
EPI_ISL_847466
EPI_ISL_847467
EPI_ISL_847468
EPI_ISL_847083
EPI_ISL_847469
EPI_ISL_847470
EPI_ISL_847084
EPI_ISL_847471
EPI_ISL_847250
EPI_ISL_847472
EPI_ISL_847085
EPI_ISL_846897
EPI_ISL_847086
EPI_ISL_847195
EPI_ISL_847473
EPI_ISL_847087
EPI_ISL_846808
EPI_ISL_847088
EPI_ISL_847089
EPI_ISL_847090
EPI_ISL_847091
EPI_ISL_847092
EPI_ISL_847093
EPI_ISL_847231
EPI_ISL_846809
EPI_ISL_846849
EPI_ISL_847094
EPI_ISL_846862
EPI_ISL_847474
EPI_ISL_847095
EPI_ISL_847232
EPI_ISL_847475
EPI_ISL_847317
EPI_ISL_847318
EPI_ISL_846903
EPI_ISL_847329
EPI_ISL_847196
EPI_ISL_847319
EPI_ISL_847476
EPI_ISL_847197
EPI_ISL_847298
EPI_ISL_846880
EPI_ISL_846873
EPI_ISL_847477
EPI_ISL_846810
EPI_ISL_847096
EPI_ISL_847478
EPI_ISL_847097
EPI_ISL_847098
EPI_ISL_847099
EPI_ISL_847479
EPI_ISL_847100
EPI_ISL_847101
EPI_ISL_847242
EPI_ISL_847102
EPI_ISL_847103
EPI_ISL_847104
EPI_ISL_847105
EPI_ISL_846887
EPI_ISL_846865
EPI_ISL_847106
EPI_ISL_847243
EPI_ISL_847330
EPI_ISL_847480
EPI_ISL_847107
EPI_ISL_847481
EPI_ISL_847299
EPI_ISL_847108
EPI_ISL_847109
EPI_ISL_847198
EPI_ISL_847376
EPI_ISL_846915
EPI_ISL_847110
EPI_ISL_847334
EPI_ISL_847482
EPI_ISL_847111
EPI_ISL_846823
EPI_ISL_847331
EPI_ISL_847112
EPI_ISL_846881
EPI_ISL_847483
EPI_ISL_847113
EPI_ISL_847114
EPI_ISL_846882
EPI_ISL_847295
EPI_ISL_847347
EPI_ISL_847296
EPI_ISL_846811
EPI_ISL_847367
EPI_ISL_847115
EPI_ISL_847116
EPI_ISL_847117
EPI_ISL_847354
EPI_ISL_847378
EPI_ISL_847118
EPI_ISL_847119
EPI_ISL_847484
EPI_ISL_847485
EPI_ISL_847120
EPI_ISL_847121
EPI_ISL_847122
EPI_ISL_846868
EPI_ISL_847219
EPI_ISL_847123
EPI_ISL_846850
EPI_ISL_847124
EPI_ISL_846878
EPI_ISL_847486
EPI_ISL_847125
EPI_ISL_847126
EPI_ISL_847127
EPI_ISL_847199
EPI_ISL_847487
EPI_ISL_847244
EPI_ISL_847128
EPI_ISL_847129
EPI_ISL_847488
EPI_ISL_846812
EPI_ISL_846893
EPI_ISL_846813
EPI_ISL_846781
EPI_ISL_847130
EPI_ISL_847245
EPI_ISL_847377
EPI_ISL_847246
EPI_ISL_847131
EPI_ISL_846886
EPI_ISL_847264
EPI_ISL_846889
EPI_ISL_847200
EPI_ISL_847489
EPI_ISL_847132
EPI_ISL_847247
EPI_ISL_847133
EPI_ISL_847233
EPI_ISL_847490
EPI_ISL_847491
EPI_ISL_847134
EPI_ISL_846779
EPI_ISL_847270
EPI_ISL_847201
EPI_ISL_847492
EPI_ISL_847135
EPI_ISL_847202
EPI_ISL_847351
EPI_ISL_847136
EPI_ISL_847493
EPI_ISL_846814
EPI_ISL_847137
EPI_ISL_847138
EPI_ISL_847248
EPI_ISL_847139
EPI_ISL_847140
EPI_ISL_847366
EPI_ISL_846815
EPI_ISL_847358
EPI_ISL_847141
EPI_ISL_846910
EPI_ISL_847142
EPI_ISL_846898
EPI_ISL_847143
EPI_ISL_847262
EPI_ISL_847144
EPI_ISL_847494
EPI_ISL_847254
EPI_ISL_847263
EPI_ISL_847353
EPI_ISL_847203
EPI_ISL_847249
EPI_ISL_847495
EPI_ISL_847145
EPI_ISL_847146
EPI_ISL_847147
EPI_ISL_847148
EPI_ISL_847280
EPI_ISL_847149
EPI_ISL_847496
EPI_ISL_847497
EPI_ISL_846816
EPI_ISL_847498
EPI_ISL_847499
EPI_ISL_847234
EPI_ISL_847500
EPI_ISL_846884
EPI_ISL_847150
EPI_ISL_847501
EPI_ISL_847151
EPI_ISL_847152
EPI_ISL_847235
EPI_ISL_847502
EPI_ISL_847153
EPI_ISL_847255
EPI_ISL_847253
EPI_ISL_847337
EPI_ISL_847154
EPI_ISL_847252
EPI_ISL_847503
EPI_ISL_847155
EPI_ISL_847236
EPI_ISL_847156
EPI_ISL_847335
EPI_ISL_847504
EPI_ISL_847157
EPI_ISL_847158
EPI_ISL_846860
EPI_ISL_847159
EPI_ISL_846877
EPI_ISL_847237
EPI_ISL_847160
EPI_ISL_847161
EPI_ISL_847162
EPI_ISL_847266
EPI_ISL_847332
EPI_ISL_846888
EPI_ISL_847163
EPI_ISL_847505
EPI_ISL_847506
EPI_ISL_847164
EPI_ISL_847352
EPI_ISL_847507
EPI_ISL_846817
EPI_ISL_847508
EPI_ISL_846904
EPI_ISL_847204
EPI_ISL_847509
EPI_ISL_847165
EPI_ISL_847166
EPI_ISL_847167
EPI_ISL_847168
EPI_ISL_847169
EPI_ISL_847510
EPI_ISL_847511
EPI_ISL_846851
EPI_ISL_847170
EPI_ISL_847171
EPI_ISL_847348
EPI_ISL_847368
EPI_ISL_847172
EPI_ISL_846818
EPI_ISL_847369
EPI_ISL_846894
EPI_ISL_846861
EPI_ISL_847173
EPI_ISL_847349
EPI_ISL_846895
EPI_ISL_846819
EPI_ISL_847370
EPI_ISL_847512
EPI_ISL_847320
EPI_ISL_847174
EPI_ISL_847513
EPI_ISL_846852
EPI_ISL_846913
EPI_ISL_847175
EPI_ISL_847176
EPI_ISL_846866
EPI_ISL_847205
EPI_ISL_846820
EPI_ISL_846853
EPI_ISL_847274
EPI_ISL_847177
EPI_ISL_847256
EPI_ISL_847178
EPI_ISL_847514
EPI_ISL_847260
EPI_ISL_847179
EPI_ISL_855615
EPI_ISL_855616
EPI_ISL_855617
EPI_ISL_855618
EPI_ISL_855619
EPI_ISL_855620
EPI_ISL_855621
EPI_ISL_855622
EPI_ISL_855623
EPI_ISL_855624
EPI_ISL_855625
EPI_ISL_855626
EPI_ISL_855627
EPI_ISL_855628
EPI_ISL_855629
EPI_ISL_855630
EPI_ISL_855631
EPI_ISL_855632
EPI_ISL_855633
EPI_ISL_855634
EPI_ISL_855635
EPI_ISL_855636
EPI_ISL_855637
EPI_ISL_855638
EPI_ISL_855639
EPI_ISL_855640
EPI_ISL_855641
EPI_ISL_855642
EPI_ISL_855643
EPI_ISL_855644
EPI_ISL_855645
EPI_ISL_855646
EPI_ISL_855647
EPI_ISL_855648
EPI_ISL_855649
EPI_ISL_855650
EPI_ISL_855651
EPI_ISL_855652
EPI_ISL_855653
EPI_ISL_855654
EPI_ISL_855655
EPI_ISL_855656
EPI_ISL_855657
EPI_ISL_855658
EPI_ISL_855659
EPI_ISL_855660
EPI_ISL_855661
EPI_ISL_855662
EPI_ISL_855663
EPI_ISL_855664
EPI_ISL_855665
EPI_ISL_855666
EPI_ISL_855667
EPI_ISL_855668
EPI_ISL_855669
EPI_ISL_855670
EPI_ISL_855671
EPI_ISL_855672
EPI_ISL_855673
EPI_ISL_855674
EPI_ISL_855675
EPI_ISL_855676
EPI_ISL_855677
EPI_ISL_855678
EPI_ISL_855679
EPI_ISL_855680
EPI_ISL_855681
EPI_ISL_855682
EPI_ISL_855683
EPI_ISL_855684
EPI_ISL_855685
EPI_ISL_855686
EPI_ISL_855687
EPI_ISL_855688
EPI_ISL_855689
EPI_ISL_855690
EPI_ISL_855691
EPI_ISL_855692
EPI_ISL_855693
EPI_ISL_855694
EPI_ISL_855695
EPI_ISL_855696
EPI_ISL_855697
EPI_ISL_855698
EPI_ISL_855699
EPI_ISL_855700
EPI_ISL_855701
EPI_ISL_855702
EPI_ISL_855703
EPI_ISL_855704
EPI_ISL_855705
EPI_ISL_855706
EPI_ISL_855707
EPI_ISL_855708
EPI_ISL_855709
EPI_ISL_855710
EPI_ISL_855711
EPI_ISL_855712
EPI_ISL_855713
EPI_ISL_855714
EPI_ISL_855715
EPI_ISL_855716
EPI_ISL_855717
EPI_ISL_855718
EPI_ISL_855719
EPI_ISL_855720
EPI_ISL_855721
EPI_ISL_855722
EPI_ISL_855723
EPI_ISL_855724
EPI_ISL_855725
EPI_ISL_855726
EPI_ISL_855727
EPI_ISL_855728
EPI_ISL_855729
EPI_ISL_855730
EPI_ISL_855731
EPI_ISL_855732
EPI_ISL_855733
EPI_ISL_855734
EPI_ISL_855735
EPI_ISL_855736
EPI_ISL_855737
EPI_ISL_855738
EPI_ISL_855739
EPI_ISL_855740
EPI_ISL_855741
EPI_ISL_855742
EPI_ISL_855743
EPI_ISL_855744
EPI_ISL_855745
EPI_ISL_855746
EPI_ISL_855747
EPI_ISL_855748
EPI_ISL_855749
EPI_ISL_855750
EPI_ISL_855751
EPI_ISL_855752
EPI_ISL_855753
EPI_ISL_855754
EPI_ISL_855755
EPI_ISL_855756
EPI_ISL_855757
EPI_ISL_855758
EPI_ISL_855759
EPI_ISL_855760
EPI_ISL_855761
EPI_ISL_855762
EPI_ISL_855763
EPI_ISL_855764
EPI_ISL_855765
EPI_ISL_855766
EPI_ISL_855767
EPI_ISL_855768
EPI_ISL_855769
EPI_ISL_855770
EPI_ISL_855771
EPI_ISL_855772
EPI_ISL_855773
EPI_ISL_855774
EPI_ISL_855775
EPI_ISL_855776
EPI_ISL_855777
EPI_ISL_855778
EPI_ISL_855779
EPI_ISL_855780
EPI_ISL_855781
EPI_ISL_855782
EPI_ISL_855783
EPI_ISL_855784
EPI_ISL_855785
EPI_ISL_855786
EPI_ISL_855787
EPI_ISL_855788
EPI_ISL_855789
EPI_ISL_855790
EPI_ISL_855791
EPI_ISL_855792
EPI_ISL_855793
EPI_ISL_855794
EPI_ISL_855795
EPI_ISL_855796
EPI_ISL_855797
EPI_ISL_855798
EPI_ISL_855799
EPI_ISL_855800
EPI_ISL_855801
EPI_ISL_855802
EPI_ISL_855803
EPI_ISL_855804
EPI_ISL_855805
EPI_ISL_855806
EPI_ISL_855807
EPI_ISL_855808
EPI_ISL_855809
EPI_ISL_855810
EPI_ISL_855811
EPI_ISL_855812
EPI_ISL_855813
EPI_ISL_855814
EPI_ISL_855815
EPI_ISL_855816
EPI_ISL_855817
EPI_ISL_855818
EPI_ISL_855819
EPI_ISL_855820
EPI_ISL_855821
EPI_ISL_855822
EPI_ISL_855823
EPI_ISL_855824
EPI_ISL_855825
EPI_ISL_855826
EPI_ISL_855827
EPI_ISL_855828
EPI_ISL_855829
EPI_ISL_855830
EPI_ISL_855831
EPI_ISL_855832
EPI_ISL_855833
EPI_ISL_855834
EPI_ISL_855835
EPI_ISL_855836
EPI_ISL_855837
EPI_ISL_855838
EPI_ISL_855839
EPI_ISL_855840
EPI_ISL_855841
EPI_ISL_855842
EPI_ISL_855843
EPI_ISL_855844
EPI_ISL_855845
EPI_ISL_855846
EPI_ISL_855847
EPI_ISL_855848
EPI_ISL_855849
EPI_ISL_855850
EPI_ISL_855851
EPI_ISL_855852
EPI_ISL_855853
EPI_ISL_855854
EPI_ISL_855855
EPI_ISL_855856
EPI_ISL_855857
EPI_ISL_855858
EPI_ISL_855859
EPI_ISL_855860
EPI_ISL_855861
EPI_ISL_855862
EPI_ISL_855863
EPI_ISL_855864
EPI_ISL_855865
EPI_ISL_855866
EPI_ISL_855867
EPI_ISL_855868
EPI_ISL_855869
EPI_ISL_855870
EPI_ISL_855871
EPI_ISL_855872
EPI_ISL_855873
EPI_ISL_855874
EPI_ISL_855875
EPI_ISL_855876
EPI_ISL_855877
EPI_ISL_855878
EPI_ISL_855879
EPI_ISL_855880
EPI_ISL_855881
EPI_ISL_855882
EPI_ISL_855883
EPI_ISL_855884
EPI_ISL_855885
EPI_ISL_855886
EPI_ISL_855887
EPI_ISL_855888
EPI_ISL_855889
EPI_ISL_855890
EPI_ISL_855891
EPI_ISL_855892
EPI_ISL_855893
EPI_ISL_855894
EPI_ISL_855895
EPI_ISL_855896
EPI_ISL_855897
EPI_ISL_855898
EPI_ISL_855899
EPI_ISL_855900
EPI_ISL_855901
EPI_ISL_855903
EPI_ISL_855905
EPI_ISL_855907
EPI_ISL_855909
EPI_ISL_855911
EPI_ISL_855913
EPI_ISL_855915
EPI_ISL_855918
EPI_ISL_855920
EPI_ISL_855922
EPI_ISL_855924
EPI_ISL_855926
EPI_ISL_855929
EPI_ISL_855931
EPI_ISL_855933
EPI_ISL_855935
EPI_ISL_855937
EPI_ISL_855939
EPI_ISL_855941
EPI_ISL_855943
EPI_ISL_855946
EPI_ISL_855948
EPI_ISL_855950
EPI_ISL_855952
EPI_ISL_855954
EPI_ISL_855956
EPI_ISL_855958
EPI_ISL_855961
EPI_ISL_855963
EPI_ISL_855965
EPI_ISL_855967
EPI_ISL_855969
EPI_ISL_855970
EPI_ISL_855971
EPI_ISL_855972
EPI_ISL_855973
EPI_ISL_855974
EPI_ISL_855975
EPI_ISL_855976
EPI_ISL_855977
EPI_ISL_855978
EPI_ISL_855979
EPI_ISL_855980
EPI_ISL_855981
EPI_ISL_855982
EPI_ISL_855983
EPI_ISL_855984
EPI_ISL_855985
EPI_ISL_855986
EPI_ISL_855987
EPI_ISL_855988
EPI_ISL_855989
EPI_ISL_855990
EPI_ISL_855991
EPI_ISL_855992
EPI_ISL_855993
EPI_ISL_855994
EPI_ISL_855995
EPI_ISL_855996
EPI_ISL_855997
EPI_ISL_855998
EPI_ISL_855999
EPI_ISL_856000
EPI_ISL_856001
EPI_ISL_856002
EPI_ISL_856003
EPI_ISL_856004
EPI_ISL_856005
EPI_ISL_856006
EPI_ISL_856007
EPI_ISL_856008
EPI_ISL_856009
EPI_ISL_856010
EPI_ISL_856011
EPI_ISL_856012
EPI_ISL_856013
EPI_ISL_856014
EPI_ISL_856015
EPI_ISL_856016
EPI_ISL_856017
EPI_ISL_856018
EPI_ISL_856019
EPI_ISL_856020
EPI_ISL_856021
EPI_ISL_856022
EPI_ISL_856023
EPI_ISL_856024
EPI_ISL_856025
EPI_ISL_856026
EPI_ISL_856027
EPI_ISL_856028
EPI_ISL_856029
EPI_ISL_856030
EPI_ISL_856031
EPI_ISL_856032
EPI_ISL_856033
EPI_ISL_856034
EPI_ISL_856035
EPI_ISL_856036
EPI_ISL_856037
EPI_ISL_856038
EPI_ISL_856039
EPI_ISL_856040
EPI_ISL_856041
EPI_ISL_856042
EPI_ISL_856043
EPI_ISL_856044
EPI_ISL_856045
EPI_ISL_856046
EPI_ISL_856047
EPI_ISL_856048
EPI_ISL_856049
EPI_ISL_856050
EPI_ISL_856051
EPI_ISL_856052
EPI_ISL_856053
EPI_ISL_856054
EPI_ISL_856055
EPI_ISL_856056
EPI_ISL_856057
EPI_ISL_856058
EPI_ISL_856059
EPI_ISL_856060
EPI_ISL_856061
EPI_ISL_856062
EPI_ISL_856063
EPI_ISL_856064
EPI_ISL_856065
EPI_ISL_856066
EPI_ISL_856067
EPI_ISL_856068
EPI_ISL_856069
EPI_ISL_856070
EPI_ISL_856071
EPI_ISL_856072
EPI_ISL_856073
EPI_ISL_856074
EPI_ISL_856075
EPI_ISL_856076
EPI_ISL_856077
EPI_ISL_856078
EPI_ISL_856079
EPI_ISL_856080
EPI_ISL_856081
EPI_ISL_856082
EPI_ISL_856083
EPI_ISL_856084
EPI_ISL_856085
EPI_ISL_856086
EPI_ISL_856087
EPI_ISL_856088
EPI_ISL_856089
EPI_ISL_856090
EPI_ISL_856091
EPI_ISL_856092
EPI_ISL_856093
EPI_ISL_856094
EPI_ISL_856095
EPI_ISL_856096
EPI_ISL_856097
EPI_ISL_856098
EPI_ISL_856099
EPI_ISL_856100
EPI_ISL_856101
EPI_ISL_856102
EPI_ISL_856103
EPI_ISL_856104
EPI_ISL_856105
EPI_ISL_856106
EPI_ISL_856107
EPI_ISL_856108
EPI_ISL_856109
EPI_ISL_856110
EPI_ISL_856111
EPI_ISL_856112
EPI_ISL_856113
EPI_ISL_856114
EPI_ISL_856115
EPI_ISL_856116
EPI_ISL_856117
EPI_ISL_856118
EPI_ISL_856119
EPI_ISL_856120
EPI_ISL_856121
EPI_ISL_856122
EPI_ISL_856123
EPI_ISL_856124
EPI_ISL_856125
EPI_ISL_856126
EPI_ISL_856127
EPI_ISL_856128
EPI_ISL_856129
EPI_ISL_856130
EPI_ISL_856131
EPI_ISL_856132
EPI_ISL_856133
EPI_ISL_856134
EPI_ISL_856135
EPI_ISL_856136
EPI_ISL_856137
EPI_ISL_856138
EPI_ISL_856139
EPI_ISL_856140
EPI_ISL_856141
EPI_ISL_856142
EPI_ISL_856143
EPI_ISL_856144
EPI_ISL_856145
EPI_ISL_856146
EPI_ISL_856147
EPI_ISL_856148
EPI_ISL_856149
EPI_ISL_856150
EPI_ISL_856151
EPI_ISL_856152
EPI_ISL_856153
EPI_ISL_856154
EPI_ISL_856155
EPI_ISL_856156
EPI_ISL_856157
EPI_ISL_856158
EPI_ISL_856159
EPI_ISL_856160
EPI_ISL_856161
EPI_ISL_856162
EPI_ISL_856163
EPI_ISL_856164
EPI_ISL_856165
EPI_ISL_856166
EPI_ISL_856167
EPI_ISL_856168
EPI_ISL_856169
EPI_ISL_856170
EPI_ISL_856171
EPI_ISL_856172
EPI_ISL_856173
EPI_ISL_856174
EPI_ISL_856175
EPI_ISL_856176
EPI_ISL_856177
EPI_ISL_856178
EPI_ISL_856179
EPI_ISL_856180
EPI_ISL_856181
EPI_ISL_856182
EPI_ISL_856183
EPI_ISL_856184
EPI_ISL_856185
EPI_ISL_856186
EPI_ISL_856187
EPI_ISL_856188
EPI_ISL_856189
EPI_ISL_856190
EPI_ISL_856191
EPI_ISL_856192
EPI_ISL_856193
EPI_ISL_856194
EPI_ISL_856195
EPI_ISL_856196
EPI_ISL_856197
EPI_ISL_856198
EPI_ISL_856199
EPI_ISL_856200
EPI_ISL_856201
EPI_ISL_856202
EPI_ISL_856203
EPI_ISL_856204
EPI_ISL_856205
EPI_ISL_856206
EPI_ISL_856207
EPI_ISL_856208
EPI_ISL_856209
EPI_ISL_856210
EPI_ISL_856211
EPI_ISL_856212
EPI_ISL_856213
EPI_ISL_856214
EPI_ISL_856215
EPI_ISL_856216
EPI_ISL_856217
EPI_ISL_856218
EPI_ISL_856219
EPI_ISL_856220
EPI_ISL_856221
EPI_ISL_856222
EPI_ISL_856223
EPI_ISL_856224
EPI_ISL_856225
EPI_ISL_856226
EPI_ISL_856227
EPI_ISL_856228
EPI_ISL_856229
EPI_ISL_856230
EPI_ISL_856231
EPI_ISL_856232
EPI_ISL_856233
EPI_ISL_856234
EPI_ISL_856235
EPI_ISL_856236
EPI_ISL_856237
EPI_ISL_856238
EPI_ISL_856239
EPI_ISL_856240
EPI_ISL_856241
EPI_ISL_856242
EPI_ISL_856243
EPI_ISL_856244
EPI_ISL_856245
EPI_ISL_856246
EPI_ISL_856247
EPI_ISL_856248
EPI_ISL_856249
EPI_ISL_856250
EPI_ISL_856251
EPI_ISL_856252
EPI_ISL_856253
EPI_ISL_856254
EPI_ISL_856255
EPI_ISL_856256
EPI_ISL_856257
EPI_ISL_856258
EPI_ISL_856259
EPI_ISL_856260
EPI_ISL_856261
EPI_ISL_856262
EPI_ISL_856263
EPI_ISL_856264
EPI_ISL_856265
EPI_ISL_856266
EPI_ISL_856267
EPI_ISL_856268
EPI_ISL_856269
EPI_ISL_856270
EPI_ISL_856271
EPI_ISL_856272
EPI_ISL_856273
EPI_ISL_856274
EPI_ISL_856275
EPI_ISL_856276
EPI_ISL_856277
EPI_ISL_856278
EPI_ISL_856279
EPI_ISL_856280
EPI_ISL_856281
EPI_ISL_856282
EPI_ISL_856283
EPI_ISL_856284
EPI_ISL_856285
EPI_ISL_856286
EPI_ISL_856287
EPI_ISL_856288
EPI_ISL_856289
EPI_ISL_856290
EPI_ISL_856291
EPI_ISL_856292
EPI_ISL_856293
EPI_ISL_856294
EPI_ISL_856295
EPI_ISL_856296
EPI_ISL_856297
EPI_ISL_856298
EPI_ISL_856299
EPI_ISL_856300
EPI_ISL_856301
EPI_ISL_856302
EPI_ISL_856303
EPI_ISL_856304
EPI_ISL_856305
EPI_ISL_856306
EPI_ISL_856307
EPI_ISL_856308
EPI_ISL_856309
EPI_ISL_856310
EPI_ISL_856311
EPI_ISL_856312
EPI_ISL_856313
EPI_ISL_856314
EPI_ISL_856315
EPI_ISL_856316
EPI_ISL_856317
EPI_ISL_856318
EPI_ISL_856319
EPI_ISL_856320
EPI_ISL_856321
EPI_ISL_856322
EPI_ISL_856323
EPI_ISL_856324
EPI_ISL_856325
EPI_ISL_856326
EPI_ISL_856327
EPI_ISL_856328
EPI_ISL_856329
EPI_ISL_856330
EPI_ISL_856331
EPI_ISL_856332
EPI_ISL_856333
EPI_ISL_856334
EPI_ISL_856335
EPI_ISL_856336
EPI_ISL_856337
EPI_ISL_856338
EPI_ISL_856339
EPI_ISL_856340
EPI_ISL_856341
EPI_ISL_856342
EPI_ISL_856343
EPI_ISL_856344
EPI_ISL_856345
EPI_ISL_856346
EPI_ISL_856347
EPI_ISL_856348
EPI_ISL_856349
EPI_ISL_856350
EPI_ISL_856351
EPI_ISL_856352
EPI_ISL_856353
EPI_ISL_856354
EPI_ISL_856355
EPI_ISL_856356
EPI_ISL_856357
EPI_ISL_856358
EPI_ISL_856359
EPI_ISL_856360
EPI_ISL_856361
EPI_ISL_856362
EPI_ISL_856363
EPI_ISL_856364
EPI_ISL_856365
EPI_ISL_856366
EPI_ISL_856367
EPI_ISL_856368
EPI_ISL_856369
EPI_ISL_856370
EPI_ISL_856371
EPI_ISL_856372
EPI_ISL_856373
EPI_ISL_856374
EPI_ISL_856375
EPI_ISL_856376
EPI_ISL_856377
EPI_ISL_856378
EPI_ISL_856379
EPI_ISL_856380
EPI_ISL_856381
EPI_ISL_856382
EPI_ISL_856383
EPI_ISL_856384
EPI_ISL_856385
EPI_ISL_856386
EPI_ISL_856387
EPI_ISL_856388
EPI_ISL_856389
EPI_ISL_856390
EPI_ISL_856391
EPI_ISL_856392
EPI_ISL_856393
EPI_ISL_856394
EPI_ISL_856395
EPI_ISL_856396
EPI_ISL_856397
EPI_ISL_856398
EPI_ISL_856399
EPI_ISL_856400
EPI_ISL_856401
EPI_ISL_856402
EPI_ISL_856403
EPI_ISL_856404
EPI_ISL_856405
EPI_ISL_856406
EPI_ISL_856407
EPI_ISL_856408
EPI_ISL_856409
EPI_ISL_856410
EPI_ISL_856411
EPI_ISL_856412
EPI_ISL_856413
EPI_ISL_856414
EPI_ISL_856415
EPI_ISL_856416
EPI_ISL_856417
EPI_ISL_856418
EPI_ISL_856419
EPI_ISL_856420
EPI_ISL_856421
EPI_ISL_856422
EPI_ISL_856423
EPI_ISL_856424
EPI_ISL_856425
EPI_ISL_856426
EPI_ISL_856427
EPI_ISL_856428
EPI_ISL_856429
EPI_ISL_856430
EPI_ISL_856431
EPI_ISL_856432
EPI_ISL_856433
EPI_ISL_856434
EPI_ISL_856435
EPI_ISL_856436
EPI_ISL_856437
EPI_ISL_856438
EPI_ISL_856439
EPI_ISL_856440
EPI_ISL_856441
EPI_ISL_856442
EPI_ISL_856443
EPI_ISL_856444
EPI_ISL_856445
EPI_ISL_856446
EPI_ISL_856447
EPI_ISL_856448
EPI_ISL_856449
EPI_ISL_856450
EPI_ISL_856451
EPI_ISL_856452
EPI_ISL_856453
EPI_ISL_856454
EPI_ISL_856455
EPI_ISL_856456
EPI_ISL_856457
EPI_ISL_856458
EPI_ISL_856459
EPI_ISL_856460
EPI_ISL_856461
EPI_ISL_856462
EPI_ISL_856463
EPI_ISL_856464
EPI_ISL_856465
EPI_ISL_856466
EPI_ISL_856467
EPI_ISL_856468
EPI_ISL_856469
EPI_ISL_856470
EPI_ISL_856471
EPI_ISL_856472
EPI_ISL_856473
EPI_ISL_856474
EPI_ISL_856475
EPI_ISL_856476
EPI_ISL_856477
EPI_ISL_856478
EPI_ISL_856479
EPI_ISL_856480
EPI_ISL_856481
EPI_ISL_856482
EPI_ISL_856483
EPI_ISL_856484
EPI_ISL_856485
EPI_ISL_856486
EPI_ISL_856487
EPI_ISL_856488
EPI_ISL_856489
EPI_ISL_856490
EPI_ISL_856491
EPI_ISL_856492
EPI_ISL_856493
EPI_ISL_856494
EPI_ISL_856495
EPI_ISL_856496
EPI_ISL_856497
EPI_ISL_856498
EPI_ISL_856499
EPI_ISL_856500
EPI_ISL_856501
EPI_ISL_856502
EPI_ISL_856503
EPI_ISL_856504
EPI_ISL_856505
EPI_ISL_856506
EPI_ISL_856507
EPI_ISL_856508
EPI_ISL_856509
EPI_ISL_856510
EPI_ISL_856511
EPI_ISL_856512
EPI_ISL_856513
EPI_ISL_856514
EPI_ISL_856515
EPI_ISL_856516
EPI_ISL_856517
EPI_ISL_856518
EPI_ISL_856519
EPI_ISL_856520
EPI_ISL_856521
EPI_ISL_856522
EPI_ISL_856523
EPI_ISL_856524
EPI_ISL_856525
EPI_ISL_856526
EPI_ISL_856527
EPI_ISL_856528
EPI_ISL_856529
EPI_ISL_856530
EPI_ISL_856531
EPI_ISL_856532
EPI_ISL_856533
EPI_ISL_856534
EPI_ISL_856535
EPI_ISL_856536
EPI_ISL_856537
EPI_ISL_856538
EPI_ISL_856539
EPI_ISL_856540
EPI_ISL_856541
EPI_ISL_856542
EPI_ISL_856543
EPI_ISL_856544
EPI_ISL_856545
EPI_ISL_856546
EPI_ISL_856547
EPI_ISL_856548
EPI_ISL_856549
EPI_ISL_856550
EPI_ISL_856551
EPI_ISL_856552
EPI_ISL_856553
EPI_ISL_856554
EPI_ISL_856555
EPI_ISL_856556
EPI_ISL_856557
EPI_ISL_856558
EPI_ISL_856559
EPI_ISL_856560
EPI_ISL_856561
EPI_ISL_856562
EPI_ISL_856563
EPI_ISL_856564
EPI_ISL_856565
EPI_ISL_856566
EPI_ISL_856567
EPI_ISL_856568
EPI_ISL_856569
EPI_ISL_856570
EPI_ISL_856571
EPI_ISL_856572
EPI_ISL_856573
EPI_ISL_856574
EPI_ISL_856575
EPI_ISL_856576
EPI_ISL_856577
EPI_ISL_856578
EPI_ISL_856579
EPI_ISL_856580
EPI_ISL_856581
EPI_ISL_856582
EPI_ISL_856583
EPI_ISL_856584
EPI_ISL_856585
EPI_ISL_856586
EPI_ISL_856587
EPI_ISL_856588
EPI_ISL_856589
EPI_ISL_856590
EPI_ISL_856591
EPI_ISL_856592
EPI_ISL_856593
EPI_ISL_856594
EPI_ISL_856595
EPI_ISL_856596
EPI_ISL_856597
EPI_ISL_856598
EPI_ISL_856599
EPI_ISL_856600
EPI_ISL_856601
EPI_ISL_856602
EPI_ISL_856603
EPI_ISL_856604
EPI_ISL_856605
EPI_ISL_856606
EPI_ISL_856607
EPI_ISL_856608
EPI_ISL_856609
EPI_ISL_856610
EPI_ISL_856611
EPI_ISL_856612
EPI_ISL_856613
EPI_ISL_856614
EPI_ISL_856615
EPI_ISL_856616
EPI_ISL_856617
EPI_ISL_856618
EPI_ISL_856619
EPI_ISL_856620
EPI_ISL_856621
EPI_ISL_856622
EPI_ISL_856623
EPI_ISL_856624
EPI_ISL_856625
EPI_ISL_856626
EPI_ISL_856627
EPI_ISL_856628
EPI_ISL_856629
EPI_ISL_856630
EPI_ISL_856631
EPI_ISL_856632
EPI_ISL_856633
EPI_ISL_856634
EPI_ISL_856635
EPI_ISL_856636
EPI_ISL_856637
EPI_ISL_856638
EPI_ISL_856639
EPI_ISL_856640
EPI_ISL_856641
EPI_ISL_856642
EPI_ISL_856643
EPI_ISL_856644
EPI_ISL_856645
EPI_ISL_856646
EPI_ISL_856647
EPI_ISL_856648
EPI_ISL_856649
EPI_ISL_856650
EPI_ISL_856651
EPI_ISL_856652
EPI_ISL_856653
EPI_ISL_856654
EPI_ISL_856655
EPI_ISL_856656
EPI_ISL_856657
EPI_ISL_856658
EPI_ISL_856659
EPI_ISL_856660
EPI_ISL_856661
EPI_ISL_856662
EPI_ISL_856663
EPI_ISL_856664
EPI_ISL_856665
EPI_ISL_856666
EPI_ISL_856667
EPI_ISL_856668
EPI_ISL_856669
EPI_ISL_856670
EPI_ISL_856671
EPI_ISL_856672
EPI_ISL_856673
EPI_ISL_856674
EPI_ISL_856675
EPI_ISL_856676
EPI_ISL_869265
EPI_ISL_869266
EPI_ISL_869267
EPI_ISL_869268
EPI_ISL_869269
EPI_ISL_869270
EPI_ISL_869271
EPI_ISL_869272
EPI_ISL_869273
EPI_ISL_869274
EPI_ISL_869275
EPI_ISL_869276
EPI_ISL_869277
EPI_ISL_869278
EPI_ISL_869279
EPI_ISL_869280
EPI_ISL_869281
EPI_ISL_869282
EPI_ISL_869283
EPI_ISL_869284
EPI_ISL_869285
EPI_ISL_869286
EPI_ISL_869287
EPI_ISL_869288
EPI_ISL_869289
EPI_ISL_869290
EPI_ISL_869291
EPI_ISL_869292
EPI_ISL_869293
EPI_ISL_869294
EPI_ISL_869295
EPI_ISL_869296
EPI_ISL_869297
EPI_ISL_869298
EPI_ISL_869299
EPI_ISL_869301
EPI_ISL_869302
EPI_ISL_869303
EPI_ISL_869304
EPI_ISL_869305
EPI_ISL_869306
EPI_ISL_869307
EPI_ISL_869308
EPI_ISL_869309
EPI_ISL_869310
EPI_ISL_869311
EPI_ISL_869312
EPI_ISL_869313
EPI_ISL_869314
EPI_ISL_869315
EPI_ISL_869316
EPI_ISL_869317
EPI_ISL_869318
EPI_ISL_869319
EPI_ISL_869320
EPI_ISL_869321
EPI_ISL_869322
EPI_ISL_869323
EPI_ISL_869324
EPI_ISL_869325
EPI_ISL_869326
EPI_ISL_869327
EPI_ISL_869328
EPI_ISL_869329
EPI_ISL_869330
EPI_ISL_869331
EPI_ISL_869332
EPI_ISL_869333
EPI_ISL_869334
EPI_ISL_869335
EPI_ISL_869336
EPI_ISL_869337
EPI_ISL_869338
EPI_ISL_869339
EPI_ISL_869340
EPI_ISL_869341
EPI_ISL_869342
EPI_ISL_869343
EPI_ISL_869344
EPI_ISL_869345
EPI_ISL_869346
EPI_ISL_869347
EPI_ISL_869348
EPI_ISL_869349
EPI_ISL_869350
EPI_ISL_869351
EPI_ISL_869352
EPI_ISL_869353
EPI_ISL_869354
EPI_ISL_869355
EPI_ISL_869356
EPI_ISL_869357
EPI_ISL_869358
EPI_ISL_869359
EPI_ISL_869360
EPI_ISL_869361
EPI_ISL_869362
EPI_ISL_869363
EPI_ISL_869364
EPI_ISL_869365
EPI_ISL_869366
EPI_ISL_869367
EPI_ISL_869368
EPI_ISL_869369
EPI_ISL_869370
EPI_ISL_869371
EPI_ISL_869372
EPI_ISL_869373
EPI_ISL_869374
EPI_ISL_869375
EPI_ISL_869376
EPI_ISL_869377
EPI_ISL_869378
EPI_ISL_869379
EPI_ISL_869380
EPI_ISL_869381
EPI_ISL_869382
EPI_ISL_869383
EPI_ISL_869384
EPI_ISL_869385
EPI_ISL_869386
EPI_ISL_869387
EPI_ISL_869388
EPI_ISL_869389
EPI_ISL_869390
EPI_ISL_869391
EPI_ISL_869392
EPI_ISL_869393
EPI_ISL_869394
EPI_ISL_869395
EPI_ISL_869396
EPI_ISL_869397
EPI_ISL_869398
EPI_ISL_869399
EPI_ISL_869400
EPI_ISL_869401
EPI_ISL_869402
EPI_ISL_869403
EPI_ISL_869404
EPI_ISL_869405
EPI_ISL_869406
EPI_ISL_869407
EPI_ISL_869408
EPI_ISL_869409
EPI_ISL_869410
EPI_ISL_869411
EPI_ISL_869412
EPI_ISL_869413
EPI_ISL_869414
EPI_ISL_869415
EPI_ISL_869416
EPI_ISL_869417
EPI_ISL_869418
EPI_ISL_869419
EPI_ISL_869420
EPI_ISL_869421
EPI_ISL_869422
EPI_ISL_869423
EPI_ISL_869424
EPI_ISL_869425
EPI_ISL_869426
EPI_ISL_869427
EPI_ISL_869428
EPI_ISL_869429
EPI_ISL_869430
EPI_ISL_869431
EPI_ISL_869432
EPI_ISL_869433
EPI_ISL_869434
EPI_ISL_869435
EPI_ISL_869436
EPI_ISL_869437
EPI_ISL_869438
EPI_ISL_869439
EPI_ISL_869440
EPI_ISL_869441
EPI_ISL_869442
EPI_ISL_869443
EPI_ISL_869444
EPI_ISL_869445
EPI_ISL_869446
EPI_ISL_869447
EPI_ISL_869448
EPI_ISL_869449
EPI_ISL_869450
EPI_ISL_869451
EPI_ISL_869452
EPI_ISL_869453
EPI_ISL_869454
EPI_ISL_869455
EPI_ISL_869456
EPI_ISL_869457
EPI_ISL_869458
EPI_ISL_869459
EPI_ISL_869460
EPI_ISL_869461
EPI_ISL_869462
EPI_ISL_869463
EPI_ISL_869464
EPI_ISL_869465
EPI_ISL_869466
EPI_ISL_869467
EPI_ISL_869468
EPI_ISL_869469
EPI_ISL_869470
EPI_ISL_869471
EPI_ISL_869472
EPI_ISL_869473
EPI_ISL_869474
EPI_ISL_869475
EPI_ISL_869476
EPI_ISL_869477
EPI_ISL_869478
EPI_ISL_869479
EPI_ISL_869480
EPI_ISL_869481
EPI_ISL_869482
EPI_ISL_869483
EPI_ISL_869484
EPI_ISL_869485
EPI_ISL_869486
EPI_ISL_869487
EPI_ISL_869488
EPI_ISL_869489
EPI_ISL_869490
EPI_ISL_869491
EPI_ISL_869492
EPI_ISL_869493
EPI_ISL_869494
EPI_ISL_869495
EPI_ISL_869496
EPI_ISL_869497
EPI_ISL_869498
EPI_ISL_869499
EPI_ISL_869500
EPI_ISL_869501
EPI_ISL_869502
EPI_ISL_869503
EPI_ISL_869504
EPI_ISL_869505
EPI_ISL_869506
EPI_ISL_869507
EPI_ISL_869508
EPI_ISL_869509
EPI_ISL_869510
EPI_ISL_869511
EPI_ISL_869512
EPI_ISL_869513
EPI_ISL_869514
EPI_ISL_869515
EPI_ISL_869516
EPI_ISL_869517
EPI_ISL_869518
EPI_ISL_869519
EPI_ISL_869520
EPI_ISL_869521
EPI_ISL_869522
EPI_ISL_869523
EPI_ISL_869524
EPI_ISL_869525
EPI_ISL_869526
EPI_ISL_869527
EPI_ISL_869528
EPI_ISL_869529
EPI_ISL_869530
EPI_ISL_869531
EPI_ISL_869532
EPI_ISL_869533
EPI_ISL_869534
EPI_ISL_869535
EPI_ISL_869536
EPI_ISL_869537
EPI_ISL_869538
EPI_ISL_869539
EPI_ISL_869540
EPI_ISL_869541
EPI_ISL_869542
EPI_ISL_869543
EPI_ISL_869544
EPI_ISL_869545
EPI_ISL_869546
EPI_ISL_869547
EPI_ISL_869548
EPI_ISL_869549
EPI_ISL_869550
EPI_ISL_869551
EPI_ISL_869552
EPI_ISL_869553
EPI_ISL_869554
EPI_ISL_869555
EPI_ISL_869556
EPI_ISL_869557
EPI_ISL_869558
EPI_ISL_869559
EPI_ISL_869560
EPI_ISL_869561
EPI_ISL_869562
EPI_ISL_869563
EPI_ISL_869564
EPI_ISL_869565
EPI_ISL_869566
EPI_ISL_869567
EPI_ISL_869568
EPI_ISL_869569
EPI_ISL_869570
EPI_ISL_869571
EPI_ISL_869572
EPI_ISL_869573
EPI_ISL_869574
EPI_ISL_869575
EPI_ISL_869576
EPI_ISL_869577
EPI_ISL_869578
EPI_ISL_869579
EPI_ISL_869580
EPI_ISL_869581
EPI_ISL_869582
EPI_ISL_869583
EPI_ISL_869584
EPI_ISL_869585
EPI_ISL_869586
EPI_ISL_869587
EPI_ISL_869588
EPI_ISL_869589
EPI_ISL_869590
EPI_ISL_869591
EPI_ISL_869592
EPI_ISL_869593
EPI_ISL_869594
EPI_ISL_869595
EPI_ISL_869596
EPI_ISL_869597
EPI_ISL_869598
EPI_ISL_869599
EPI_ISL_869600
EPI_ISL_869601
EPI_ISL_869602
EPI_ISL_869603
EPI_ISL_869604
EPI_ISL_869605
EPI_ISL_869606
EPI_ISL_869607
EPI_ISL_869608
EPI_ISL_869609
EPI_ISL_869610
EPI_ISL_869611
EPI_ISL_869612
EPI_ISL_869613
EPI_ISL_869614
EPI_ISL_869615
EPI_ISL_869616
EPI_ISL_869617
EPI_ISL_869618
EPI_ISL_869619
EPI_ISL_869620
EPI_ISL_869621
EPI_ISL_869622
EPI_ISL_869623
EPI_ISL_869624
EPI_ISL_869625
EPI_ISL_869626
EPI_ISL_869627
EPI_ISL_869628
EPI_ISL_869629
EPI_ISL_869630
EPI_ISL_869631
EPI_ISL_869632
EPI_ISL_869633
EPI_ISL_869634
EPI_ISL_869635
EPI_ISL_869636
EPI_ISL_869637
EPI_ISL_869638
EPI_ISL_869639
EPI_ISL_869640
EPI_ISL_869641
EPI_ISL_869642
EPI_ISL_869643
EPI_ISL_869644
EPI_ISL_869645
EPI_ISL_869646
EPI_ISL_869647
EPI_ISL_869648
EPI_ISL_869649
EPI_ISL_869650
EPI_ISL_869651
EPI_ISL_869652
EPI_ISL_869653
EPI_ISL_869654
EPI_ISL_869655
EPI_ISL_869656
EPI_ISL_869657
EPI_ISL_869658
EPI_ISL_869659
EPI_ISL_869660
EPI_ISL_869661
EPI_ISL_869662
EPI_ISL_869663
EPI_ISL_869664
EPI_ISL_869665
EPI_ISL_869666
EPI_ISL_869667
EPI_ISL_869668
EPI_ISL_869669
EPI_ISL_869670
EPI_ISL_869671
EPI_ISL_869672
EPI_ISL_869673
EPI_ISL_869674
EPI_ISL_869675
EPI_ISL_869676
EPI_ISL_869677
EPI_ISL_869678
EPI_ISL_869679
EPI_ISL_869680
EPI_ISL_869681
EPI_ISL_869682
EPI_ISL_869683
EPI_ISL_869684
EPI_ISL_869685
EPI_ISL_869686
EPI_ISL_869687
EPI_ISL_869688
EPI_ISL_869689
EPI_ISL_869690
EPI_ISL_869691
EPI_ISL_869692
EPI_ISL_869693
EPI_ISL_869694
EPI_ISL_869695
EPI_ISL_869696
EPI_ISL_869697
EPI_ISL_869698
EPI_ISL_869699
EPI_ISL_869700
EPI_ISL_869701
EPI_ISL_869702
EPI_ISL_869703
EPI_ISL_869704
EPI_ISL_869705
EPI_ISL_869706
EPI_ISL_869707
EPI_ISL_869708
EPI_ISL_869709
EPI_ISL_869710
EPI_ISL_869711
EPI_ISL_869712
EPI_ISL_869713
EPI_ISL_869714
EPI_ISL_869715
EPI_ISL_869716
EPI_ISL_869717
EPI_ISL_869718
EPI_ISL_869719
EPI_ISL_869720
EPI_ISL_869721
EPI_ISL_869722
EPI_ISL_869723
EPI_ISL_869724
EPI_ISL_869725
EPI_ISL_869726
EPI_ISL_869727
EPI_ISL_869728
EPI_ISL_869729
EPI_ISL_869730
EPI_ISL_869731
EPI_ISL_869732
EPI_ISL_869733
EPI_ISL_869734
EPI_ISL_869735
EPI_ISL_869736
EPI_ISL_869737
EPI_ISL_869738
EPI_ISL_869739
EPI_ISL_869740
EPI_ISL_869741
EPI_ISL_869742
EPI_ISL_869743
EPI_ISL_869744
EPI_ISL_869745
EPI_ISL_869746
EPI_ISL_869747
EPI_ISL_869748
EPI_ISL_869749
EPI_ISL_869750
EPI_ISL_869751
EPI_ISL_869752
EPI_ISL_869753
EPI_ISL_869754
EPI_ISL_869755
EPI_ISL_869756
EPI_ISL_869757
EPI_ISL_869758
EPI_ISL_869759
EPI_ISL_869760
EPI_ISL_869761
EPI_ISL_869762
EPI_ISL_869763
EPI_ISL_869764
EPI_ISL_869765
EPI_ISL_869766
EPI_ISL_869767
EPI_ISL_869768
EPI_ISL_869769
EPI_ISL_869770
EPI_ISL_869771
EPI_ISL_869772
EPI_ISL_869773
EPI_ISL_869774
EPI_ISL_869775
EPI_ISL_869776
EPI_ISL_869777
EPI_ISL_869778
EPI_ISL_869779
EPI_ISL_869780
EPI_ISL_869781
EPI_ISL_869782
EPI_ISL_869783
EPI_ISL_869784
EPI_ISL_869785
EPI_ISL_869786
EPI_ISL_869787
EPI_ISL_869788
EPI_ISL_869789
EPI_ISL_869790
EPI_ISL_869791
EPI_ISL_869792
EPI_ISL_869793
EPI_ISL_869794
EPI_ISL_869795
EPI_ISL_869796
EPI_ISL_869797
EPI_ISL_869798
EPI_ISL_869799
EPI_ISL_869800
EPI_ISL_869801
EPI_ISL_869802
EPI_ISL_869803
EPI_ISL_869804
EPI_ISL_869805
EPI_ISL_869806
EPI_ISL_869807
EPI_ISL_869808
EPI_ISL_869809
EPI_ISL_869810
EPI_ISL_869811
EPI_ISL_869812
EPI_ISL_869813
EPI_ISL_869814
EPI_ISL_869815
EPI_ISL_869816
EPI_ISL_869817
EPI_ISL_869818
EPI_ISL_869819
EPI_ISL_869820
EPI_ISL_869821
EPI_ISL_869822
EPI_ISL_869823
EPI_ISL_869824
EPI_ISL_869825
EPI_ISL_869826
EPI_ISL_869827
EPI_ISL_869828
EPI_ISL_869829
EPI_ISL_869830
EPI_ISL_869831
EPI_ISL_869832
EPI_ISL_869833
EPI_ISL_869834
EPI_ISL_869835
EPI_ISL_869836
EPI_ISL_869837
EPI_ISL_869838
EPI_ISL_869839
EPI_ISL_869840
EPI_ISL_869841
EPI_ISL_869842
EPI_ISL_869843
EPI_ISL_869844
EPI_ISL_869845
EPI_ISL_869846
EPI_ISL_869847
EPI_ISL_869848
EPI_ISL_869849
EPI_ISL_869850
EPI_ISL_869851
EPI_ISL_869852
EPI_ISL_869853
EPI_ISL_869854
EPI_ISL_869855
EPI_ISL_869856
EPI_ISL_869857
EPI_ISL_869858
EPI_ISL_869859
EPI_ISL_869860
EPI_ISL_869861
EPI_ISL_869862
EPI_ISL_869863
EPI_ISL_869864
EPI_ISL_869865
EPI_ISL_869866
EPI_ISL_869867
EPI_ISL_869868
EPI_ISL_869869
EPI_ISL_869870
EPI_ISL_869871
EPI_ISL_869872
EPI_ISL_869873
EPI_ISL_869874
EPI_ISL_869875
EPI_ISL_869876
EPI_ISL_869877
EPI_ISL_869878
EPI_ISL_869879
EPI_ISL_869880
EPI_ISL_869881
EPI_ISL_869882
EPI_ISL_869883
EPI_ISL_869884
EPI_ISL_869885
EPI_ISL_869886
EPI_ISL_869887
EPI_ISL_869888
EPI_ISL_869889
EPI_ISL_869890
EPI_ISL_869891
EPI_ISL_869892
EPI_ISL_869893
EPI_ISL_869894
EPI_ISL_869895
EPI_ISL_869896
EPI_ISL_869897
EPI_ISL_869898
EPI_ISL_869899
EPI_ISL_869900
EPI_ISL_869901
EPI_ISL_869902
EPI_ISL_869903
EPI_ISL_869904
EPI_ISL_869905
EPI_ISL_869906
EPI_ISL_869907
EPI_ISL_869908
EPI_ISL_869909
EPI_ISL_869910
EPI_ISL_869911
EPI_ISL_869912
EPI_ISL_869913
EPI_ISL_869914
EPI_ISL_869915
EPI_ISL_869916
EPI_ISL_869917
EPI_ISL_869918
EPI_ISL_869919
EPI_ISL_869920
EPI_ISL_869921
EPI_ISL_869922
EPI_ISL_869923
EPI_ISL_869924
EPI_ISL_869925
EPI_ISL_869926
EPI_ISL_869927
EPI_ISL_869928
EPI_ISL_869929
EPI_ISL_869930
EPI_ISL_869931
EPI_ISL_869932
EPI_ISL_869933
EPI_ISL_869934
EPI_ISL_869935
EPI_ISL_869936
EPI_ISL_869937
EPI_ISL_869938
EPI_ISL_869939
EPI_ISL_869940
EPI_ISL_869941
EPI_ISL_869942
EPI_ISL_869943
EPI_ISL_869944
EPI_ISL_869945
EPI_ISL_869946
EPI_ISL_869947
EPI_ISL_869948
EPI_ISL_869949
EPI_ISL_869950
EPI_ISL_869951
EPI_ISL_869952
EPI_ISL_869953
EPI_ISL_869954
EPI_ISL_869955
EPI_ISL_869956
EPI_ISL_869957
EPI_ISL_869958
EPI_ISL_869959
EPI_ISL_869960
EPI_ISL_869961
EPI_ISL_869962
EPI_ISL_869963
EPI_ISL_869964
EPI_ISL_869965
EPI_ISL_869966
EPI_ISL_869967
EPI_ISL_869968
EPI_ISL_869969
EPI_ISL_869970
EPI_ISL_869971
EPI_ISL_869972
EPI_ISL_869973
EPI_ISL_869974
EPI_ISL_869975
EPI_ISL_869976
EPI_ISL_869977
EPI_ISL_869978
EPI_ISL_869979
EPI_ISL_869980
EPI_ISL_869981
EPI_ISL_869982
EPI_ISL_869983
EPI_ISL_869984
EPI_ISL_869985
EPI_ISL_869986
EPI_ISL_869987
EPI_ISL_869988
EPI_ISL_869989
EPI_ISL_869990
EPI_ISL_869991
EPI_ISL_869992
EPI_ISL_869993
EPI_ISL_869994
EPI_ISL_869995
EPI_ISL_869996
EPI_ISL_869997
EPI_ISL_869998
EPI_ISL_869999
EPI_ISL_870000
EPI_ISL_870001
EPI_ISL_870002
EPI_ISL_870003
EPI_ISL_870004
EPI_ISL_870005
EPI_ISL_870006
EPI_ISL_870007
EPI_ISL_870008
EPI_ISL_870009
EPI_ISL_870010
EPI_ISL_870011
EPI_ISL_870012
EPI_ISL_870013
EPI_ISL_870014
EPI_ISL_870015
EPI_ISL_870016
EPI_ISL_870017
EPI_ISL_870018
EPI_ISL_870019
EPI_ISL_870020
EPI_ISL_870021
EPI_ISL_870022
EPI_ISL_870023
EPI_ISL_870024
EPI_ISL_870025
EPI_ISL_870026
EPI_ISL_870027
EPI_ISL_870028
EPI_ISL_870029
EPI_ISL_870030
EPI_ISL_870031
EPI_ISL_870032
EPI_ISL_870033
EPI_ISL_870034
EPI_ISL_870035
EPI_ISL_870036
EPI_ISL_870037
EPI_ISL_870038
EPI_ISL_870039
EPI_ISL_870040
EPI_ISL_870041
EPI_ISL_870042
EPI_ISL_870043
EPI_ISL_870044
EPI_ISL_870045
EPI_ISL_870046
EPI_ISL_870047
EPI_ISL_870048
EPI_ISL_870049
EPI_ISL_870050
EPI_ISL_870051
EPI_ISL_870052
EPI_ISL_870053
EPI_ISL_870054
EPI_ISL_870055
EPI_ISL_870056
EPI_ISL_870057
EPI_ISL_870058
EPI_ISL_870059
EPI_ISL_870060
EPI_ISL_870061
EPI_ISL_870062
EPI_ISL_870063
EPI_ISL_870064
EPI_ISL_870066
EPI_ISL_870067
EPI_ISL_870068
EPI_ISL_870069
EPI_ISL_870070
EPI_ISL_870071
EPI_ISL_870072
EPI_ISL_870073
EPI_ISL_870074
EPI_ISL_870075
EPI_ISL_870076
EPI_ISL_870077
EPI_ISL_870078
EPI_ISL_870079
EPI_ISL_870080
EPI_ISL_870081
EPI_ISL_870082
EPI_ISL_870083
EPI_ISL_870084
EPI_ISL_870085
EPI_ISL_870086
EPI_ISL_870087
EPI_ISL_870088
EPI_ISL_870089
EPI_ISL_870090
EPI_ISL_870091
EPI_ISL_870092
EPI_ISL_870093
EPI_ISL_870094
EPI_ISL_870095
EPI_ISL_870096
EPI_ISL_870097
EPI_ISL_870098
EPI_ISL_870099
EPI_ISL_870100
EPI_ISL_870101
EPI_ISL_870102
EPI_ISL_870103
EPI_ISL_870104
EPI_ISL_870105
EPI_ISL_870106
EPI_ISL_870107
EPI_ISL_870108
EPI_ISL_870109
EPI_ISL_870110
EPI_ISL_870111
EPI_ISL_870112
EPI_ISL_870113
EPI_ISL_870114
EPI_ISL_870115
EPI_ISL_870116
EPI_ISL_870117
EPI_ISL_870118
EPI_ISL_870119
EPI_ISL_870120
EPI_ISL_870121
EPI_ISL_870122
EPI_ISL_870123
EPI_ISL_870124
EPI_ISL_870125
EPI_ISL_870126
EPI_ISL_870127
EPI_ISL_870128
EPI_ISL_870129
EPI_ISL_870130
EPI_ISL_870131
EPI_ISL_870132
EPI_ISL_870133
EPI_ISL_870134
EPI_ISL_870135
EPI_ISL_870136
EPI_ISL_870137
EPI_ISL_870138
EPI_ISL_870139
EPI_ISL_870140
EPI_ISL_870141
EPI_ISL_870142
EPI_ISL_870143
EPI_ISL_870144
EPI_ISL_870145
EPI_ISL_870146
EPI_ISL_870147
EPI_ISL_870148
EPI_ISL_870149
EPI_ISL_870150
EPI_ISL_870151
EPI_ISL_870152
EPI_ISL_870153
EPI_ISL_870154
EPI_ISL_870155
EPI_ISL_870156
EPI_ISL_870157
EPI_ISL_870158
EPI_ISL_870159
EPI_ISL_870160
EPI_ISL_870161
EPI_ISL_870162
EPI_ISL_870163
EPI_ISL_870164
EPI_ISL_870165
EPI_ISL_870166
EPI_ISL_870167
EPI_ISL_870168
EPI_ISL_870169
EPI_ISL_870170
EPI_ISL_870171
EPI_ISL_870172
EPI_ISL_870173
EPI_ISL_870174
EPI_ISL_870175
EPI_ISL_870176
EPI_ISL_870177
EPI_ISL_870178
EPI_ISL_870179
EPI_ISL_870180
EPI_ISL_870181
EPI_ISL_870182
EPI_ISL_870183
EPI_ISL_870184
EPI_ISL_870185
EPI_ISL_870186
EPI_ISL_870187
EPI_ISL_870188
EPI_ISL_870189
EPI_ISL_870190
EPI_ISL_870191
EPI_ISL_870192
EPI_ISL_870193
EPI_ISL_870194
EPI_ISL_870195
EPI_ISL_870196
EPI_ISL_870197
EPI_ISL_870198
EPI_ISL_870199
EPI_ISL_870200
EPI_ISL_870201
EPI_ISL_870202
EPI_ISL_870203
EPI_ISL_870204
EPI_ISL_870205
EPI_ISL_870206
EPI_ISL_870207
EPI_ISL_870208
EPI_ISL_870209
EPI_ISL_870210
EPI_ISL_870211
EPI_ISL_870212
EPI_ISL_870213
EPI_ISL_870214
EPI_ISL_870215
EPI_ISL_870216
EPI_ISL_870217
EPI_ISL_870218
EPI_ISL_870219
EPI_ISL_870220
EPI_ISL_870221
EPI_ISL_870222
EPI_ISL_870223
EPI_ISL_870224
EPI_ISL_870225
EPI_ISL_870226
EPI_ISL_870227
EPI_ISL_870228
EPI_ISL_870229
EPI_ISL_870230
EPI_ISL_870231
EPI_ISL_870232
EPI_ISL_870233
EPI_ISL_870234
EPI_ISL_870235
EPI_ISL_870236
EPI_ISL_870237
EPI_ISL_870238
EPI_ISL_870239
EPI_ISL_870240
EPI_ISL_870241
EPI_ISL_870242
EPI_ISL_870243
EPI_ISL_870244
EPI_ISL_870245
EPI_ISL_870246
EPI_ISL_870247
EPI_ISL_870248
EPI_ISL_870249
EPI_ISL_870250
EPI_ISL_870251
EPI_ISL_870252
EPI_ISL_870253
EPI_ISL_870254
EPI_ISL_870255
EPI_ISL_870256
EPI_ISL_870257
EPI_ISL_870258
EPI_ISL_870259
EPI_ISL_870260
EPI_ISL_870261
EPI_ISL_870262
EPI_ISL_870263
EPI_ISL_870264
EPI_ISL_870265
EPI_ISL_870266
EPI_ISL_870267
EPI_ISL_870268
EPI_ISL_870269
EPI_ISL_870270
EPI_ISL_870271
EPI_ISL_870272
EPI_ISL_870273
EPI_ISL_870274
EPI_ISL_870275
EPI_ISL_870276
EPI_ISL_870277
EPI_ISL_870278
EPI_ISL_870279
EPI_ISL_870280
EPI_ISL_870281
EPI_ISL_870282
EPI_ISL_870283
EPI_ISL_870284
EPI_ISL_870285
EPI_ISL_870286
EPI_ISL_870287
EPI_ISL_870288
EPI_ISL_870289
EPI_ISL_870290
EPI_ISL_870291
EPI_ISL_870292
EPI_ISL_870293
EPI_ISL_870294
EPI_ISL_870295
EPI_ISL_870296
EPI_ISL_870297
EPI_ISL_870298
EPI_ISL_870299
EPI_ISL_870300
EPI_ISL_870301
EPI_ISL_870302
EPI_ISL_870303
EPI_ISL_870304
EPI_ISL_870305
EPI_ISL_870306
EPI_ISL_870307
EPI_ISL_870308
EPI_ISL_870309
EPI_ISL_870310
EPI_ISL_870311
EPI_ISL_870312
EPI_ISL_870313
EPI_ISL_870314
EPI_ISL_870316
EPI_ISL_870318
EPI_ISL_870320
EPI_ISL_870323
EPI_ISL_870324
EPI_ISL_870325
EPI_ISL_870326
EPI_ISL_870327
EPI_ISL_870328
EPI_ISL_870329
EPI_ISL_870330
EPI_ISL_870331
EPI_ISL_870332
EPI_ISL_870333
EPI_ISL_870334
EPI_ISL_870335
EPI_ISL_870336
EPI_ISL_870337
EPI_ISL_870338
EPI_ISL_870339
EPI_ISL_870340
EPI_ISL_870341
EPI_ISL_870342
EPI_ISL_870343
EPI_ISL_870344
EPI_ISL_870345
EPI_ISL_870346
EPI_ISL_870347
EPI_ISL_870348
EPI_ISL_870349
EPI_ISL_870350
EPI_ISL_870351
EPI_ISL_870352
EPI_ISL_870353
EPI_ISL_870354
EPI_ISL_870355
EPI_ISL_870356
EPI_ISL_870357
EPI_ISL_870358
EPI_ISL_870359
EPI_ISL_870360
EPI_ISL_870361
EPI_ISL_870362
EPI_ISL_870363
EPI_ISL_870364
EPI_ISL_870365
EPI_ISL_870366
EPI_ISL_870367
EPI_ISL_870368
EPI_ISL_870369
EPI_ISL_870370
EPI_ISL_870371
EPI_ISL_870372
EPI_ISL_870373
EPI_ISL_870374
EPI_ISL_870375
EPI_ISL_870376
EPI_ISL_870377
EPI_ISL_870378
EPI_ISL_870379
EPI_ISL_870380
EPI_ISL_870381
EPI_ISL_870382
EPI_ISL_870383
EPI_ISL_870384
EPI_ISL_870385
EPI_ISL_870386
EPI_ISL_870387
EPI_ISL_870388
EPI_ISL_870389
EPI_ISL_870390
EPI_ISL_870391
EPI_ISL_870392
EPI_ISL_870393
EPI_ISL_870394
EPI_ISL_870395
EPI_ISL_870396
EPI_ISL_870397
EPI_ISL_870398
EPI_ISL_870399
EPI_ISL_870400
EPI_ISL_870401
EPI_ISL_870402
EPI_ISL_870403
EPI_ISL_870404
EPI_ISL_870405
EPI_ISL_870406
EPI_ISL_870407
EPI_ISL_870408
EPI_ISL_870409
EPI_ISL_870410
EPI_ISL_870411
EPI_ISL_870412
EPI_ISL_870413
EPI_ISL_870414
EPI_ISL_870415
EPI_ISL_870416
EPI_ISL_870417
EPI_ISL_870418
EPI_ISL_870419
EPI_ISL_870420
EPI_ISL_870421
EPI_ISL_870422
EPI_ISL_870423
EPI_ISL_870424
EPI_ISL_870425
EPI_ISL_870426
EPI_ISL_870427
EPI_ISL_870428
EPI_ISL_870429
EPI_ISL_870430
EPI_ISL_870431
EPI_ISL_870432
EPI_ISL_870433
EPI_ISL_870434
EPI_ISL_870435
EPI_ISL_870436
EPI_ISL_870437
EPI_ISL_870438
EPI_ISL_870439
EPI_ISL_870440
EPI_ISL_870441
EPI_ISL_870442
EPI_ISL_870443
EPI_ISL_870444
EPI_ISL_870445
EPI_ISL_870446
EPI_ISL_870447
EPI_ISL_870448
EPI_ISL_870449
EPI_ISL_870450
EPI_ISL_870451
EPI_ISL_870452
EPI_ISL_870453
EPI_ISL_870454
EPI_ISL_870455
EPI_ISL_870456
EPI_ISL_870457
EPI_ISL_870458
EPI_ISL_870459
EPI_ISL_870460
EPI_ISL_870461
EPI_ISL_870462
EPI_ISL_870463
EPI_ISL_870464
EPI_ISL_870465
EPI_ISL_870466
EPI_ISL_870467
EPI_ISL_870468
EPI_ISL_870469
EPI_ISL_870470
EPI_ISL_870471
EPI_ISL_870472
EPI_ISL_870473
EPI_ISL_870474
EPI_ISL_870475
EPI_ISL_870476
EPI_ISL_870477
EPI_ISL_870478
EPI_ISL_870479
EPI_ISL_870480
EPI_ISL_870481
EPI_ISL_870482
EPI_ISL_870483
EPI_ISL_870484
EPI_ISL_870485
EPI_ISL_870486
EPI_ISL_870487
EPI_ISL_870488
EPI_ISL_870489
EPI_ISL_870490
EPI_ISL_870491
EPI_ISL_870492
EPI_ISL_870493
EPI_ISL_870494
EPI_ISL_870495
EPI_ISL_870496
EPI_ISL_870497
EPI_ISL_870498
EPI_ISL_870499
EPI_ISL_870500
EPI_ISL_870501
EPI_ISL_870502
EPI_ISL_870503
EPI_ISL_870504
EPI_ISL_870505
EPI_ISL_870506
EPI_ISL_870507
EPI_ISL_870508
EPI_ISL_870509
EPI_ISL_870510
EPI_ISL_870511
EPI_ISL_870512
EPI_ISL_870513
EPI_ISL_870514
EPI_ISL_870515
EPI_ISL_870516
EPI_ISL_870517
EPI_ISL_870518
EPI_ISL_870519
EPI_ISL_870520
EPI_ISL_870521
EPI_ISL_870522
EPI_ISL_870523
EPI_ISL_870524
EPI_ISL_870525
EPI_ISL_870526
EPI_ISL_870527
EPI_ISL_870528
EPI_ISL_870529
EPI_ISL_870530
EPI_ISL_870531
EPI_ISL_870532
EPI_ISL_870533
EPI_ISL_870534
EPI_ISL_870535
EPI_ISL_870536
EPI_ISL_870537
EPI_ISL_870538
EPI_ISL_870539
EPI_ISL_870540
EPI_ISL_870541
EPI_ISL_870542
EPI_ISL_870543
EPI_ISL_870544
EPI_ISL_870545
EPI_ISL_870546
EPI_ISL_870547
EPI_ISL_870548
EPI_ISL_870549
EPI_ISL_870550
EPI_ISL_870551
EPI_ISL_870552
EPI_ISL_870553
EPI_ISL_870554
EPI_ISL_870555
EPI_ISL_870556
EPI_ISL_870557
EPI_ISL_870558
EPI_ISL_870559
EPI_ISL_870560
EPI_ISL_870561
EPI_ISL_870562
EPI_ISL_870563
EPI_ISL_870564
EPI_ISL_870565
EPI_ISL_870566
EPI_ISL_870567
EPI_ISL_870568
EPI_ISL_870569
EPI_ISL_870570
EPI_ISL_870571
EPI_ISL_870572
EPI_ISL_870573
EPI_ISL_870574
EPI_ISL_870575
EPI_ISL_870576
EPI_ISL_870577
EPI_ISL_870578
EPI_ISL_870579
EPI_ISL_870580
EPI_ISL_870581
EPI_ISL_870582
EPI_ISL_870583
EPI_ISL_870584
EPI_ISL_870585
EPI_ISL_870586
EPI_ISL_870587
EPI_ISL_870588
EPI_ISL_870589
EPI_ISL_870590
EPI_ISL_870591
EPI_ISL_870592
EPI_ISL_870593
EPI_ISL_870594
EPI_ISL_870595
EPI_ISL_870596
EPI_ISL_870597
EPI_ISL_870598
EPI_ISL_870599
EPI_ISL_870600
EPI_ISL_870601
EPI_ISL_870602
EPI_ISL_870603
EPI_ISL_870604
EPI_ISL_870605
EPI_ISL_870606
EPI_ISL_870607
EPI_ISL_870608
EPI_ISL_870609
EPI_ISL_870610
EPI_ISL_870611
EPI_ISL_870612
EPI_ISL_870613
EPI_ISL_870614
EPI_ISL_870615
EPI_ISL_870616
EPI_ISL_870617
EPI_ISL_870618
EPI_ISL_870619
EPI_ISL_870620
EPI_ISL_870621
EPI_ISL_870622
EPI_ISL_870623
EPI_ISL_870624
EPI_ISL_870625
EPI_ISL_870626
EPI_ISL_870627
EPI_ISL_870628
EPI_ISL_870629
EPI_ISL_870630
EPI_ISL_870631
EPI_ISL_870632
EPI_ISL_870633
EPI_ISL_870634
EPI_ISL_870635
EPI_ISL_870636
EPI_ISL_870637
EPI_ISL_870638
EPI_ISL_870639
EPI_ISL_870640
EPI_ISL_870641
EPI_ISL_870642
EPI_ISL_870643
EPI_ISL_870644
EPI_ISL_870645
EPI_ISL_870646
EPI_ISL_870647
EPI_ISL_870648
EPI_ISL_870649
EPI_ISL_870650
EPI_ISL_870651
EPI_ISL_870652
EPI_ISL_870653
EPI_ISL_870654
EPI_ISL_870655
EPI_ISL_870656
EPI_ISL_870657
EPI_ISL_870658
EPI_ISL_870659
EPI_ISL_870660
EPI_ISL_870661
EPI_ISL_870662
EPI_ISL_870663
EPI_ISL_870664
EPI_ISL_870665
EPI_ISL_870666
EPI_ISL_870667
EPI_ISL_870668
EPI_ISL_870669
EPI_ISL_870670
EPI_ISL_870671
EPI_ISL_870672
EPI_ISL_870673
EPI_ISL_870674
EPI_ISL_870675
EPI_ISL_870676
EPI_ISL_870677
EPI_ISL_870678
EPI_ISL_870679
EPI_ISL_870680
EPI_ISL_870681
EPI_ISL_870682
EPI_ISL_870683
EPI_ISL_870684
EPI_ISL_870685
EPI_ISL_870686
EPI_ISL_870687
EPI_ISL_870688
EPI_ISL_870689
EPI_ISL_870690
EPI_ISL_870691
EPI_ISL_870692
EPI_ISL_870693
EPI_ISL_870694
EPI_ISL_870695
EPI_ISL_870696
EPI_ISL_870697
EPI_ISL_870698
EPI_ISL_870699
EPI_ISL_870700
EPI_ISL_870701
EPI_ISL_870702
EPI_ISL_870703
EPI_ISL_870704
EPI_ISL_870705
EPI_ISL_870706
EPI_ISL_870707
EPI_ISL_870708
EPI_ISL_870709
EPI_ISL_870710
EPI_ISL_870711
EPI_ISL_870712
EPI_ISL_870713
EPI_ISL_870714
EPI_ISL_870715
EPI_ISL_870716
EPI_ISL_870717
EPI_ISL_870718
EPI_ISL_870719
EPI_ISL_870720
EPI_ISL_870721
EPI_ISL_870722
EPI_ISL_870723
EPI_ISL_870724
EPI_ISL_870725
EPI_ISL_870726
EPI_ISL_870727
EPI_ISL_870728
EPI_ISL_870729
EPI_ISL_870730
EPI_ISL_870731
EPI_ISL_870732
EPI_ISL_870733
EPI_ISL_870734
EPI_ISL_870735
EPI_ISL_870736
EPI_ISL_870737
EPI_ISL_870738
EPI_ISL_870739
EPI_ISL_870740
EPI_ISL_870741
EPI_ISL_870742
EPI_ISL_870743
EPI_ISL_870744
EPI_ISL_870745
EPI_ISL_870746
EPI_ISL_870747
EPI_ISL_870748
EPI_ISL_870749
EPI_ISL_870750
EPI_ISL_870751
EPI_ISL_870752
EPI_ISL_870753
EPI_ISL_870754
EPI_ISL_870755
EPI_ISL_870756
EPI_ISL_870757
EPI_ISL_870758
EPI_ISL_870759
EPI_ISL_870760
EPI_ISL_870761
EPI_ISL_870762
EPI_ISL_870763
EPI_ISL_870764
EPI_ISL_870765
EPI_ISL_870766
EPI_ISL_870767
EPI_ISL_870768
EPI_ISL_870769
EPI_ISL_870770
EPI_ISL_870771
EPI_ISL_870772
EPI_ISL_870773
EPI_ISL_870774
EPI_ISL_870775
EPI_ISL_870776
EPI_ISL_870777
EPI_ISL_870778
EPI_ISL_870779
EPI_ISL_870780
EPI_ISL_870781
EPI_ISL_870782
EPI_ISL_870783
EPI_ISL_870784
EPI_ISL_870785
EPI_ISL_870786
EPI_ISL_870787
EPI_ISL_870788
EPI_ISL_870789
EPI_ISL_870790
EPI_ISL_870791
EPI_ISL_870792
EPI_ISL_870793
EPI_ISL_870794
EPI_ISL_870795
EPI_ISL_870796
EPI_ISL_870797
EPI_ISL_870798
EPI_ISL_870799
EPI_ISL_870800
EPI_ISL_870801
EPI_ISL_870802
EPI_ISL_870803
EPI_ISL_870804
EPI_ISL_870805
EPI_ISL_870806
EPI_ISL_870807
EPI_ISL_870808
EPI_ISL_870809
EPI_ISL_870810
EPI_ISL_870811
EPI_ISL_870812
EPI_ISL_870813
EPI_ISL_870814
EPI_ISL_870815
EPI_ISL_870816
EPI_ISL_870817
EPI_ISL_870818
EPI_ISL_870819
EPI_ISL_870820
EPI_ISL_870821
EPI_ISL_870822
EPI_ISL_870823
EPI_ISL_870824
EPI_ISL_870825
EPI_ISL_870826
EPI_ISL_870827
EPI_ISL_870828
EPI_ISL_870829
EPI_ISL_870830
EPI_ISL_870831
EPI_ISL_870832
EPI_ISL_870833
EPI_ISL_870834
EPI_ISL_870835
EPI_ISL_870836
EPI_ISL_870837
EPI_ISL_870838
EPI_ISL_870839
EPI_ISL_870840
EPI_ISL_870841
EPI_ISL_870842
EPI_ISL_870843
EPI_ISL_870844
EPI_ISL_870845
EPI_ISL_870846
EPI_ISL_870847
EPI_ISL_870848
EPI_ISL_870849
EPI_ISL_870850
EPI_ISL_870851
EPI_ISL_870852
EPI_ISL_870853
EPI_ISL_870854
EPI_ISL_870855
EPI_ISL_870856
EPI_ISL_870857
EPI_ISL_870858
EPI_ISL_870859
EPI_ISL_870860
EPI_ISL_870861
EPI_ISL_870862
EPI_ISL_870863
EPI_ISL_870864
EPI_ISL_870865
EPI_ISL_870866
EPI_ISL_870867
EPI_ISL_870868
EPI_ISL_870869
EPI_ISL_870870
EPI_ISL_870871
EPI_ISL_870872
EPI_ISL_870873
EPI_ISL_870874
EPI_ISL_870875
EPI_ISL_870876
EPI_ISL_870877
EPI_ISL_870878
EPI_ISL_870879
EPI_ISL_870880
EPI_ISL_870881
EPI_ISL_870882
EPI_ISL_870883
EPI_ISL_870884
EPI_ISL_870885
EPI_ISL_870886
EPI_ISL_870887
EPI_ISL_870888
EPI_ISL_870889
EPI_ISL_870890
EPI_ISL_870891
EPI_ISL_870892
EPI_ISL_870893
EPI_ISL_870894
EPI_ISL_870895
EPI_ISL_870896
EPI_ISL_870897
EPI_ISL_870898
EPI_ISL_870899
EPI_ISL_870900
EPI_ISL_870901
EPI_ISL_870902
EPI_ISL_870903
EPI_ISL_870904
EPI_ISL_870905
EPI_ISL_870906
EPI_ISL_870907
EPI_ISL_870908
EPI_ISL_870909
EPI_ISL_870910
EPI_ISL_870911
EPI_ISL_870912
EPI_ISL_870913
EPI_ISL_870914
EPI_ISL_870915
EPI_ISL_870916
EPI_ISL_870917
EPI_ISL_870918
EPI_ISL_870919
EPI_ISL_870920
EPI_ISL_870921
EPI_ISL_870922
EPI_ISL_870923
EPI_ISL_870924
EPI_ISL_870925
EPI_ISL_870926
EPI_ISL_870927
EPI_ISL_870928
EPI_ISL_870929
EPI_ISL_870930
EPI_ISL_870931
EPI_ISL_870932
EPI_ISL_870933
EPI_ISL_870934
EPI_ISL_870935
EPI_ISL_870936
EPI_ISL_870937
EPI_ISL_870938
EPI_ISL_870939
EPI_ISL_870940
EPI_ISL_870941
EPI_ISL_870942
EPI_ISL_870943
EPI_ISL_870944
EPI_ISL_870945
EPI_ISL_870946
EPI_ISL_870947
EPI_ISL_870948
EPI_ISL_870949
EPI_ISL_870950
EPI_ISL_870951
EPI_ISL_870952
EPI_ISL_870953
EPI_ISL_870954
EPI_ISL_870955
EPI_ISL_870956
EPI_ISL_870957
EPI_ISL_870958
EPI_ISL_870959
EPI_ISL_870960
EPI_ISL_870961
EPI_ISL_870962
EPI_ISL_870963
EPI_ISL_870964
EPI_ISL_870965
EPI_ISL_870966
EPI_ISL_870967
EPI_ISL_870968
EPI_ISL_870969
EPI_ISL_870970
EPI_ISL_870971
EPI_ISL_870972
EPI_ISL_870973
EPI_ISL_870974
EPI_ISL_870975
EPI_ISL_870976
EPI_ISL_870977
EPI_ISL_870978
EPI_ISL_870979
EPI_ISL_870980
EPI_ISL_870981
EPI_ISL_870982
EPI_ISL_870983
EPI_ISL_870984
EPI_ISL_870985
EPI_ISL_870986
EPI_ISL_870987
EPI_ISL_870988
EPI_ISL_870989
EPI_ISL_870990
EPI_ISL_870991
EPI_ISL_870992
EPI_ISL_870993
EPI_ISL_870994
EPI_ISL_870995
EPI_ISL_870996
EPI_ISL_870997
EPI_ISL_870998
EPI_ISL_870999
EPI_ISL_871000
EPI_ISL_871001
EPI_ISL_871002
EPI_ISL_871003
EPI_ISL_871004
EPI_ISL_871005
EPI_ISL_871006
EPI_ISL_871007
EPI_ISL_871008
EPI_ISL_871009
EPI_ISL_871010
EPI_ISL_871011
EPI_ISL_871012
EPI_ISL_871013
EPI_ISL_871014
EPI_ISL_871015
EPI_ISL_871016
EPI_ISL_871017
EPI_ISL_871018
EPI_ISL_871019
EPI_ISL_871020
EPI_ISL_871021
EPI_ISL_871022
EPI_ISL_871023
EPI_ISL_871024
EPI_ISL_871025
EPI_ISL_871026
EPI_ISL_871027
EPI_ISL_871028
EPI_ISL_871029
EPI_ISL_871030
EPI_ISL_871031
EPI_ISL_871032
EPI_ISL_871033
EPI_ISL_871034
EPI_ISL_871035
EPI_ISL_871036
EPI_ISL_871037
EPI_ISL_871038
EPI_ISL_871039
EPI_ISL_871040
EPI_ISL_871041
EPI_ISL_871042
EPI_ISL_871043
EPI_ISL_871044
EPI_ISL_871045
EPI_ISL_871046
EPI_ISL_871047
EPI_ISL_871048
EPI_ISL_871049
EPI_ISL_871050
EPI_ISL_871051
EPI_ISL_871052
EPI_ISL_871053
EPI_ISL_871054
EPI_ISL_871055
EPI_ISL_871056
EPI_ISL_871057
EPI_ISL_871058
EPI_ISL_871059
EPI_ISL_871060
EPI_ISL_871061
EPI_ISL_871062
EPI_ISL_871063
EPI_ISL_871064
EPI_ISL_871065
EPI_ISL_871066
EPI_ISL_871067
EPI_ISL_871068
EPI_ISL_871069
EPI_ISL_871070
EPI_ISL_871071
EPI_ISL_871072
EPI_ISL_871073
EPI_ISL_871074
EPI_ISL_871075
EPI_ISL_871076
EPI_ISL_871077
EPI_ISL_871078
EPI_ISL_871079
EPI_ISL_871080
EPI_ISL_871081
EPI_ISL_871082
EPI_ISL_871083
EPI_ISL_871084
EPI_ISL_871085
EPI_ISL_871086
EPI_ISL_871087
EPI_ISL_871088
EPI_ISL_871089
EPI_ISL_871090
EPI_ISL_871091
EPI_ISL_871092
EPI_ISL_871093
EPI_ISL_871094
EPI_ISL_871095
EPI_ISL_871096
EPI_ISL_871097
EPI_ISL_871098
EPI_ISL_871099
EPI_ISL_871100
EPI_ISL_871101
EPI_ISL_871102
EPI_ISL_871103
EPI_ISL_871104
EPI_ISL_871105
EPI_ISL_871106
EPI_ISL_871107
EPI_ISL_871108
EPI_ISL_871109
EPI_ISL_871110
EPI_ISL_871111
EPI_ISL_871112
EPI_ISL_871113
EPI_ISL_871114
EPI_ISL_871115
EPI_ISL_871116
EPI_ISL_871117
EPI_ISL_871118
EPI_ISL_871119
EPI_ISL_871120
EPI_ISL_871121
EPI_ISL_871122
EPI_ISL_871123
EPI_ISL_871124
EPI_ISL_871125
EPI_ISL_871126
EPI_ISL_871127
EPI_ISL_871128
EPI_ISL_871129
EPI_ISL_871130
EPI_ISL_871131
EPI_ISL_871132
EPI_ISL_871133
EPI_ISL_871134
EPI_ISL_871135
EPI_ISL_871136
EPI_ISL_871137
EPI_ISL_871138
EPI_ISL_871139
EPI_ISL_871140
EPI_ISL_871141
EPI_ISL_871142
EPI_ISL_871143
EPI_ISL_871144
EPI_ISL_871145
EPI_ISL_871146
EPI_ISL_871147
EPI_ISL_871148
EPI_ISL_871149
EPI_ISL_871150
EPI_ISL_871151
EPI_ISL_871152
EPI_ISL_871153
EPI_ISL_871154
EPI_ISL_871155
EPI_ISL_871156
EPI_ISL_871157
EPI_ISL_871158
EPI_ISL_871159
EPI_ISL_871160
EPI_ISL_871161
EPI_ISL_871162
EPI_ISL_871163
EPI_ISL_871164
EPI_ISL_871165
EPI_ISL_871166
EPI_ISL_871167
EPI_ISL_871168
EPI_ISL_871169
EPI_ISL_871170
EPI_ISL_871171
EPI_ISL_871172
EPI_ISL_871173
EPI_ISL_871174
EPI_ISL_871175
EPI_ISL_871176
EPI_ISL_871177
EPI_ISL_871178
EPI_ISL_871179
EPI_ISL_871180
EPI_ISL_871181
EPI_ISL_871182
EPI_ISL_871183
EPI_ISL_871184
EPI_ISL_871185
EPI_ISL_871186
EPI_ISL_871187
EPI_ISL_871188
EPI_ISL_871189
EPI_ISL_871190
EPI_ISL_871191
EPI_ISL_871192
EPI_ISL_871193
EPI_ISL_871194
EPI_ISL_871195
EPI_ISL_871196
EPI_ISL_871197
EPI_ISL_871198
EPI_ISL_871199
EPI_ISL_871200
EPI_ISL_871201
EPI_ISL_871202
EPI_ISL_871203
EPI_ISL_871204
EPI_ISL_871205
EPI_ISL_871206
EPI_ISL_871207
EPI_ISL_871208
EPI_ISL_871209
EPI_ISL_871210
EPI_ISL_871211
EPI_ISL_871212
EPI_ISL_871213
EPI_ISL_871214
EPI_ISL_871215
EPI_ISL_871216
EPI_ISL_871217
EPI_ISL_871218
EPI_ISL_871219
EPI_ISL_871220
EPI_ISL_871221
EPI_ISL_871222
EPI_ISL_871223
EPI_ISL_871224
EPI_ISL_871225
EPI_ISL_871226
EPI_ISL_871227
EPI_ISL_871228
EPI_ISL_871229
EPI_ISL_871230
EPI_ISL_871231
EPI_ISL_871232
EPI_ISL_871233
EPI_ISL_871234
EPI_ISL_871235
EPI_ISL_871236
EPI_ISL_871237
EPI_ISL_871238
EPI_ISL_871239
EPI_ISL_871240
EPI_ISL_871241
EPI_ISL_871242
EPI_ISL_871243
EPI_ISL_871244
EPI_ISL_871245
EPI_ISL_871246
EPI_ISL_871247
EPI_ISL_871248
EPI_ISL_871249
EPI_ISL_871250
EPI_ISL_871251
EPI_ISL_871252
EPI_ISL_871253
EPI_ISL_871254
EPI_ISL_871255
EPI_ISL_871256
EPI_ISL_871257
EPI_ISL_871258
EPI_ISL_871259
EPI_ISL_871260
EPI_ISL_871261
EPI_ISL_871262
EPI_ISL_871263
EPI_ISL_871264
EPI_ISL_871265
EPI_ISL_871266
EPI_ISL_871267
EPI_ISL_871268
EPI_ISL_871269
EPI_ISL_871270
EPI_ISL_871271
EPI_ISL_871272
EPI_ISL_871273
EPI_ISL_871274
EPI_ISL_871275
EPI_ISL_871276
EPI_ISL_871277
EPI_ISL_871278
EPI_ISL_871279
EPI_ISL_871280
EPI_ISL_871281
EPI_ISL_871282
EPI_ISL_871283
EPI_ISL_871284
EPI_ISL_871285
EPI_ISL_871286
EPI_ISL_871287
EPI_ISL_871288
EPI_ISL_871289
EPI_ISL_871290
EPI_ISL_871291
EPI_ISL_871292
EPI_ISL_871293
EPI_ISL_871294
EPI_ISL_871295
EPI_ISL_871296
EPI_ISL_871297
EPI_ISL_871298
EPI_ISL_871299
EPI_ISL_871300
EPI_ISL_871301
EPI_ISL_871302
EPI_ISL_871303
EPI_ISL_871304
EPI_ISL_871305
EPI_ISL_871306
EPI_ISL_871307
EPI_ISL_871308
EPI_ISL_871309
EPI_ISL_871310
EPI_ISL_871311
EPI_ISL_871312
EPI_ISL_871313
EPI_ISL_871314
EPI_ISL_871315
EPI_ISL_871316
EPI_ISL_871317
EPI_ISL_871318
EPI_ISL_871319
EPI_ISL_871320
EPI_ISL_871321
EPI_ISL_871322
EPI_ISL_871323
EPI_ISL_871324
EPI_ISL_871326
EPI_ISL_871327
EPI_ISL_871328
EPI_ISL_871329
EPI_ISL_871330
EPI_ISL_871331
EPI_ISL_871332
EPI_ISL_871333
EPI_ISL_871334
EPI_ISL_871335
EPI_ISL_871336
EPI_ISL_871337
EPI_ISL_871338
EPI_ISL_871339
EPI_ISL_871340
EPI_ISL_871341
EPI_ISL_871342
EPI_ISL_871343
EPI_ISL_871344
EPI_ISL_871345
EPI_ISL_871346
EPI_ISL_871347
EPI_ISL_871348
EPI_ISL_871349
EPI_ISL_871350
EPI_ISL_871351
EPI_ISL_871352
EPI_ISL_871353
EPI_ISL_871354
EPI_ISL_871355
EPI_ISL_871356
EPI_ISL_871357
EPI_ISL_871358
EPI_ISL_871359
EPI_ISL_871360
EPI_ISL_871361
EPI_ISL_871362
EPI_ISL_871363
EPI_ISL_871364
EPI_ISL_871365
EPI_ISL_871366
EPI_ISL_871367
EPI_ISL_871368
EPI_ISL_871369
EPI_ISL_871370
EPI_ISL_871371
EPI_ISL_871372
EPI_ISL_871373
EPI_ISL_871374
EPI_ISL_871375
EPI_ISL_871376
EPI_ISL_871377
EPI_ISL_871378
EPI_ISL_871379
EPI_ISL_871380
EPI_ISL_871381
EPI_ISL_871382
EPI_ISL_871383
EPI_ISL_871384
EPI_ISL_871385
EPI_ISL_871386
EPI_ISL_871387
EPI_ISL_871388
EPI_ISL_871389
EPI_ISL_871390
EPI_ISL_871391
EPI_ISL_871392
EPI_ISL_871393
EPI_ISL_871394
EPI_ISL_871395
EPI_ISL_871396
EPI_ISL_871397
EPI_ISL_871398
EPI_ISL_871399
EPI_ISL_871400
EPI_ISL_871401
EPI_ISL_871402
EPI_ISL_871403
EPI_ISL_871404
EPI_ISL_871405
EPI_ISL_871406
EPI_ISL_871407
EPI_ISL_871408
EPI_ISL_871409
EPI_ISL_871410
EPI_ISL_871411
EPI_ISL_871412
EPI_ISL_871413
EPI_ISL_871414
EPI_ISL_871415
EPI_ISL_871416
EPI_ISL_871417
EPI_ISL_871418
EPI_ISL_871419
EPI_ISL_871420
EPI_ISL_871421
EPI_ISL_871422
EPI_ISL_871423
EPI_ISL_871424
EPI_ISL_871425
EPI_ISL_871426
EPI_ISL_871427
EPI_ISL_871428
EPI_ISL_871429
EPI_ISL_871430
EPI_ISL_871431
EPI_ISL_871432
EPI_ISL_871433
EPI_ISL_871434
EPI_ISL_871435
EPI_ISL_871436
EPI_ISL_871437
EPI_ISL_871438
EPI_ISL_871439
EPI_ISL_871440
EPI_ISL_871441
EPI_ISL_871442
EPI_ISL_871443
EPI_ISL_871444
EPI_ISL_871445
EPI_ISL_871446
EPI_ISL_871447
EPI_ISL_871448
EPI_ISL_871449
EPI_ISL_871450
EPI_ISL_871451
EPI_ISL_871452
EPI_ISL_871453
EPI_ISL_871454
EPI_ISL_871455
EPI_ISL_871456
EPI_ISL_871457
EPI_ISL_871458
EPI_ISL_871459
EPI_ISL_871460
EPI_ISL_871461
EPI_ISL_871462
EPI_ISL_871463
EPI_ISL_871464
EPI_ISL_871465
EPI_ISL_871466
EPI_ISL_871467
EPI_ISL_871468
EPI_ISL_871469
EPI_ISL_871470
EPI_ISL_871471
EPI_ISL_871472
EPI_ISL_871473
EPI_ISL_871474
EPI_ISL_871475
EPI_ISL_871476
EPI_ISL_871477
EPI_ISL_871478
EPI_ISL_871479
EPI_ISL_871480
EPI_ISL_871481
EPI_ISL_871482
EPI_ISL_871483
EPI_ISL_871484
EPI_ISL_871485
EPI_ISL_871486
EPI_ISL_871487
EPI_ISL_871488
EPI_ISL_871489
EPI_ISL_871490
EPI_ISL_871491
EPI_ISL_871492
EPI_ISL_871493
EPI_ISL_871494
EPI_ISL_871495
EPI_ISL_871496
EPI_ISL_871497
EPI_ISL_871498
EPI_ISL_871499
EPI_ISL_871500
EPI_ISL_871501
EPI_ISL_871502
EPI_ISL_871503
EPI_ISL_871504
EPI_ISL_871505
EPI_ISL_871506
EPI_ISL_871507
EPI_ISL_871508
EPI_ISL_871509
EPI_ISL_871510
EPI_ISL_871511
EPI_ISL_871512
EPI_ISL_871513
EPI_ISL_871514
EPI_ISL_871515
EPI_ISL_871516
EPI_ISL_871517
EPI_ISL_871518
EPI_ISL_871519
EPI_ISL_871520
EPI_ISL_871521
EPI_ISL_871522
EPI_ISL_871523
EPI_ISL_871524
EPI_ISL_871525
EPI_ISL_871526
EPI_ISL_871527
EPI_ISL_871528
EPI_ISL_871529
EPI_ISL_871530
EPI_ISL_871531
EPI_ISL_871532
EPI_ISL_871534
EPI_ISL_871535
EPI_ISL_871536
EPI_ISL_871537
EPI_ISL_871538
EPI_ISL_871539
EPI_ISL_871540
EPI_ISL_871541
EPI_ISL_871542
EPI_ISL_871543
EPI_ISL_871544
EPI_ISL_871545
EPI_ISL_871546
EPI_ISL_871547
EPI_ISL_871548
EPI_ISL_871549
EPI_ISL_871550
EPI_ISL_871551
EPI_ISL_871552
EPI_ISL_871553
EPI_ISL_871554
EPI_ISL_871555
EPI_ISL_871556
EPI_ISL_871557
EPI_ISL_871558
EPI_ISL_871559
EPI_ISL_871560
EPI_ISL_871561
EPI_ISL_871562
EPI_ISL_871563
EPI_ISL_871564
EPI_ISL_871565
EPI_ISL_871566
EPI_ISL_871567
EPI_ISL_871568
EPI_ISL_871569
EPI_ISL_871570
EPI_ISL_871571
EPI_ISL_871572
EPI_ISL_871573
EPI_ISL_871574
EPI_ISL_871575
EPI_ISL_871576
EPI_ISL_871577
EPI_ISL_871578
EPI_ISL_871579
EPI_ISL_871580
EPI_ISL_871581
EPI_ISL_871582
EPI_ISL_871583
EPI_ISL_871584
EPI_ISL_871585
EPI_ISL_871586
EPI_ISL_871587
EPI_ISL_871588
EPI_ISL_871589
EPI_ISL_871590
EPI_ISL_871591
EPI_ISL_871592
EPI_ISL_871593
EPI_ISL_871594
EPI_ISL_871595
EPI_ISL_871596
EPI_ISL_871597
EPI_ISL_871598
EPI_ISL_871599
EPI_ISL_871600
EPI_ISL_871601
EPI_ISL_871602
EPI_ISL_871603
EPI_ISL_871604
EPI_ISL_871605
EPI_ISL_871606
EPI_ISL_871607
EPI_ISL_871608
EPI_ISL_871609
EPI_ISL_871610
EPI_ISL_871611
EPI_ISL_871612
EPI_ISL_871613
EPI_ISL_871614
EPI_ISL_871615
EPI_ISL_871616
EPI_ISL_871617
EPI_ISL_871618
EPI_ISL_871619
EPI_ISL_871620
EPI_ISL_871621
EPI_ISL_871622
EPI_ISL_871623
EPI_ISL_871624
EPI_ISL_871625
EPI_ISL_871626
EPI_ISL_871627
EPI_ISL_871628
EPI_ISL_871629
EPI_ISL_871630
EPI_ISL_871631
EPI_ISL_871632
EPI_ISL_871633
EPI_ISL_871634
EPI_ISL_871635
EPI_ISL_871636
EPI_ISL_871637
EPI_ISL_871638
EPI_ISL_871639
EPI_ISL_871640
EPI_ISL_871641
EPI_ISL_871642
EPI_ISL_871643
EPI_ISL_871644
EPI_ISL_871645
EPI_ISL_871646
EPI_ISL_871647
EPI_ISL_871648
EPI_ISL_871649
EPI_ISL_871650
EPI_ISL_871651
EPI_ISL_871652
EPI_ISL_871653
EPI_ISL_871654
EPI_ISL_871655
EPI_ISL_871656
EPI_ISL_871657
EPI_ISL_871658
EPI_ISL_871659
EPI_ISL_871660
EPI_ISL_871661
EPI_ISL_871662
EPI_ISL_871663
EPI_ISL_871664
EPI_ISL_871665
EPI_ISL_871666
EPI_ISL_871667
EPI_ISL_871668
EPI_ISL_871669
EPI_ISL_871670
EPI_ISL_871671
EPI_ISL_871672
EPI_ISL_871673
EPI_ISL_871674
EPI_ISL_871675
EPI_ISL_871676
EPI_ISL_871677
EPI_ISL_871678
EPI_ISL_871679
EPI_ISL_871680
EPI_ISL_871681
EPI_ISL_871682
EPI_ISL_871683
EPI_ISL_871684
EPI_ISL_871685
EPI_ISL_871686
EPI_ISL_871687
EPI_ISL_871688
EPI_ISL_871689
EPI_ISL_871690
EPI_ISL_871691
EPI_ISL_871692
EPI_ISL_871693
EPI_ISL_871694
EPI_ISL_871695
EPI_ISL_871696
EPI_ISL_871697
EPI_ISL_871698
EPI_ISL_871699
EPI_ISL_871700
EPI_ISL_871701
EPI_ISL_871702
EPI_ISL_871703
EPI_ISL_871704
EPI_ISL_871705
EPI_ISL_871706
EPI_ISL_871707
EPI_ISL_871708
EPI_ISL_871709
EPI_ISL_871710
EPI_ISL_871711
EPI_ISL_871712
EPI_ISL_871713
EPI_ISL_871714
EPI_ISL_871715
EPI_ISL_871717
EPI_ISL_871725
EPI_ISL_871726
EPI_ISL_871737
EPI_ISL_871739
EPI_ISL_871745
EPI_ISL_871747
EPI_ISL_871748
EPI_ISL_871750
EPI_ISL_871752
EPI_ISL_871754
EPI_ISL_871756
EPI_ISL_871759
EPI_ISL_871760
EPI_ISL_871764
EPI_ISL_871765
EPI_ISL_871766
EPI_ISL_871767
EPI_ISL_871772
EPI_ISL_871777
EPI_ISL_871778
EPI_ISL_871779
EPI_ISL_871782
EPI_ISL_871783
EPI_ISL_871786
EPI_ISL_871787
EPI_ISL_925917
EPI_ISL_925918
EPI_ISL_925919
EPI_ISL_925920
EPI_ISL_925921
EPI_ISL_925922
EPI_ISL_925923
EPI_ISL_925924
EPI_ISL_925925
EPI_ISL_925926
EPI_ISL_925927
EPI_ISL_925928
EPI_ISL_925929
EPI_ISL_925930
EPI_ISL_925931
EPI_ISL_925932
EPI_ISL_925933
EPI_ISL_925934
EPI_ISL_925935
EPI_ISL_925936
EPI_ISL_925937
EPI_ISL_925938
EPI_ISL_925939
EPI_ISL_925940
EPI_ISL_925941
EPI_ISL_925943
EPI_ISL_925944
EPI_ISL_925945
EPI_ISL_925946
EPI_ISL_925947
EPI_ISL_925948
EPI_ISL_925949
EPI_ISL_925950
EPI_ISL_925951
EPI_ISL_925953
EPI_ISL_925954
EPI_ISL_925955
EPI_ISL_925956
EPI_ISL_925957
EPI_ISL_925958
EPI_ISL_925959
EPI_ISL_925960
EPI_ISL_925961
EPI_ISL_925962
EPI_ISL_925963
EPI_ISL_925964
EPI_ISL_925965
EPI_ISL_925966
EPI_ISL_925967
EPI_ISL_925968
EPI_ISL_925970
EPI_ISL_925972
EPI_ISL_925973
EPI_ISL_925974
EPI_ISL_925975
EPI_ISL_925976
EPI_ISL_925977
EPI_ISL_925978
EPI_ISL_925980
EPI_ISL_925981
EPI_ISL_925982
EPI_ISL_925984
EPI_ISL_925985
EPI_ISL_925986
EPI_ISL_925987
EPI_ISL_925989
EPI_ISL_925990
EPI_ISL_925991
EPI_ISL_925993
EPI_ISL_925994
EPI_ISL_925995
EPI_ISL_925996
EPI_ISL_925997
EPI_ISL_925998
EPI_ISL_925999
EPI_ISL_926000
EPI_ISL_926001
EPI_ISL_926003
EPI_ISL_926004
EPI_ISL_926006
EPI_ISL_926008
EPI_ISL_926009
EPI_ISL_926010
EPI_ISL_926011
EPI_ISL_926012
EPI_ISL_926013
EPI_ISL_926014
EPI_ISL_926016
EPI_ISL_926017
EPI_ISL_926018
EPI_ISL_926019
EPI_ISL_926020
EPI_ISL_926021
EPI_ISL_926022
EPI_ISL_926023
EPI_ISL_926024
EPI_ISL_926025
EPI_ISL_926026
EPI_ISL_926027
EPI_ISL_926028
EPI_ISL_926029
EPI_ISL_926031
EPI_ISL_926032
EPI_ISL_926033
EPI_ISL_926034
EPI_ISL_926035
EPI_ISL_926036
EPI_ISL_926037
EPI_ISL_926038
EPI_ISL_926039
EPI_ISL_926040
EPI_ISL_926041
EPI_ISL_926042
EPI_ISL_926044
EPI_ISL_926045
EPI_ISL_926046
EPI_ISL_926047
EPI_ISL_926049
EPI_ISL_926051
EPI_ISL_926052
EPI_ISL_926054
EPI_ISL_926056
EPI_ISL_926057
EPI_ISL_926058
EPI_ISL_926059
EPI_ISL_926060
EPI_ISL_926061
EPI_ISL_926062
EPI_ISL_926063
EPI_ISL_926064
EPI_ISL_926065
EPI_ISL_926066
EPI_ISL_926067
EPI_ISL_926068
EPI_ISL_926069
EPI_ISL_926071
EPI_ISL_926072
EPI_ISL_926074
EPI_ISL_926076
EPI_ISL_926077
EPI_ISL_926078
EPI_ISL_926079
EPI_ISL_926080
EPI_ISL_926081
EPI_ISL_926082
EPI_ISL_926084
EPI_ISL_926085
EPI_ISL_926086
EPI_ISL_926087
EPI_ISL_926088
EPI_ISL_926089
EPI_ISL_926090
EPI_ISL_926091
EPI_ISL_926092
EPI_ISL_926094
EPI_ISL_926096
EPI_ISL_926097
EPI_ISL_926098
EPI_ISL_926099
EPI_ISL_926100
EPI_ISL_926101
EPI_ISL_926102
EPI_ISL_926103
EPI_ISL_926104
EPI_ISL_926105
EPI_ISL_926106
EPI_ISL_926107
EPI_ISL_926108
EPI_ISL_926109
EPI_ISL_926110
EPI_ISL_926111
EPI_ISL_926112
EPI_ISL_926113
EPI_ISL_926114
EPI_ISL_926115
EPI_ISL_926116
EPI_ISL_926117
EPI_ISL_926118
EPI_ISL_926119
EPI_ISL_926120
EPI_ISL_926121
EPI_ISL_926122
EPI_ISL_926123
EPI_ISL_926125
EPI_ISL_926126
EPI_ISL_926127
EPI_ISL_926129
EPI_ISL_926130
EPI_ISL_926131
EPI_ISL_926132
EPI_ISL_926133
EPI_ISL_926135
EPI_ISL_926136
EPI_ISL_926138
EPI_ISL_926139
EPI_ISL_926140
EPI_ISL_926141
EPI_ISL_926142
EPI_ISL_926143
EPI_ISL_926144
EPI_ISL_926145
EPI_ISL_926146
EPI_ISL_926147
EPI_ISL_926148
EPI_ISL_926149
EPI_ISL_926150
EPI_ISL_926151
EPI_ISL_926152
EPI_ISL_926154
EPI_ISL_926155
EPI_ISL_926156
EPI_ISL_926157
EPI_ISL_926158
EPI_ISL_926159
EPI_ISL_926160
EPI_ISL_926161
EPI_ISL_926162
EPI_ISL_926163
EPI_ISL_926164
EPI_ISL_926165
EPI_ISL_926167
EPI_ISL_926168
EPI_ISL_926169
EPI_ISL_926170
EPI_ISL_926171
EPI_ISL_926172
EPI_ISL_926173
EPI_ISL_926174
EPI_ISL_926175
EPI_ISL_926176
EPI_ISL_926177
EPI_ISL_926179
EPI_ISL_926180
EPI_ISL_926181
EPI_ISL_926182
EPI_ISL_926183
EPI_ISL_926184
EPI_ISL_926185
EPI_ISL_926186
EPI_ISL_926188
EPI_ISL_926189
EPI_ISL_926190
EPI_ISL_926191
EPI_ISL_926192
EPI_ISL_926194
EPI_ISL_926195
EPI_ISL_926196
EPI_ISL_926197
EPI_ISL_926198
EPI_ISL_926199
EPI_ISL_926200
EPI_ISL_926202
EPI_ISL_926203
EPI_ISL_926204
EPI_ISL_926205
EPI_ISL_926206
EPI_ISL_926207
EPI_ISL_926208
EPI_ISL_926210
EPI_ISL_926211
EPI_ISL_926212
EPI_ISL_926213
EPI_ISL_926214
EPI_ISL_926215
EPI_ISL_926216
EPI_ISL_926217
EPI_ISL_926218
EPI_ISL_926219
EPI_ISL_926220
EPI_ISL_926221
EPI_ISL_926222
EPI_ISL_926223
EPI_ISL_926224
EPI_ISL_926225
EPI_ISL_926226
EPI_ISL_926227
EPI_ISL_926228
EPI_ISL_926229
EPI_ISL_926230
EPI_ISL_926231
EPI_ISL_926232
EPI_ISL_926234
EPI_ISL_926236
EPI_ISL_926237
EPI_ISL_926238
EPI_ISL_926239
EPI_ISL_926240
EPI_ISL_926241
EPI_ISL_926242
EPI_ISL_926243
EPI_ISL_926244
EPI_ISL_926245
EPI_ISL_926246
EPI_ISL_926247
EPI_ISL_926248
EPI_ISL_926249
EPI_ISL_926250
EPI_ISL_926251
EPI_ISL_926253
EPI_ISL_926254
EPI_ISL_926256
EPI_ISL_926257
EPI_ISL_926258
EPI_ISL_926259
EPI_ISL_926260
EPI_ISL_926261
EPI_ISL_926262
EPI_ISL_926263
EPI_ISL_926264
EPI_ISL_926265
EPI_ISL_926266
EPI_ISL_926267
EPI_ISL_926268
EPI_ISL_926269
EPI_ISL_926271
EPI_ISL_926272
EPI_ISL_926273
EPI_ISL_926274
EPI_ISL_926276
EPI_ISL_926277
EPI_ISL_926278
EPI_ISL_926279
EPI_ISL_926280
EPI_ISL_926281
EPI_ISL_926282
EPI_ISL_926284
EPI_ISL_926285
EPI_ISL_926286
EPI_ISL_926287
EPI_ISL_926288
EPI_ISL_926289
EPI_ISL_926290
EPI_ISL_926291
EPI_ISL_926293
EPI_ISL_926294
EPI_ISL_926295
EPI_ISL_926296
EPI_ISL_926297
EPI_ISL_926298
EPI_ISL_926299
EPI_ISL_926300
EPI_ISL_926301
EPI_ISL_926302
EPI_ISL_926303
EPI_ISL_926304
EPI_ISL_926305
EPI_ISL_926306
EPI_ISL_926307
EPI_ISL_926308
EPI_ISL_926309
EPI_ISL_926310
EPI_ISL_926311
EPI_ISL_926312
EPI_ISL_926313
EPI_ISL_926314
EPI_ISL_926317
EPI_ISL_926318
EPI_ISL_926319
EPI_ISL_926320
EPI_ISL_926321
EPI_ISL_926322
EPI_ISL_926325
EPI_ISL_926326
EPI_ISL_926327
EPI_ISL_926328
EPI_ISL_926329
EPI_ISL_926330
EPI_ISL_926331
EPI_ISL_926332
EPI_ISL_926333
EPI_ISL_926335
EPI_ISL_926336
EPI_ISL_926337
EPI_ISL_926338
EPI_ISL_926340
EPI_ISL_926341
EPI_ISL_926342
EPI_ISL_926343
EPI_ISL_926344
EPI_ISL_926346
EPI_ISL_926347
EPI_ISL_926348
EPI_ISL_926349
EPI_ISL_926351
EPI_ISL_926352
EPI_ISL_926353
EPI_ISL_926354
EPI_ISL_926355
EPI_ISL_926356
EPI_ISL_926358
EPI_ISL_926359
EPI_ISL_926360
EPI_ISL_926361
EPI_ISL_926362
EPI_ISL_926363
EPI_ISL_926364
EPI_ISL_926365
EPI_ISL_926366
EPI_ISL_926367
EPI_ISL_926368
EPI_ISL_926369
EPI_ISL_926370
EPI_ISL_926371
EPI_ISL_926372
EPI_ISL_926373
EPI_ISL_926374
EPI_ISL_926375
EPI_ISL_926376
EPI_ISL_926377
EPI_ISL_926378
EPI_ISL_926379
EPI_ISL_926380
EPI_ISL_926382
EPI_ISL_926383
EPI_ISL_926384
EPI_ISL_926385
EPI_ISL_926387
EPI_ISL_926389
EPI_ISL_926390
EPI_ISL_926391
EPI_ISL_926392
EPI_ISL_926393
EPI_ISL_926394
EPI_ISL_926395
EPI_ISL_926397
EPI_ISL_926398
EPI_ISL_926399
EPI_ISL_926400
EPI_ISL_926401
EPI_ISL_926403
EPI_ISL_926405
EPI_ISL_926406
EPI_ISL_926408
EPI_ISL_926409
EPI_ISL_926410
EPI_ISL_926411
EPI_ISL_926412
EPI_ISL_926413
EPI_ISL_926414
EPI_ISL_926415
EPI_ISL_926416
EPI_ISL_926417
EPI_ISL_926418
EPI_ISL_926419
EPI_ISL_926421
EPI_ISL_926422
EPI_ISL_926423
EPI_ISL_926424
EPI_ISL_926425
EPI_ISL_926426
EPI_ISL_926427
EPI_ISL_926428
EPI_ISL_926429
EPI_ISL_926430
EPI_ISL_926431
EPI_ISL_926433
EPI_ISL_926434
EPI_ISL_926435
EPI_ISL_926436
EPI_ISL_926437
EPI_ISL_926438
EPI_ISL_926439
EPI_ISL_926440
EPI_ISL_926442
EPI_ISL_926443
EPI_ISL_926444
EPI_ISL_926445
EPI_ISL_926447
EPI_ISL_926448
EPI_ISL_926449
EPI_ISL_926450
EPI_ISL_926452
EPI_ISL_926453
EPI_ISL_926454
EPI_ISL_926455
EPI_ISL_926456
EPI_ISL_926457
EPI_ISL_926458
EPI_ISL_926460
EPI_ISL_926461
EPI_ISL_926462
EPI_ISL_926463
EPI_ISL_926464
EPI_ISL_926466
EPI_ISL_926467
EPI_ISL_926468
EPI_ISL_926470
EPI_ISL_926471
EPI_ISL_926472
EPI_ISL_926473
EPI_ISL_926474
EPI_ISL_926475
EPI_ISL_926476
EPI_ISL_926477
EPI_ISL_926478
EPI_ISL_926479
EPI_ISL_926480
EPI_ISL_926481
EPI_ISL_926482
EPI_ISL_926483
EPI_ISL_926486
EPI_ISL_926487
EPI_ISL_926488
EPI_ISL_926489
EPI_ISL_926490
EPI_ISL_926491
EPI_ISL_926492
EPI_ISL_926493
EPI_ISL_926495
EPI_ISL_926496
EPI_ISL_926497
EPI_ISL_926498
EPI_ISL_926499
EPI_ISL_926500
EPI_ISL_926501
EPI_ISL_926502
EPI_ISL_926503
EPI_ISL_926505
EPI_ISL_926506
EPI_ISL_926507
EPI_ISL_926508
EPI_ISL_926509
EPI_ISL_926510
EPI_ISL_926511
EPI_ISL_926512
EPI_ISL_926513
EPI_ISL_926514
EPI_ISL_926516
EPI_ISL_926518
EPI_ISL_926519
EPI_ISL_926520
EPI_ISL_926521
EPI_ISL_926522
EPI_ISL_926523
EPI_ISL_926524
EPI_ISL_926526
EPI_ISL_926527
EPI_ISL_926529
EPI_ISL_926530
EPI_ISL_926531
EPI_ISL_926532
EPI_ISL_926533
EPI_ISL_926534
EPI_ISL_926535
EPI_ISL_926539
EPI_ISL_926540
EPI_ISL_926542
EPI_ISL_926543
EPI_ISL_926544
EPI_ISL_926545
EPI_ISL_926546
EPI_ISL_926548
EPI_ISL_926549
EPI_ISL_926550
EPI_ISL_926551
EPI_ISL_926552
EPI_ISL_926553
EPI_ISL_926554
EPI_ISL_926556
EPI_ISL_926557
EPI_ISL_926558
EPI_ISL_926559
EPI_ISL_926560
EPI_ISL_926561
EPI_ISL_926562
EPI_ISL_926563
EPI_ISL_926565
EPI_ISL_926567
EPI_ISL_926568
EPI_ISL_926569
EPI_ISL_926570
EPI_ISL_926571
EPI_ISL_926572
EPI_ISL_926574
EPI_ISL_926575
EPI_ISL_926577
EPI_ISL_926578
EPI_ISL_926579
EPI_ISL_926580
EPI_ISL_926581
EPI_ISL_926582
EPI_ISL_926583
EPI_ISL_926584
EPI_ISL_926585
EPI_ISL_926586
EPI_ISL_926589
EPI_ISL_926590
EPI_ISL_926591
EPI_ISL_926592
EPI_ISL_926593
EPI_ISL_926595
EPI_ISL_926596
EPI_ISL_926597
EPI_ISL_926598
EPI_ISL_926599
EPI_ISL_926600
EPI_ISL_926601
EPI_ISL_926602
EPI_ISL_926603
EPI_ISL_926604
EPI_ISL_926605
EPI_ISL_926606
EPI_ISL_926608
EPI_ISL_926609
EPI_ISL_926610
EPI_ISL_926611
EPI_ISL_926612
EPI_ISL_926613
EPI_ISL_926614
EPI_ISL_926616
EPI_ISL_926618
EPI_ISL_926619
EPI_ISL_926620
EPI_ISL_926621
EPI_ISL_926622
EPI_ISL_926623
EPI_ISL_926624
EPI_ISL_926625
EPI_ISL_926626
EPI_ISL_926628
EPI_ISL_926629
EPI_ISL_926630
EPI_ISL_926631
EPI_ISL_926632
EPI_ISL_926633
EPI_ISL_926634
EPI_ISL_926635
EPI_ISL_926636
EPI_ISL_926637
EPI_ISL_926638
EPI_ISL_926639
EPI_ISL_926640
EPI_ISL_926641
EPI_ISL_926642
EPI_ISL_926643
EPI_ISL_926644
EPI_ISL_926645
EPI_ISL_926646
EPI_ISL_926647
EPI_ISL_926649
EPI_ISL_926650
EPI_ISL_926651
EPI_ISL_926652
EPI_ISL_926653
EPI_ISL_926654
EPI_ISL_926655
EPI_ISL_926656
EPI_ISL_926657
EPI_ISL_926658
EPI_ISL_926659
EPI_ISL_926660
EPI_ISL_926661
EPI_ISL_926662
EPI_ISL_926663
EPI_ISL_926664
EPI_ISL_926665
EPI_ISL_926666
EPI_ISL_926667
EPI_ISL_926668
EPI_ISL_926669
EPI_ISL_926670
EPI_ISL_926672
EPI_ISL_926673
EPI_ISL_926674
EPI_ISL_926675
EPI_ISL_926676
EPI_ISL_926677
EPI_ISL_926678
EPI_ISL_926680
EPI_ISL_926682
EPI_ISL_926683
EPI_ISL_926685
EPI_ISL_926686
EPI_ISL_926687
EPI_ISL_926688
EPI_ISL_926689
EPI_ISL_926690
EPI_ISL_926691
EPI_ISL_926692
EPI_ISL_926693
EPI_ISL_926694
EPI_ISL_926695
EPI_ISL_926696
EPI_ISL_926699
EPI_ISL_926700
EPI_ISL_926701
EPI_ISL_926702
EPI_ISL_926703
EPI_ISL_926704
EPI_ISL_926705
EPI_ISL_926706
EPI_ISL_926707
EPI_ISL_926708
EPI_ISL_926709
EPI_ISL_926710
EPI_ISL_926711
EPI_ISL_926712
EPI_ISL_926713
EPI_ISL_926714
EPI_ISL_926715
EPI_ISL_926716
EPI_ISL_926718
EPI_ISL_926719
EPI_ISL_926720
EPI_ISL_926721
EPI_ISL_926722
EPI_ISL_926723
EPI_ISL_926724
EPI_ISL_926725
EPI_ISL_926726
EPI_ISL_926728
EPI_ISL_926729
EPI_ISL_926730
EPI_ISL_926731
EPI_ISL_926732
EPI_ISL_926733
EPI_ISL_926734
EPI_ISL_926735
EPI_ISL_926736
EPI_ISL_926737
EPI_ISL_926738
EPI_ISL_926739
EPI_ISL_926740
EPI_ISL_926741
EPI_ISL_926742
EPI_ISL_926743
EPI_ISL_926744
EPI_ISL_926745
EPI_ISL_926746
EPI_ISL_926747
EPI_ISL_926748
EPI_ISL_926749
EPI_ISL_926750
EPI_ISL_926752
EPI_ISL_926753
EPI_ISL_926754
EPI_ISL_926755
EPI_ISL_926756
EPI_ISL_926757
EPI_ISL_926758
EPI_ISL_926759
EPI_ISL_926760
EPI_ISL_926761
EPI_ISL_926762
EPI_ISL_926763
EPI_ISL_926764
EPI_ISL_926765
EPI_ISL_926766
EPI_ISL_926769
EPI_ISL_926770
EPI_ISL_926771
EPI_ISL_926772
EPI_ISL_926774
EPI_ISL_926777
EPI_ISL_926778
EPI_ISL_926779
EPI_ISL_926780
EPI_ISL_926781
EPI_ISL_926782
EPI_ISL_926783
EPI_ISL_926784
EPI_ISL_926785
EPI_ISL_926786
EPI_ISL_926788
EPI_ISL_926789
EPI_ISL_926790
EPI_ISL_926791
EPI_ISL_926792
EPI_ISL_926793
EPI_ISL_926795
EPI_ISL_926796
EPI_ISL_926797
EPI_ISL_926798
EPI_ISL_926799
EPI_ISL_926800
EPI_ISL_926801
EPI_ISL_926802
EPI_ISL_926803
EPI_ISL_926804
EPI_ISL_926805
EPI_ISL_926806
EPI_ISL_926807
EPI_ISL_926808
EPI_ISL_926809
EPI_ISL_926810
EPI_ISL_926812
EPI_ISL_926813
EPI_ISL_926814
EPI_ISL_926815
EPI_ISL_926816
EPI_ISL_926817
EPI_ISL_926818
EPI_ISL_926819
EPI_ISL_926820
EPI_ISL_926821
EPI_ISL_926822
EPI_ISL_926823
EPI_ISL_926824
EPI_ISL_926825
EPI_ISL_926827
EPI_ISL_926828
EPI_ISL_926829
EPI_ISL_926830
EPI_ISL_926831
EPI_ISL_926832
EPI_ISL_926834
EPI_ISL_926835
EPI_ISL_926836
EPI_ISL_926837
EPI_ISL_926839
EPI_ISL_926840
EPI_ISL_926841
EPI_ISL_926842
EPI_ISL_926843
EPI_ISL_926844
EPI_ISL_926845
EPI_ISL_926846
EPI_ISL_926847
EPI_ISL_926848
EPI_ISL_926849
EPI_ISL_926850
EPI_ISL_926853
EPI_ISL_926854
EPI_ISL_926855
EPI_ISL_926856
EPI_ISL_926857
EPI_ISL_926858
EPI_ISL_926860
EPI_ISL_926861
EPI_ISL_926863
EPI_ISL_926864
EPI_ISL_926867
EPI_ISL_926868
EPI_ISL_926869
EPI_ISL_926871
EPI_ISL_926872
EPI_ISL_926874
EPI_ISL_926875
EPI_ISL_926876
EPI_ISL_926877
EPI_ISL_926879
EPI_ISL_926880
EPI_ISL_926883
EPI_ISL_926884
EPI_ISL_926885
EPI_ISL_926886
EPI_ISL_926887
EPI_ISL_926888
EPI_ISL_926889
EPI_ISL_926890
EPI_ISL_926891
EPI_ISL_926892
EPI_ISL_926893
EPI_ISL_926894
EPI_ISL_926895
EPI_ISL_926896
EPI_ISL_926897
EPI_ISL_926898
EPI_ISL_926899
EPI_ISL_926900
EPI_ISL_926901
EPI_ISL_926902
EPI_ISL_926904
EPI_ISL_926905
EPI_ISL_926906
EPI_ISL_926907
EPI_ISL_926908
EPI_ISL_926909
EPI_ISL_926910
EPI_ISL_926911
EPI_ISL_926912
EPI_ISL_926913
EPI_ISL_926914
EPI_ISL_926915
EPI_ISL_926917
EPI_ISL_926918
EPI_ISL_926919
EPI_ISL_926920
EPI_ISL_926921
EPI_ISL_926922
EPI_ISL_926923
EPI_ISL_926924
EPI_ISL_926925
EPI_ISL_926926
EPI_ISL_926927
EPI_ISL_926928
EPI_ISL_926929
EPI_ISL_926930
EPI_ISL_926931
EPI_ISL_926933
EPI_ISL_926934
EPI_ISL_926935
EPI_ISL_926936
EPI_ISL_926937
EPI_ISL_926938
EPI_ISL_926939
EPI_ISL_926940
EPI_ISL_926942
EPI_ISL_926943
EPI_ISL_926944
EPI_ISL_926945
EPI_ISL_926946
EPI_ISL_926947
EPI_ISL_926948
EPI_ISL_926950
EPI_ISL_926951
EPI_ISL_926952
EPI_ISL_926953
EPI_ISL_926954
EPI_ISL_926956
EPI_ISL_926957
EPI_ISL_926958
EPI_ISL_926959
EPI_ISL_926960
EPI_ISL_926961
EPI_ISL_926962
EPI_ISL_926963
EPI_ISL_926966
EPI_ISL_926967
EPI_ISL_926968
EPI_ISL_926969
EPI_ISL_926971
EPI_ISL_926973
EPI_ISL_926974
EPI_ISL_926975
EPI_ISL_926977
EPI_ISL_926978
EPI_ISL_926979
EPI_ISL_926982
EPI_ISL_926983
EPI_ISL_926984
EPI_ISL_926985
EPI_ISL_926986
EPI_ISL_926987
EPI_ISL_926988
EPI_ISL_926989
EPI_ISL_926991
EPI_ISL_926992
EPI_ISL_926993
EPI_ISL_926994
EPI_ISL_926996
EPI_ISL_926997
EPI_ISL_926998
EPI_ISL_926999
EPI_ISL_927000
EPI_ISL_927001
EPI_ISL_927002
EPI_ISL_927004
EPI_ISL_927005
EPI_ISL_927006
EPI_ISL_927007
EPI_ISL_927008
EPI_ISL_927009
EPI_ISL_927010
EPI_ISL_927011
EPI_ISL_927012
EPI_ISL_927013
EPI_ISL_927014
EPI_ISL_927015
EPI_ISL_927016
EPI_ISL_927017
EPI_ISL_927018
EPI_ISL_927019
EPI_ISL_927020
EPI_ISL_927021
EPI_ISL_927022
EPI_ISL_927023
EPI_ISL_927024
EPI_ISL_927026
EPI_ISL_927027
EPI_ISL_927028
EPI_ISL_927029
EPI_ISL_927030
EPI_ISL_927031
EPI_ISL_927032
EPI_ISL_927033
EPI_ISL_927034
EPI_ISL_927035
EPI_ISL_927036
EPI_ISL_927037
EPI_ISL_927038
EPI_ISL_927040
EPI_ISL_927041
EPI_ISL_927042
EPI_ISL_927043
EPI_ISL_927044
EPI_ISL_927045
EPI_ISL_927046
EPI_ISL_927048
EPI_ISL_927049
EPI_ISL_927050
EPI_ISL_927051
EPI_ISL_927052
EPI_ISL_927053
EPI_ISL_927054
EPI_ISL_927055
EPI_ISL_927056
EPI_ISL_927057
EPI_ISL_927058
EPI_ISL_927059
EPI_ISL_927061
EPI_ISL_927062
EPI_ISL_927063
EPI_ISL_927064
EPI_ISL_927065
EPI_ISL_927066
EPI_ISL_927067
EPI_ISL_927068
EPI_ISL_927069
EPI_ISL_927070
EPI_ISL_927071
EPI_ISL_927073
EPI_ISL_927074
EPI_ISL_927075
EPI_ISL_927076
EPI_ISL_927077
EPI_ISL_927078
EPI_ISL_927080
EPI_ISL_927081
EPI_ISL_927082
EPI_ISL_927083
EPI_ISL_927084
EPI_ISL_927085
EPI_ISL_927086
EPI_ISL_927087
EPI_ISL_927088
EPI_ISL_927090
EPI_ISL_927093
EPI_ISL_927094
EPI_ISL_927096
EPI_ISL_927097
EPI_ISL_927098
EPI_ISL_927099
EPI_ISL_927100
EPI_ISL_927102
EPI_ISL_927103
EPI_ISL_927104
EPI_ISL_927105
EPI_ISL_927106
EPI_ISL_927107
EPI_ISL_927108
EPI_ISL_927109
EPI_ISL_927110
EPI_ISL_927111
EPI_ISL_927112
EPI_ISL_927113
EPI_ISL_927114
EPI_ISL_927115
EPI_ISL_927116
EPI_ISL_927117
EPI_ISL_927120
EPI_ISL_927121
EPI_ISL_927122
EPI_ISL_927124
EPI_ISL_927125
EPI_ISL_927126
EPI_ISL_927127
EPI_ISL_927128
EPI_ISL_927129
EPI_ISL_927130
EPI_ISL_927131
EPI_ISL_927132
EPI_ISL_927133
EPI_ISL_927134
EPI_ISL_927135
EPI_ISL_927136
EPI_ISL_927137
EPI_ISL_927138
EPI_ISL_927139
EPI_ISL_927140
EPI_ISL_927141
EPI_ISL_927142
EPI_ISL_927143
EPI_ISL_927144
EPI_ISL_927146
EPI_ISL_927147
EPI_ISL_927148
EPI_ISL_927150
EPI_ISL_927152
EPI_ISL_927153
EPI_ISL_927154
EPI_ISL_927155
EPI_ISL_927156
EPI_ISL_927157
EPI_ISL_927158
EPI_ISL_927159
EPI_ISL_927160
EPI_ISL_927163
EPI_ISL_927165
EPI_ISL_927166
EPI_ISL_927167
EPI_ISL_927169
EPI_ISL_927170
EPI_ISL_927171
EPI_ISL_927172
EPI_ISL_927173
EPI_ISL_927174
EPI_ISL_927175
EPI_ISL_927176
EPI_ISL_927177
EPI_ISL_927178
EPI_ISL_927179
EPI_ISL_927180
EPI_ISL_927181
EPI_ISL_927182
EPI_ISL_927183
EPI_ISL_927184
EPI_ISL_927185
EPI_ISL_927187
EPI_ISL_927188
EPI_ISL_927189
EPI_ISL_927190
EPI_ISL_927191
EPI_ISL_927192
EPI_ISL_927193
EPI_ISL_927194
EPI_ISL_927195
EPI_ISL_927196
EPI_ISL_927197
EPI_ISL_927198
EPI_ISL_927199
EPI_ISL_927200
EPI_ISL_927201
EPI_ISL_927202
EPI_ISL_927203
EPI_ISL_927204
EPI_ISL_927205
EPI_ISL_927206
EPI_ISL_927207
EPI_ISL_927208
EPI_ISL_927209
EPI_ISL_927210
EPI_ISL_927212
EPI_ISL_927213
EPI_ISL_927214
EPI_ISL_927216
EPI_ISL_927217
EPI_ISL_927218
EPI_ISL_927219
EPI_ISL_927220
EPI_ISL_927221
EPI_ISL_927222
EPI_ISL_927224
EPI_ISL_927225
EPI_ISL_927226
EPI_ISL_927227
EPI_ISL_927229
EPI_ISL_927230
EPI_ISL_927231
EPI_ISL_927232
EPI_ISL_927233
EPI_ISL_927234
EPI_ISL_927235
EPI_ISL_927236
EPI_ISL_927237
EPI_ISL_927238
EPI_ISL_927240
EPI_ISL_927241
EPI_ISL_927242
EPI_ISL_927243
EPI_ISL_927244
EPI_ISL_927245
EPI_ISL_927246
EPI_ISL_927248
EPI_ISL_927250
EPI_ISL_927251
EPI_ISL_927253
EPI_ISL_927254
EPI_ISL_927255
EPI_ISL_927256
EPI_ISL_927257
EPI_ISL_927258
EPI_ISL_927259
EPI_ISL_927260
EPI_ISL_927261
EPI_ISL_927263
EPI_ISL_927264
EPI_ISL_927265
EPI_ISL_927266
EPI_ISL_927267
EPI_ISL_927268
EPI_ISL_927269
EPI_ISL_927271
EPI_ISL_927272
EPI_ISL_927273
EPI_ISL_927274
EPI_ISL_927275
EPI_ISL_927278
EPI_ISL_927279
EPI_ISL_927280
EPI_ISL_927281
EPI_ISL_927282
EPI_ISL_927284
EPI_ISL_927285
EPI_ISL_927286
EPI_ISL_927287
EPI_ISL_927288
EPI_ISL_927289
EPI_ISL_927290
EPI_ISL_927291
EPI_ISL_927292
EPI_ISL_927294
EPI_ISL_927296
EPI_ISL_927297
EPI_ISL_927298
EPI_ISL_927300
EPI_ISL_927301
EPI_ISL_927302
EPI_ISL_927303
EPI_ISL_927304
EPI_ISL_927305
EPI_ISL_927306
EPI_ISL_927307
EPI_ISL_927308
EPI_ISL_927309
EPI_ISL_927310
EPI_ISL_927312
EPI_ISL_927313
EPI_ISL_927314
EPI_ISL_927315
EPI_ISL_927316
EPI_ISL_927317
EPI_ISL_927318
EPI_ISL_927319
EPI_ISL_927320
EPI_ISL_927322
EPI_ISL_927323
EPI_ISL_927324
EPI_ISL_927326
EPI_ISL_927327
EPI_ISL_927328
EPI_ISL_927329
EPI_ISL_927330
EPI_ISL_927331
EPI_ISL_927332
EPI_ISL_927333
EPI_ISL_927334
EPI_ISL_927335
EPI_ISL_927336
EPI_ISL_927337
EPI_ISL_927338
EPI_ISL_927339
EPI_ISL_927340
EPI_ISL_927341
EPI_ISL_927343
EPI_ISL_927344
EPI_ISL_927347
EPI_ISL_927349
EPI_ISL_927350
EPI_ISL_927354
EPI_ISL_927355
EPI_ISL_927356
EPI_ISL_927357
EPI_ISL_927358
EPI_ISL_927359
EPI_ISL_927360
EPI_ISL_927361
EPI_ISL_927362
EPI_ISL_927363
EPI_ISL_927365
EPI_ISL_927366
EPI_ISL_927367
EPI_ISL_927368
EPI_ISL_927369
EPI_ISL_927370
EPI_ISL_927372
EPI_ISL_927373
EPI_ISL_927374
EPI_ISL_927376
EPI_ISL_927377
EPI_ISL_927378
EPI_ISL_927379
EPI_ISL_927380
EPI_ISL_927381
EPI_ISL_927382
EPI_ISL_927383
EPI_ISL_927384
EPI_ISL_927385
EPI_ISL_927386
EPI_ISL_927387
EPI_ISL_927388
EPI_ISL_927389
EPI_ISL_927390
EPI_ISL_927391
EPI_ISL_927392
EPI_ISL_927393
EPI_ISL_927394
EPI_ISL_927395
EPI_ISL_927396
EPI_ISL_927397
EPI_ISL_927400
EPI_ISL_927401
EPI_ISL_927402
EPI_ISL_927403
EPI_ISL_927404
EPI_ISL_927405
EPI_ISL_927406
EPI_ISL_927407
EPI_ISL_927408
EPI_ISL_927409
EPI_ISL_927410
EPI_ISL_927412
EPI_ISL_927413
EPI_ISL_927414
EPI_ISL_927415
EPI_ISL_927416
EPI_ISL_927417
EPI_ISL_927418
EPI_ISL_927419
EPI_ISL_927420
EPI_ISL_927421
EPI_ISL_927423
EPI_ISL_927424
EPI_ISL_927425
EPI_ISL_927426
EPI_ISL_927427
EPI_ISL_927429
EPI_ISL_927430
EPI_ISL_927432
EPI_ISL_927433
EPI_ISL_927434
EPI_ISL_927435
EPI_ISL_927436
EPI_ISL_927437
EPI_ISL_927438
EPI_ISL_927440
EPI_ISL_927441
EPI_ISL_927442
EPI_ISL_927443
EPI_ISL_927445
EPI_ISL_927446
EPI_ISL_927447
EPI_ISL_927448
EPI_ISL_927449
EPI_ISL_927450
EPI_ISL_927451
EPI_ISL_927452
EPI_ISL_927453
EPI_ISL_927454
EPI_ISL_927455
EPI_ISL_927457
EPI_ISL_927458
EPI_ISL_927462
EPI_ISL_927463
EPI_ISL_927464
EPI_ISL_927465
EPI_ISL_927466
EPI_ISL_927467
EPI_ISL_927468
EPI_ISL_927469
EPI_ISL_927470
EPI_ISL_927471
EPI_ISL_927472
EPI_ISL_927473
EPI_ISL_927475
EPI_ISL_927477
EPI_ISL_927478
EPI_ISL_927479
EPI_ISL_927480
EPI_ISL_927481
EPI_ISL_927482
EPI_ISL_927484
EPI_ISL_927485
EPI_ISL_927486
EPI_ISL_927487
EPI_ISL_927488
EPI_ISL_927489
EPI_ISL_927490
EPI_ISL_927492
EPI_ISL_927493
EPI_ISL_927494
EPI_ISL_927495
EPI_ISL_927496
EPI_ISL_927497
EPI_ISL_927498
EPI_ISL_927499
EPI_ISL_927500
EPI_ISL_927501
EPI_ISL_927503
EPI_ISL_927505
EPI_ISL_927506
EPI_ISL_927507
EPI_ISL_927508
EPI_ISL_927509
EPI_ISL_927510
EPI_ISL_927511
EPI_ISL_927512
EPI_ISL_927513
EPI_ISL_927514
EPI_ISL_927515
EPI_ISL_927516
EPI_ISL_927517
EPI_ISL_927518
EPI_ISL_927520
EPI_ISL_927521
EPI_ISL_927522
EPI_ISL_927523
EPI_ISL_927524
EPI_ISL_927525
EPI_ISL_927526
EPI_ISL_927527
EPI_ISL_927528
EPI_ISL_927529
EPI_ISL_927530
EPI_ISL_927531
EPI_ISL_927532
EPI_ISL_927533
EPI_ISL_927534
EPI_ISL_927535
EPI_ISL_927536
EPI_ISL_927537
EPI_ISL_927538
EPI_ISL_927539
EPI_ISL_927540
EPI_ISL_927541
EPI_ISL_927542
EPI_ISL_927543
EPI_ISL_927544
EPI_ISL_927545
EPI_ISL_927546
EPI_ISL_927547
EPI_ISL_927548
EPI_ISL_927549
EPI_ISL_927550
EPI_ISL_927551
EPI_ISL_927552
EPI_ISL_927553
EPI_ISL_927554
EPI_ISL_927555
EPI_ISL_927556
EPI_ISL_927557
EPI_ISL_927559
EPI_ISL_927560
EPI_ISL_927561
EPI_ISL_927562
EPI_ISL_927563
EPI_ISL_927564
EPI_ISL_927565
EPI_ISL_927567
EPI_ISL_927568
EPI_ISL_927570
EPI_ISL_927572
EPI_ISL_927573
EPI_ISL_927574
EPI_ISL_927575
EPI_ISL_927576
EPI_ISL_927577
EPI_ISL_927578
EPI_ISL_927579
EPI_ISL_927580
EPI_ISL_927581
EPI_ISL_927582
EPI_ISL_927583
EPI_ISL_927584
EPI_ISL_927585
EPI_ISL_927586
EPI_ISL_927587
EPI_ISL_927588
EPI_ISL_927589
EPI_ISL_927590
EPI_ISL_927591
EPI_ISL_927592
EPI_ISL_927594
EPI_ISL_927596
EPI_ISL_927597
EPI_ISL_927598
EPI_ISL_927599
EPI_ISL_927600
EPI_ISL_927601
EPI_ISL_927602
EPI_ISL_927604
EPI_ISL_927605
EPI_ISL_927606
EPI_ISL_927607
EPI_ISL_927608
EPI_ISL_927609
EPI_ISL_927610
EPI_ISL_927611
EPI_ISL_927612
EPI_ISL_927613
EPI_ISL_927614
EPI_ISL_927615
EPI_ISL_927616
EPI_ISL_927617
EPI_ISL_927618
EPI_ISL_927619
EPI_ISL_927620
EPI_ISL_927622
EPI_ISL_927623
EPI_ISL_927625
EPI_ISL_927626
EPI_ISL_927628
EPI_ISL_927629
EPI_ISL_927630
EPI_ISL_927631
EPI_ISL_927632
EPI_ISL_927633
EPI_ISL_927634
EPI_ISL_927635
EPI_ISL_927636
EPI_ISL_927638
EPI_ISL_927639
EPI_ISL_927640
EPI_ISL_927641
EPI_ISL_927642
EPI_ISL_927643
EPI_ISL_927644
EPI_ISL_927645
EPI_ISL_927646
EPI_ISL_927647
EPI_ISL_927648
EPI_ISL_927649
EPI_ISL_927650
EPI_ISL_927652
EPI_ISL_927653
EPI_ISL_927654
EPI_ISL_927655
EPI_ISL_927656
EPI_ISL_927657
EPI_ISL_927658
EPI_ISL_927659
EPI_ISL_927661
EPI_ISL_927663
EPI_ISL_927664
EPI_ISL_927666
EPI_ISL_927667
EPI_ISL_927668
EPI_ISL_927669
EPI_ISL_927670
EPI_ISL_927671
EPI_ISL_927672
EPI_ISL_927674
EPI_ISL_927675
EPI_ISL_927676
EPI_ISL_927677
EPI_ISL_927678
EPI_ISL_927680
EPI_ISL_927681
EPI_ISL_927682
EPI_ISL_927683
EPI_ISL_927684
EPI_ISL_927686
EPI_ISL_927687
EPI_ISL_927688
EPI_ISL_927690
EPI_ISL_927691
EPI_ISL_927692
EPI_ISL_927693
EPI_ISL_927694
EPI_ISL_927696
EPI_ISL_927697
EPI_ISL_927698
EPI_ISL_927699
EPI_ISL_927700
EPI_ISL_927701
EPI_ISL_927702
EPI_ISL_927704
EPI_ISL_927706
EPI_ISL_927709
EPI_ISL_927710
EPI_ISL_927711
EPI_ISL_927712
EPI_ISL_927713
EPI_ISL_927714
EPI_ISL_927715
EPI_ISL_927716
EPI_ISL_927717
EPI_ISL_927718
EPI_ISL_927719
EPI_ISL_927720
EPI_ISL_927721
EPI_ISL_927722
EPI_ISL_927723
EPI_ISL_927724
EPI_ISL_927725
EPI_ISL_927726
EPI_ISL_927727
EPI_ISL_927728
EPI_ISL_927729
EPI_ISL_927731
EPI_ISL_927732
EPI_ISL_927733
EPI_ISL_927734
EPI_ISL_927735
EPI_ISL_927736
EPI_ISL_927737
EPI_ISL_927738
EPI_ISL_927739
EPI_ISL_927740
EPI_ISL_927741
EPI_ISL_927742
EPI_ISL_927743
EPI_ISL_927745
EPI_ISL_927746
EPI_ISL_927747
EPI_ISL_927749
EPI_ISL_927750
EPI_ISL_927751
EPI_ISL_927752
EPI_ISL_927753
EPI_ISL_927754
EPI_ISL_927755
EPI_ISL_927757
EPI_ISL_927758
EPI_ISL_927759
EPI_ISL_927760
EPI_ISL_927761
EPI_ISL_927762
EPI_ISL_927763
EPI_ISL_927764
EPI_ISL_927765
EPI_ISL_927766
EPI_ISL_927767
EPI_ISL_927768
EPI_ISL_927769
EPI_ISL_927770
EPI_ISL_927772
EPI_ISL_927773
EPI_ISL_927774
EPI_ISL_927775
EPI_ISL_927776
EPI_ISL_927777
EPI_ISL_927778
EPI_ISL_927779
EPI_ISL_927780
EPI_ISL_927782
EPI_ISL_927783
EPI_ISL_927784
EPI_ISL_927785
EPI_ISL_927786
EPI_ISL_927788
EPI_ISL_927790
EPI_ISL_927791
EPI_ISL_927792
EPI_ISL_927793
EPI_ISL_927794
EPI_ISL_927795
EPI_ISL_927796
EPI_ISL_927797
EPI_ISL_927798
EPI_ISL_927799
EPI_ISL_927800
EPI_ISL_927801
EPI_ISL_927802
EPI_ISL_927803
EPI_ISL_927804
EPI_ISL_927805
EPI_ISL_927806
EPI_ISL_927807
EPI_ISL_927809
EPI_ISL_927810
EPI_ISL_927811
EPI_ISL_927812
EPI_ISL_927813
EPI_ISL_927814
EPI_ISL_927815
EPI_ISL_927816
EPI_ISL_927817
EPI_ISL_927819
EPI_ISL_927820
EPI_ISL_927821
EPI_ISL_927822
EPI_ISL_927823
EPI_ISL_927825
EPI_ISL_927826
EPI_ISL_927827
EPI_ISL_927828
EPI_ISL_927829
EPI_ISL_927830
EPI_ISL_927831
EPI_ISL_927832
EPI_ISL_927833
EPI_ISL_927834
EPI_ISL_927835
EPI_ISL_927836
EPI_ISL_927837
EPI_ISL_927838
EPI_ISL_927839
EPI_ISL_927841
EPI_ISL_927842
EPI_ISL_927844
EPI_ISL_927845
EPI_ISL_927846
EPI_ISL_927847
EPI_ISL_927848
EPI_ISL_927849
EPI_ISL_927850
EPI_ISL_927851
EPI_ISL_927852
EPI_ISL_927853
EPI_ISL_927854
EPI_ISL_927856
EPI_ISL_927857
EPI_ISL_927858
EPI_ISL_927861
EPI_ISL_927862
EPI_ISL_927864
EPI_ISL_927865
EPI_ISL_927866
EPI_ISL_927867
EPI_ISL_927868
EPI_ISL_927870
EPI_ISL_927873
EPI_ISL_927874
EPI_ISL_927875
EPI_ISL_927876
EPI_ISL_927877
EPI_ISL_927878
EPI_ISL_927880
EPI_ISL_927883
EPI_ISL_927884
EPI_ISL_927885
EPI_ISL_927886
EPI_ISL_927889
EPI_ISL_927890
EPI_ISL_927892
EPI_ISL_927893
EPI_ISL_927894
EPI_ISL_927896
EPI_ISL_927897
EPI_ISL_927898
EPI_ISL_927899
EPI_ISL_927900
EPI_ISL_927901
EPI_ISL_927902
EPI_ISL_927903
EPI_ISL_927905
EPI_ISL_927906
EPI_ISL_927907
EPI_ISL_927908
EPI_ISL_927909
EPI_ISL_927910
EPI_ISL_927911
EPI_ISL_927912
EPI_ISL_927913
EPI_ISL_927914
EPI_ISL_927915
EPI_ISL_927916
EPI_ISL_927917
EPI_ISL_927918
EPI_ISL_927919
EPI_ISL_927920
EPI_ISL_927921
EPI_ISL_927922
EPI_ISL_927923
EPI_ISL_927924
EPI_ISL_927925
EPI_ISL_927926
EPI_ISL_927927
EPI_ISL_927928
EPI_ISL_927929
EPI_ISL_927930
EPI_ISL_927931
EPI_ISL_927933
EPI_ISL_927934
EPI_ISL_927935
EPI_ISL_927936
EPI_ISL_927937
EPI_ISL_927938
EPI_ISL_927939
EPI_ISL_927940
EPI_ISL_927941
EPI_ISL_927942
EPI_ISL_927943
EPI_ISL_927944
EPI_ISL_927945
EPI_ISL_927947
EPI_ISL_927948
EPI_ISL_927949
EPI_ISL_927950
EPI_ISL_927951
EPI_ISL_927952
EPI_ISL_927953
EPI_ISL_927954
EPI_ISL_927956
EPI_ISL_927957
EPI_ISL_927960
EPI_ISL_927961
EPI_ISL_927962
EPI_ISL_927963
EPI_ISL_927964
EPI_ISL_927965
EPI_ISL_927966
EPI_ISL_927967
EPI_ISL_927968
EPI_ISL_927970
EPI_ISL_927971
EPI_ISL_927972
EPI_ISL_927973
EPI_ISL_927974
EPI_ISL_927975
EPI_ISL_927976
EPI_ISL_927977
EPI_ISL_927978
EPI_ISL_927979
EPI_ISL_927980
EPI_ISL_927981
EPI_ISL_927982
EPI_ISL_927983
EPI_ISL_927984
EPI_ISL_927985
EPI_ISL_927986
EPI_ISL_927987
EPI_ISL_927988
EPI_ISL_927989
EPI_ISL_927990
EPI_ISL_927991
EPI_ISL_927992
EPI_ISL_927993
EPI_ISL_927994
EPI_ISL_927995
EPI_ISL_927997
EPI_ISL_927998
EPI_ISL_927999
EPI_ISL_928000
EPI_ISL_928001
EPI_ISL_928002
EPI_ISL_928003
EPI_ISL_928004
EPI_ISL_928006
EPI_ISL_928007
EPI_ISL_928008
EPI_ISL_928009
EPI_ISL_928010
EPI_ISL_928011
EPI_ISL_928012
EPI_ISL_928013
EPI_ISL_928014
EPI_ISL_928015
EPI_ISL_928016
EPI_ISL_928017
EPI_ISL_928018
EPI_ISL_928019
EPI_ISL_928020
EPI_ISL_928021
EPI_ISL_928022
EPI_ISL_928023
EPI_ISL_928024
EPI_ISL_928025
EPI_ISL_928026
EPI_ISL_928027
EPI_ISL_928028
EPI_ISL_928029
EPI_ISL_928030
EPI_ISL_928031
EPI_ISL_928033
EPI_ISL_928034
EPI_ISL_928035
EPI_ISL_928036
EPI_ISL_928037
EPI_ISL_928038
EPI_ISL_928039
EPI_ISL_928040
EPI_ISL_928041
EPI_ISL_928042
EPI_ISL_928044
EPI_ISL_928045
EPI_ISL_928046
EPI_ISL_928047
EPI_ISL_928048
EPI_ISL_928049
EPI_ISL_928050
EPI_ISL_928052
EPI_ISL_928053
EPI_ISL_928054
EPI_ISL_928055
EPI_ISL_928056
EPI_ISL_928057
EPI_ISL_928058
EPI_ISL_928059
EPI_ISL_928060
EPI_ISL_928062
EPI_ISL_928063
EPI_ISL_928064
EPI_ISL_928065
EPI_ISL_928069
EPI_ISL_928070
EPI_ISL_928072
EPI_ISL_928075
EPI_ISL_928077
EPI_ISL_928078
EPI_ISL_928079
EPI_ISL_928082
EPI_ISL_928083
EPI_ISL_928084
EPI_ISL_928085
EPI_ISL_928086
EPI_ISL_928087
EPI_ISL_928088
EPI_ISL_928089
EPI_ISL_928090
EPI_ISL_928091
EPI_ISL_928092
EPI_ISL_928093
EPI_ISL_928094
EPI_ISL_928095
EPI_ISL_928096
EPI_ISL_928097
EPI_ISL_928098
EPI_ISL_928099
EPI_ISL_928100
EPI_ISL_928101
EPI_ISL_928102
EPI_ISL_928103
EPI_ISL_928104
EPI_ISL_928107
EPI_ISL_928108
EPI_ISL_928109
EPI_ISL_928110
EPI_ISL_928111
EPI_ISL_928114
EPI_ISL_928115
EPI_ISL_928116
EPI_ISL_928117
EPI_ISL_928119
EPI_ISL_928120
EPI_ISL_928121
EPI_ISL_928122
EPI_ISL_928123
EPI_ISL_928124
EPI_ISL_928125
EPI_ISL_928126
EPI_ISL_928127
EPI_ISL_928128
EPI_ISL_928129
EPI_ISL_928130
EPI_ISL_928131
EPI_ISL_928132
EPI_ISL_928133
EPI_ISL_928134
EPI_ISL_928135
EPI_ISL_928136
EPI_ISL_928137
EPI_ISL_928138
EPI_ISL_928139
EPI_ISL_928140
EPI_ISL_928141
EPI_ISL_928142
EPI_ISL_928143
EPI_ISL_928144
EPI_ISL_928145
EPI_ISL_928146
EPI_ISL_928147
EPI_ISL_928149
EPI_ISL_928150
EPI_ISL_928151
EPI_ISL_928152
EPI_ISL_928153
EPI_ISL_928154
EPI_ISL_928156
EPI_ISL_928157
EPI_ISL_928158
EPI_ISL_928159
EPI_ISL_928160
EPI_ISL_928161
EPI_ISL_928162
EPI_ISL_928163
EPI_ISL_928164
EPI_ISL_928165
EPI_ISL_928166
EPI_ISL_928167
EPI_ISL_928168
EPI_ISL_928169
EPI_ISL_928170
EPI_ISL_928172
EPI_ISL_928173
EPI_ISL_928174
EPI_ISL_928175
EPI_ISL_928176
EPI_ISL_928177
EPI_ISL_928178
EPI_ISL_928180
EPI_ISL_928181
EPI_ISL_928182
EPI_ISL_928183
EPI_ISL_928184
EPI_ISL_928185
EPI_ISL_928186
EPI_ISL_928187
EPI_ISL_928188
EPI_ISL_928189
EPI_ISL_928190
EPI_ISL_928191
EPI_ISL_928193
EPI_ISL_928194
EPI_ISL_928195
EPI_ISL_928196
EPI_ISL_928197
EPI_ISL_928198
EPI_ISL_928199
EPI_ISL_928200
EPI_ISL_928201
EPI_ISL_928202
EPI_ISL_928203
EPI_ISL_928204
EPI_ISL_928205
EPI_ISL_928206
EPI_ISL_928207
EPI_ISL_928209
EPI_ISL_928210
EPI_ISL_928212
EPI_ISL_928213
EPI_ISL_928214
EPI_ISL_928215
EPI_ISL_928216
EPI_ISL_928217
EPI_ISL_928218
EPI_ISL_928219
EPI_ISL_928220
EPI_ISL_928222
EPI_ISL_928223
EPI_ISL_928225
EPI_ISL_928226
EPI_ISL_928227
EPI_ISL_928228
EPI_ISL_928232
EPI_ISL_928233
EPI_ISL_928234
EPI_ISL_928235
EPI_ISL_928237
EPI_ISL_928238
EPI_ISL_928239
EPI_ISL_928241
EPI_ISL_928242
EPI_ISL_928243
EPI_ISL_928244
EPI_ISL_928245
EPI_ISL_928246
EPI_ISL_928247
EPI_ISL_928248
EPI_ISL_928249
EPI_ISL_928251
EPI_ISL_928252
EPI_ISL_928253
EPI_ISL_928254
EPI_ISL_928255
EPI_ISL_928256
EPI_ISL_928257
EPI_ISL_928259
EPI_ISL_928260
EPI_ISL_928263
EPI_ISL_928264
EPI_ISL_928265
EPI_ISL_928266
EPI_ISL_928267
EPI_ISL_928268
EPI_ISL_928269
EPI_ISL_928270
EPI_ISL_928271
EPI_ISL_928272
EPI_ISL_928273
EPI_ISL_928274
EPI_ISL_928275
EPI_ISL_928276
EPI_ISL_928277
EPI_ISL_928278
EPI_ISL_928279
EPI_ISL_928280
EPI_ISL_928281
EPI_ISL_928283
EPI_ISL_928284
EPI_ISL_928286
EPI_ISL_928287
EPI_ISL_928288
EPI_ISL_928289
EPI_ISL_928290
EPI_ISL_928291
EPI_ISL_928292
EPI_ISL_928293
EPI_ISL_928294
EPI_ISL_928295
EPI_ISL_928296
EPI_ISL_928298
EPI_ISL_928299
EPI_ISL_928300
EPI_ISL_928301
EPI_ISL_928302
EPI_ISL_928303
EPI_ISL_928304
EPI_ISL_928306
EPI_ISL_928308
EPI_ISL_928309
EPI_ISL_928310
EPI_ISL_928311
EPI_ISL_928312
EPI_ISL_928313
EPI_ISL_928314
EPI_ISL_928315
EPI_ISL_928317
EPI_ISL_928318
EPI_ISL_928319
EPI_ISL_928321
EPI_ISL_928323
EPI_ISL_928324
EPI_ISL_928325
EPI_ISL_928326
EPI_ISL_928328
EPI_ISL_928329
EPI_ISL_928330
EPI_ISL_928331
EPI_ISL_928332
EPI_ISL_928334
EPI_ISL_928336
EPI_ISL_928337
EPI_ISL_928338
EPI_ISL_928339
EPI_ISL_928340
EPI_ISL_928341
EPI_ISL_928342
EPI_ISL_928343
EPI_ISL_928345
EPI_ISL_928346
EPI_ISL_928347
EPI_ISL_928348
EPI_ISL_928349
EPI_ISL_928350
EPI_ISL_928351
EPI_ISL_928352
EPI_ISL_928353
EPI_ISL_928354
EPI_ISL_928357
EPI_ISL_928358
EPI_ISL_928359
EPI_ISL_928360
EPI_ISL_928361
EPI_ISL_928362
EPI_ISL_928364
EPI_ISL_928365
EPI_ISL_928366
EPI_ISL_928367
EPI_ISL_928368
EPI_ISL_928369
EPI_ISL_928370
EPI_ISL_928371
EPI_ISL_928373
EPI_ISL_928374
EPI_ISL_928375
EPI_ISL_928376
EPI_ISL_928377
EPI_ISL_928378
EPI_ISL_928379
EPI_ISL_928381
EPI_ISL_928382
EPI_ISL_928383
EPI_ISL_928384
EPI_ISL_928385
EPI_ISL_928387
EPI_ISL_928388
EPI_ISL_928390
EPI_ISL_928391
EPI_ISL_928392
EPI_ISL_928393
EPI_ISL_928394
EPI_ISL_928395
EPI_ISL_928396
EPI_ISL_928398
EPI_ISL_928399
EPI_ISL_928400
EPI_ISL_928401
EPI_ISL_928402
EPI_ISL_928404
EPI_ISL_928405
EPI_ISL_928406
EPI_ISL_928407
EPI_ISL_928408
EPI_ISL_928409
EPI_ISL_928410
EPI_ISL_928411
EPI_ISL_928413
EPI_ISL_928414
EPI_ISL_928415
EPI_ISL_928416
EPI_ISL_928417
EPI_ISL_928418
EPI_ISL_928419
EPI_ISL_928421
EPI_ISL_928423
EPI_ISL_928424
EPI_ISL_928425
EPI_ISL_928426
EPI_ISL_928428
EPI_ISL_928429
EPI_ISL_928430
EPI_ISL_928431
EPI_ISL_928433
EPI_ISL_928434
EPI_ISL_928435
EPI_ISL_928436
EPI_ISL_928437
EPI_ISL_928438
EPI_ISL_928439
EPI_ISL_928440
EPI_ISL_928441
EPI_ISL_928442
EPI_ISL_928444
EPI_ISL_928445
EPI_ISL_928446
EPI_ISL_928447
EPI_ISL_928448
EPI_ISL_928449
EPI_ISL_928450
EPI_ISL_928451
EPI_ISL_928452
EPI_ISL_928453
EPI_ISL_928454
EPI_ISL_928455
EPI_ISL_928456
EPI_ISL_928457
EPI_ISL_928458
EPI_ISL_928459
EPI_ISL_928460
EPI_ISL_928461
EPI_ISL_928462
EPI_ISL_928463
EPI_ISL_928465
EPI_ISL_928466
EPI_ISL_928468
EPI_ISL_928469
EPI_ISL_928470
EPI_ISL_928471
EPI_ISL_928472
EPI_ISL_928473
EPI_ISL_928474
EPI_ISL_928475
EPI_ISL_928476
EPI_ISL_928477
EPI_ISL_928478
EPI_ISL_928479
EPI_ISL_928480
EPI_ISL_928481
EPI_ISL_928482
EPI_ISL_928483
EPI_ISL_928484
EPI_ISL_928485
EPI_ISL_928486
EPI_ISL_928487
EPI_ISL_928488
EPI_ISL_928489
EPI_ISL_928491
EPI_ISL_928492
EPI_ISL_928494
EPI_ISL_928495
EPI_ISL_928496
EPI_ISL_928497
EPI_ISL_928498
EPI_ISL_928499
EPI_ISL_928500
EPI_ISL_928501
EPI_ISL_928502
EPI_ISL_928504
EPI_ISL_928505
EPI_ISL_928506
EPI_ISL_928507
EPI_ISL_928508
EPI_ISL_928510
EPI_ISL_928511
EPI_ISL_928512
EPI_ISL_928514
EPI_ISL_928515
EPI_ISL_928516
EPI_ISL_928517
EPI_ISL_928518
EPI_ISL_928519
EPI_ISL_928520
EPI_ISL_928521
EPI_ISL_928524
EPI_ISL_928525
EPI_ISL_928526
EPI_ISL_928528
EPI_ISL_928529
EPI_ISL_928530
EPI_ISL_928531
EPI_ISL_928532
EPI_ISL_928533
EPI_ISL_928534
EPI_ISL_928535
EPI_ISL_928536
EPI_ISL_928537
EPI_ISL_928538
EPI_ISL_928540
EPI_ISL_928541
EPI_ISL_928542
EPI_ISL_928543
EPI_ISL_928544
EPI_ISL_928545
EPI_ISL_928546
EPI_ISL_928547
EPI_ISL_928548
EPI_ISL_928549
EPI_ISL_928551
EPI_ISL_928552
EPI_ISL_928553
EPI_ISL_928554
EPI_ISL_928555
EPI_ISL_928556
EPI_ISL_928557
EPI_ISL_928558
EPI_ISL_928559
EPI_ISL_928560
EPI_ISL_928561
EPI_ISL_928562
EPI_ISL_928564
EPI_ISL_928565
EPI_ISL_928566
EPI_ISL_928567
EPI_ISL_928568
EPI_ISL_928569
EPI_ISL_928570
EPI_ISL_928571
EPI_ISL_928572
EPI_ISL_928573
EPI_ISL_928574
EPI_ISL_928575
EPI_ISL_928576
EPI_ISL_928577
EPI_ISL_928578
EPI_ISL_928579
EPI_ISL_928582
EPI_ISL_928583
EPI_ISL_928584
EPI_ISL_928586
EPI_ISL_928587
EPI_ISL_928589
EPI_ISL_928590
EPI_ISL_928591
EPI_ISL_928592
EPI_ISL_928593
EPI_ISL_928594
EPI_ISL_928595
EPI_ISL_928596
EPI_ISL_928597
EPI_ISL_928598
EPI_ISL_928599
EPI_ISL_928600
EPI_ISL_928601
EPI_ISL_928602
EPI_ISL_928603
EPI_ISL_928604
EPI_ISL_928605
EPI_ISL_928607
EPI_ISL_928608
EPI_ISL_928609
EPI_ISL_928610
EPI_ISL_928611
EPI_ISL_928612
EPI_ISL_928613
EPI_ISL_928614
EPI_ISL_928615
EPI_ISL_928616
EPI_ISL_928618
EPI_ISL_928619
EPI_ISL_928620
EPI_ISL_928621
EPI_ISL_928622
EPI_ISL_928623
EPI_ISL_928624
EPI_ISL_928625
EPI_ISL_928626
EPI_ISL_928627
EPI_ISL_928632
EPI_ISL_928633
EPI_ISL_928634
EPI_ISL_928635
EPI_ISL_928636
EPI_ISL_928637
EPI_ISL_928639
EPI_ISL_928640
EPI_ISL_928641
EPI_ISL_928642
EPI_ISL_928643
EPI_ISL_928644
EPI_ISL_928645
EPI_ISL_928646
EPI_ISL_928647
EPI_ISL_928648
EPI_ISL_928649
EPI_ISL_928650
EPI_ISL_928651
EPI_ISL_928652
EPI_ISL_928653
EPI_ISL_928654
EPI_ISL_928656
EPI_ISL_928657
EPI_ISL_928658
EPI_ISL_928659
EPI_ISL_928660
EPI_ISL_928661
EPI_ISL_928662
EPI_ISL_928663
EPI_ISL_928666
EPI_ISL_928667
EPI_ISL_928668
EPI_ISL_928669
EPI_ISL_928671
EPI_ISL_928672
EPI_ISL_928673
EPI_ISL_928674
EPI_ISL_928675
EPI_ISL_928677
EPI_ISL_928678
EPI_ISL_928679
EPI_ISL_928680
EPI_ISL_928681
EPI_ISL_928684
EPI_ISL_928685
EPI_ISL_928686
EPI_ISL_928688
EPI_ISL_928689
EPI_ISL_928690
EPI_ISL_928691
EPI_ISL_928692
EPI_ISL_928693
EPI_ISL_928694
EPI_ISL_928695
EPI_ISL_928697
EPI_ISL_928698
EPI_ISL_928699
EPI_ISL_928700
EPI_ISL_928701
EPI_ISL_928702
EPI_ISL_928703
EPI_ISL_928704
EPI_ISL_928705
EPI_ISL_928706
EPI_ISL_928707
EPI_ISL_928709
EPI_ISL_928710
EPI_ISL_928711
EPI_ISL_928712
EPI_ISL_928713
EPI_ISL_928714
EPI_ISL_928715
EPI_ISL_928716
EPI_ISL_928717
EPI_ISL_928719
EPI_ISL_928720
EPI_ISL_928721
EPI_ISL_928723
EPI_ISL_928724
EPI_ISL_928725
EPI_ISL_928726
EPI_ISL_928727
EPI_ISL_928728
EPI_ISL_928729
EPI_ISL_928731
EPI_ISL_928732
EPI_ISL_928733
EPI_ISL_928734
EPI_ISL_928735
EPI_ISL_928736
EPI_ISL_928737
EPI_ISL_928738
EPI_ISL_928739
EPI_ISL_928740
EPI_ISL_928741
EPI_ISL_928742
EPI_ISL_928743
EPI_ISL_928744
EPI_ISL_928745
EPI_ISL_928746
EPI_ISL_928747
EPI_ISL_928748
EPI_ISL_928749
EPI_ISL_928750
EPI_ISL_928752
EPI_ISL_928753
EPI_ISL_928754
EPI_ISL_928755
EPI_ISL_928756
EPI_ISL_928757
EPI_ISL_928758
EPI_ISL_928759
EPI_ISL_928760
EPI_ISL_928761
EPI_ISL_928762
EPI_ISL_928763
EPI_ISL_928764
EPI_ISL_928765
EPI_ISL_928766
EPI_ISL_928767
EPI_ISL_928768
EPI_ISL_928769
EPI_ISL_928770
EPI_ISL_928771
EPI_ISL_928772
EPI_ISL_928773
EPI_ISL_928774
EPI_ISL_928775
EPI_ISL_928776
EPI_ISL_928779
EPI_ISL_928780
EPI_ISL_928781
EPI_ISL_928782
EPI_ISL_928783
EPI_ISL_928784
EPI_ISL_928785
EPI_ISL_928786
EPI_ISL_928787
EPI_ISL_928788
EPI_ISL_928789
EPI_ISL_928790
EPI_ISL_928792
EPI_ISL_928793
EPI_ISL_928795
EPI_ISL_928796
EPI_ISL_928797
EPI_ISL_928798
EPI_ISL_928799
EPI_ISL_928800
EPI_ISL_928801
EPI_ISL_928802
EPI_ISL_928803
EPI_ISL_928805
EPI_ISL_928806
EPI_ISL_928807
EPI_ISL_928808
EPI_ISL_928809
EPI_ISL_928810
EPI_ISL_928811
EPI_ISL_928812
EPI_ISL_928813
EPI_ISL_928814
EPI_ISL_928815
EPI_ISL_928816
EPI_ISL_928818
EPI_ISL_928819
EPI_ISL_928822
EPI_ISL_928823
EPI_ISL_928824
EPI_ISL_928825
EPI_ISL_928826
EPI_ISL_928827
EPI_ISL_928828
EPI_ISL_928829
EPI_ISL_928830
EPI_ISL_928831
EPI_ISL_928832
EPI_ISL_928833
EPI_ISL_928834
EPI_ISL_928835
EPI_ISL_928836
EPI_ISL_928837
EPI_ISL_928838
EPI_ISL_928839
EPI_ISL_928840
EPI_ISL_928841
EPI_ISL_928842
EPI_ISL_928843
EPI_ISL_928844
EPI_ISL_928845
EPI_ISL_928846
EPI_ISL_928847
EPI_ISL_928848
EPI_ISL_928849
EPI_ISL_928851
EPI_ISL_928852
EPI_ISL_928853
EPI_ISL_928854
EPI_ISL_928855
EPI_ISL_928856
EPI_ISL_928857
EPI_ISL_928858
EPI_ISL_928859
EPI_ISL_928860
EPI_ISL_928861
EPI_ISL_928862
EPI_ISL_928863
EPI_ISL_928865
EPI_ISL_928866
EPI_ISL_928867
EPI_ISL_928868
EPI_ISL_928870
EPI_ISL_928871
EPI_ISL_928872
EPI_ISL_928873
EPI_ISL_928874
EPI_ISL_928875
EPI_ISL_928877
EPI_ISL_928878
EPI_ISL_928879
EPI_ISL_928880
EPI_ISL_928881
EPI_ISL_928882
EPI_ISL_928883
EPI_ISL_928885
EPI_ISL_928887
EPI_ISL_928889
EPI_ISL_928890
EPI_ISL_928891
EPI_ISL_928892
EPI_ISL_928893
EPI_ISL_928894
EPI_ISL_928895
EPI_ISL_928896
EPI_ISL_928897
EPI_ISL_928898
EPI_ISL_928900
EPI_ISL_928901
EPI_ISL_928902
EPI_ISL_928903
EPI_ISL_928904
EPI_ISL_928905
EPI_ISL_928906
EPI_ISL_928907
EPI_ISL_928908
EPI_ISL_928910
EPI_ISL_928911
EPI_ISL_928912
EPI_ISL_928913
EPI_ISL_928914
EPI_ISL_928917
EPI_ISL_928918
EPI_ISL_928920
EPI_ISL_928921
EPI_ISL_928922
EPI_ISL_928923
EPI_ISL_928925
EPI_ISL_928926
EPI_ISL_928927
EPI_ISL_928928
EPI_ISL_928929
EPI_ISL_928930
EPI_ISL_928931
EPI_ISL_928932
EPI_ISL_928933
EPI_ISL_928935
EPI_ISL_928936
EPI_ISL_928937
EPI_ISL_928938
EPI_ISL_928941
EPI_ISL_928943
EPI_ISL_928944
EPI_ISL_928945
EPI_ISL_928946
EPI_ISL_928947
EPI_ISL_928948
EPI_ISL_928949
EPI_ISL_928950
EPI_ISL_928952
EPI_ISL_928953
EPI_ISL_928955
EPI_ISL_928956
EPI_ISL_928957
EPI_ISL_928958
EPI_ISL_928959
EPI_ISL_928960
EPI_ISL_928961
EPI_ISL_928962
EPI_ISL_928963
EPI_ISL_928964
EPI_ISL_928965
EPI_ISL_928966
EPI_ISL_928968
EPI_ISL_928969
EPI_ISL_928970
EPI_ISL_928971
EPI_ISL_928972
EPI_ISL_928973
EPI_ISL_928974
EPI_ISL_928975
EPI_ISL_928977
EPI_ISL_928978
EPI_ISL_928979
EPI_ISL_928980
EPI_ISL_928981
EPI_ISL_928982
EPI_ISL_928983
EPI_ISL_928984
EPI_ISL_928986
EPI_ISL_928987
EPI_ISL_928989
EPI_ISL_928990
EPI_ISL_928991
EPI_ISL_928992
EPI_ISL_928993
EPI_ISL_928994
EPI_ISL_928995
EPI_ISL_928996
EPI_ISL_928997
EPI_ISL_928998
EPI_ISL_928999
EPI_ISL_929000
EPI_ISL_929001
EPI_ISL_929002
EPI_ISL_929003
EPI_ISL_929004
EPI_ISL_929007
EPI_ISL_929008
EPI_ISL_929009
EPI_ISL_929010
EPI_ISL_929011
EPI_ISL_929012
EPI_ISL_929013
EPI_ISL_929014
EPI_ISL_929015
EPI_ISL_929016
EPI_ISL_929017
EPI_ISL_929019
EPI_ISL_929020
EPI_ISL_929021
EPI_ISL_929023
EPI_ISL_929024
EPI_ISL_929025
EPI_ISL_929026
EPI_ISL_929028
EPI_ISL_929029
EPI_ISL_929031
EPI_ISL_929032
EPI_ISL_929033
EPI_ISL_929036
EPI_ISL_929037
EPI_ISL_929038
EPI_ISL_929039
EPI_ISL_929041
EPI_ISL_929042
EPI_ISL_929043
EPI_ISL_929044
EPI_ISL_929045
EPI_ISL_929046
EPI_ISL_929048
EPI_ISL_929049
EPI_ISL_929050
EPI_ISL_929051
EPI_ISL_929052
EPI_ISL_929053
EPI_ISL_929054
EPI_ISL_929055
EPI_ISL_929056
EPI_ISL_929058
EPI_ISL_929059
EPI_ISL_929060
EPI_ISL_929061
EPI_ISL_929062
EPI_ISL_929064
EPI_ISL_929065
EPI_ISL_929066
EPI_ISL_929067
EPI_ISL_929068
EPI_ISL_929070
EPI_ISL_929071
EPI_ISL_929072
EPI_ISL_929073
EPI_ISL_929074
EPI_ISL_929075
EPI_ISL_929076
EPI_ISL_929077
EPI_ISL_929078
EPI_ISL_929079
EPI_ISL_929080
EPI_ISL_929081
EPI_ISL_929083
EPI_ISL_929084
EPI_ISL_929085
EPI_ISL_929086
EPI_ISL_929087
EPI_ISL_929088
EPI_ISL_929089
EPI_ISL_929090
EPI_ISL_929091
EPI_ISL_929092
EPI_ISL_929093
EPI_ISL_929094
EPI_ISL_929095
EPI_ISL_929097
EPI_ISL_929098
EPI_ISL_929099
EPI_ISL_929100
EPI_ISL_929101
EPI_ISL_929102
EPI_ISL_929103
EPI_ISL_929104
EPI_ISL_929105
EPI_ISL_929106
EPI_ISL_929107
EPI_ISL_929108
EPI_ISL_929109
EPI_ISL_929110
EPI_ISL_929111
EPI_ISL_929112
EPI_ISL_929113
EPI_ISL_929114
EPI_ISL_929115
EPI_ISL_929117
EPI_ISL_929118
EPI_ISL_929119
EPI_ISL_929120
EPI_ISL_929121
EPI_ISL_929122
EPI_ISL_929123
EPI_ISL_929124
EPI_ISL_929125
EPI_ISL_929126
EPI_ISL_929127
EPI_ISL_929128
EPI_ISL_929129
EPI_ISL_929130
EPI_ISL_929131
EPI_ISL_929132
EPI_ISL_929133
EPI_ISL_929134
EPI_ISL_929135
EPI_ISL_929137
EPI_ISL_929138
EPI_ISL_929139
EPI_ISL_929140
EPI_ISL_929141
EPI_ISL_929142
EPI_ISL_929143
EPI_ISL_929144
EPI_ISL_929145
EPI_ISL_929146
EPI_ISL_929147
EPI_ISL_929148
EPI_ISL_929149
EPI_ISL_929150
EPI_ISL_929151
EPI_ISL_929152
EPI_ISL_929153
EPI_ISL_929154
EPI_ISL_929155
EPI_ISL_929156
EPI_ISL_929159
EPI_ISL_929160
EPI_ISL_929161
EPI_ISL_929162
EPI_ISL_929163
EPI_ISL_929164
EPI_ISL_929165
EPI_ISL_929166
EPI_ISL_929167
EPI_ISL_929168
EPI_ISL_929169
EPI_ISL_929170
EPI_ISL_929172
EPI_ISL_929173
EPI_ISL_929174
EPI_ISL_929175
EPI_ISL_929176
EPI_ISL_929177
EPI_ISL_929178
EPI_ISL_929179
EPI_ISL_929180
EPI_ISL_929181
EPI_ISL_929182
EPI_ISL_929183
EPI_ISL_929184
EPI_ISL_929186
EPI_ISL_929187
EPI_ISL_929188
EPI_ISL_929189
EPI_ISL_929190
EPI_ISL_929191
EPI_ISL_929192
EPI_ISL_929193
EPI_ISL_929194
EPI_ISL_929195
EPI_ISL_929196
EPI_ISL_929198
EPI_ISL_929200
EPI_ISL_929201
EPI_ISL_929202
EPI_ISL_929203
EPI_ISL_929204
EPI_ISL_929205
EPI_ISL_929206
EPI_ISL_929207
EPI_ISL_929208
EPI_ISL_929209
EPI_ISL_929210
EPI_ISL_929211
EPI_ISL_929212
EPI_ISL_929216
EPI_ISL_929217
EPI_ISL_929218
EPI_ISL_929220
EPI_ISL_929221
EPI_ISL_929222
EPI_ISL_929223
EPI_ISL_929224
EPI_ISL_929225
EPI_ISL_929226
EPI_ISL_929227
EPI_ISL_929230
EPI_ISL_929231
EPI_ISL_929232
EPI_ISL_929233
EPI_ISL_929234
EPI_ISL_929235
EPI_ISL_929236
EPI_ISL_929237
EPI_ISL_929238
EPI_ISL_929239
EPI_ISL_929240
EPI_ISL_929242
EPI_ISL_929243
EPI_ISL_929244
EPI_ISL_929245
EPI_ISL_929246
EPI_ISL_929247
EPI_ISL_929248
EPI_ISL_929249
EPI_ISL_929250
EPI_ISL_929251
EPI_ISL_929252
EPI_ISL_929254
EPI_ISL_929255
EPI_ISL_929256
EPI_ISL_929257
EPI_ISL_929258
EPI_ISL_929259
EPI_ISL_929260
EPI_ISL_929261
EPI_ISL_929262
EPI_ISL_929263
EPI_ISL_929264
EPI_ISL_929266
EPI_ISL_929267
EPI_ISL_929268
EPI_ISL_929270
EPI_ISL_929271
EPI_ISL_929272
EPI_ISL_929273
EPI_ISL_929274
EPI_ISL_929275
EPI_ISL_929276
EPI_ISL_929277
EPI_ISL_929278
EPI_ISL_929279
EPI_ISL_929282
EPI_ISL_929283
EPI_ISL_929284
EPI_ISL_929285
EPI_ISL_929287
EPI_ISL_929288
EPI_ISL_929289
EPI_ISL_929290
EPI_ISL_929291
EPI_ISL_929293
EPI_ISL_929294
EPI_ISL_929295
EPI_ISL_929296
EPI_ISL_929297
EPI_ISL_929298
EPI_ISL_929300
EPI_ISL_929301
EPI_ISL_929302
EPI_ISL_929303
EPI_ISL_929304
EPI_ISL_929305
EPI_ISL_929306
EPI_ISL_929308
EPI_ISL_929309
EPI_ISL_929310
EPI_ISL_929311
EPI_ISL_929312
EPI_ISL_929313
EPI_ISL_929314
EPI_ISL_929315
EPI_ISL_929316
EPI_ISL_929317
EPI_ISL_929318
EPI_ISL_929319
EPI_ISL_929320
EPI_ISL_929321
EPI_ISL_929322
EPI_ISL_929323
EPI_ISL_929324
EPI_ISL_929325
EPI_ISL_929326
EPI_ISL_929327
EPI_ISL_929328
EPI_ISL_929329
EPI_ISL_929330
EPI_ISL_929331
EPI_ISL_929332
EPI_ISL_929333
EPI_ISL_929334
EPI_ISL_929335
EPI_ISL_929336
EPI_ISL_929337
EPI_ISL_929338
EPI_ISL_929340
EPI_ISL_929341
EPI_ISL_929342
EPI_ISL_929343
EPI_ISL_929344
EPI_ISL_929345
EPI_ISL_929346
EPI_ISL_929347
EPI_ISL_929348
EPI_ISL_929349
EPI_ISL_929350
EPI_ISL_929351
EPI_ISL_929352
EPI_ISL_929354
EPI_ISL_929358
EPI_ISL_929359
EPI_ISL_929360
EPI_ISL_929361
EPI_ISL_929362
EPI_ISL_929363
EPI_ISL_929364
EPI_ISL_929365
EPI_ISL_929367
EPI_ISL_929368
EPI_ISL_929369
EPI_ISL_929370
EPI_ISL_929371
EPI_ISL_929372
EPI_ISL_929373
EPI_ISL_929374
EPI_ISL_929375
EPI_ISL_929376
EPI_ISL_929377
EPI_ISL_929378
EPI_ISL_929379
EPI_ISL_929380
EPI_ISL_929381
EPI_ISL_929382
EPI_ISL_929384
EPI_ISL_929385
EPI_ISL_929386
EPI_ISL_929387
EPI_ISL_929389
EPI_ISL_929390
EPI_ISL_929392
EPI_ISL_929393
EPI_ISL_929394
EPI_ISL_929395
EPI_ISL_929396
EPI_ISL_929397
EPI_ISL_929398
EPI_ISL_929399
EPI_ISL_929400
EPI_ISL_929401
EPI_ISL_929402
EPI_ISL_929403
EPI_ISL_929404
EPI_ISL_929405
EPI_ISL_929406
EPI_ISL_929407
EPI_ISL_929408
EPI_ISL_929410
EPI_ISL_929411
EPI_ISL_929412
EPI_ISL_929413
EPI_ISL_929414
EPI_ISL_929415
EPI_ISL_929416
EPI_ISL_929417
EPI_ISL_929418
EPI_ISL_929419
EPI_ISL_929420
EPI_ISL_929421
EPI_ISL_929423
EPI_ISL_929424
EPI_ISL_929425
EPI_ISL_929426
EPI_ISL_929427
EPI_ISL_929429
EPI_ISL_929430
EPI_ISL_929431
EPI_ISL_929432
EPI_ISL_929434
EPI_ISL_929435
EPI_ISL_929436
EPI_ISL_929437
EPI_ISL_929439
EPI_ISL_929440
EPI_ISL_929441
EPI_ISL_929442
EPI_ISL_929443
EPI_ISL_929444
EPI_ISL_929445
EPI_ISL_929447
EPI_ISL_929448
EPI_ISL_929449
EPI_ISL_929451
EPI_ISL_929452
EPI_ISL_929453
EPI_ISL_929454
EPI_ISL_929455
EPI_ISL_929456
EPI_ISL_929457
EPI_ISL_929458
EPI_ISL_929459
EPI_ISL_929460
EPI_ISL_929461
EPI_ISL_929462
EPI_ISL_929463
EPI_ISL_929465
EPI_ISL_929469
EPI_ISL_929470
EPI_ISL_929471
EPI_ISL_929472
EPI_ISL_929473
EPI_ISL_929474
EPI_ISL_929475
EPI_ISL_929477
EPI_ISL_929478
EPI_ISL_929479
EPI_ISL_929480
EPI_ISL_929481
EPI_ISL_929482
EPI_ISL_929483
EPI_ISL_929484
EPI_ISL_929485
EPI_ISL_929486
EPI_ISL_929487
EPI_ISL_929489
EPI_ISL_929490
EPI_ISL_929491
EPI_ISL_929492
EPI_ISL_929493
EPI_ISL_929495
EPI_ISL_929496
EPI_ISL_929498
EPI_ISL_929499
EPI_ISL_929500
EPI_ISL_929502
EPI_ISL_929503
EPI_ISL_929504
EPI_ISL_929505
EPI_ISL_929506
EPI_ISL_929507
EPI_ISL_929508
EPI_ISL_929509
EPI_ISL_929510
EPI_ISL_929511
EPI_ISL_929512
EPI_ISL_929514
EPI_ISL_929515
EPI_ISL_929516
EPI_ISL_929517
EPI_ISL_929518
EPI_ISL_929520
EPI_ISL_929521
EPI_ISL_929522
EPI_ISL_929524
EPI_ISL_929525
EPI_ISL_929526
EPI_ISL_929527
EPI_ISL_929528
EPI_ISL_929529
EPI_ISL_929530
EPI_ISL_929532
EPI_ISL_929533
EPI_ISL_929536
EPI_ISL_929537
EPI_ISL_929538
EPI_ISL_929539
EPI_ISL_929540
EPI_ISL_929541
EPI_ISL_929542
EPI_ISL_929543
EPI_ISL_929544
EPI_ISL_929545
EPI_ISL_929546
EPI_ISL_929547
EPI_ISL_929548
EPI_ISL_929549
EPI_ISL_929550
EPI_ISL_929551
EPI_ISL_929552
EPI_ISL_929553
EPI_ISL_929554
EPI_ISL_929555
EPI_ISL_929556
EPI_ISL_929557
EPI_ISL_929558
EPI_ISL_929560
EPI_ISL_929561
EPI_ISL_929562
EPI_ISL_929563
EPI_ISL_929564
EPI_ISL_929565
EPI_ISL_929566
EPI_ISL_929567
EPI_ISL_929568
EPI_ISL_929569
EPI_ISL_929570
EPI_ISL_929571
EPI_ISL_929572
EPI_ISL_929573
EPI_ISL_929574
EPI_ISL_929575
EPI_ISL_929576
EPI_ISL_929577
EPI_ISL_929578
EPI_ISL_929579
EPI_ISL_929580
EPI_ISL_929581
EPI_ISL_929582
EPI_ISL_929584
EPI_ISL_929585
EPI_ISL_929586
EPI_ISL_929587
EPI_ISL_929588
EPI_ISL_929589
EPI_ISL_929590
EPI_ISL_929591
EPI_ISL_929592
EPI_ISL_929593
EPI_ISL_929594
EPI_ISL_929595
EPI_ISL_929596
EPI_ISL_929597
EPI_ISL_929599
EPI_ISL_929600
EPI_ISL_929601
EPI_ISL_929602
EPI_ISL_929604
EPI_ISL_929605
EPI_ISL_929606
EPI_ISL_929607
EPI_ISL_929609
EPI_ISL_929610
EPI_ISL_929611
EPI_ISL_929613
EPI_ISL_929614
EPI_ISL_929615
EPI_ISL_929616
EPI_ISL_929617
EPI_ISL_929618
EPI_ISL_929620
EPI_ISL_929621
EPI_ISL_929622
EPI_ISL_929623
EPI_ISL_929625
EPI_ISL_929626
EPI_ISL_929627
EPI_ISL_929629
EPI_ISL_929630
EPI_ISL_929631
EPI_ISL_929632
EPI_ISL_929633
EPI_ISL_929634
EPI_ISL_929635
EPI_ISL_929636
EPI_ISL_929637
EPI_ISL_929638
EPI_ISL_929640
EPI_ISL_929641
EPI_ISL_929642
EPI_ISL_929643
EPI_ISL_929644
EPI_ISL_929645
EPI_ISL_929646
EPI_ISL_929648
EPI_ISL_929649
EPI_ISL_929650
EPI_ISL_929651
EPI_ISL_929652
EPI_ISL_929653
EPI_ISL_929654
EPI_ISL_929656
EPI_ISL_929660
EPI_ISL_929661
EPI_ISL_929663
EPI_ISL_929664
EPI_ISL_929665
EPI_ISL_929666
EPI_ISL_929667
EPI_ISL_929668
EPI_ISL_929669
EPI_ISL_929670
EPI_ISL_929671
EPI_ISL_929673
EPI_ISL_929674
EPI_ISL_929675
EPI_ISL_929677
EPI_ISL_929679
EPI_ISL_929680
EPI_ISL_929681
EPI_ISL_929682
EPI_ISL_929684
EPI_ISL_929685
EPI_ISL_929686
EPI_ISL_929687
EPI_ISL_929688
EPI_ISL_929690
EPI_ISL_929691
EPI_ISL_929692
EPI_ISL_929693
EPI_ISL_929696
EPI_ISL_929697
EPI_ISL_929698
EPI_ISL_929699
EPI_ISL_929700
EPI_ISL_929703
EPI_ISL_929704
EPI_ISL_929705
EPI_ISL_929706
EPI_ISL_929707
EPI_ISL_929708
EPI_ISL_929709
EPI_ISL_929710
EPI_ISL_929711
EPI_ISL_929712
EPI_ISL_929713
EPI_ISL_929714
EPI_ISL_929715
EPI_ISL_929716
EPI_ISL_929717
EPI_ISL_929718
EPI_ISL_929719
EPI_ISL_929720
EPI_ISL_929721
EPI_ISL_929722
EPI_ISL_929723
EPI_ISL_929724
EPI_ISL_929725
EPI_ISL_929726
EPI_ISL_929727
EPI_ISL_929728
EPI_ISL_929729
EPI_ISL_929731
EPI_ISL_929732
EPI_ISL_929733
EPI_ISL_929734
EPI_ISL_929736
EPI_ISL_929737
EPI_ISL_929739
EPI_ISL_929741
EPI_ISL_929742
EPI_ISL_929743
EPI_ISL_929744
EPI_ISL_929745
EPI_ISL_929747
EPI_ISL_929748
EPI_ISL_929749
EPI_ISL_929751
EPI_ISL_929752
EPI_ISL_929753
EPI_ISL_929754
EPI_ISL_929755
EPI_ISL_929756
EPI_ISL_929759
EPI_ISL_929760
EPI_ISL_929761
EPI_ISL_929762
EPI_ISL_929764
EPI_ISL_929765
EPI_ISL_929766
EPI_ISL_929767
EPI_ISL_929768
EPI_ISL_929769
EPI_ISL_929771
EPI_ISL_929774
EPI_ISL_929775
EPI_ISL_929776
EPI_ISL_929777
EPI_ISL_929778
EPI_ISL_929779
EPI_ISL_929780
EPI_ISL_929783
EPI_ISL_929784
EPI_ISL_929785
EPI_ISL_929786
EPI_ISL_929787
EPI_ISL_929788
EPI_ISL_929789
EPI_ISL_929791
EPI_ISL_929792
EPI_ISL_929793
EPI_ISL_929794
EPI_ISL_929795
EPI_ISL_929798
EPI_ISL_929799
EPI_ISL_929800
EPI_ISL_929801
EPI_ISL_929802
EPI_ISL_929804
EPI_ISL_929805
EPI_ISL_929806
EPI_ISL_929807
EPI_ISL_929808
EPI_ISL_929809
EPI_ISL_929810
EPI_ISL_929812
EPI_ISL_929813
EPI_ISL_929814
EPI_ISL_929815
EPI_ISL_929816
EPI_ISL_929817
EPI_ISL_929818
EPI_ISL_929819
EPI_ISL_929820
EPI_ISL_929821
EPI_ISL_929822
EPI_ISL_929823
EPI_ISL_929824
EPI_ISL_929825
EPI_ISL_929826
EPI_ISL_929827
EPI_ISL_929828
EPI_ISL_929831
EPI_ISL_929834
EPI_ISL_929835
EPI_ISL_929836
EPI_ISL_929837
EPI_ISL_929838
EPI_ISL_929839
EPI_ISL_929840
EPI_ISL_929841
EPI_ISL_929842
EPI_ISL_929843
EPI_ISL_929844
EPI_ISL_929846
EPI_ISL_929847
EPI_ISL_929848
EPI_ISL_929849
EPI_ISL_929850
EPI_ISL_929851
EPI_ISL_929852
EPI_ISL_929853
EPI_ISL_929855
EPI_ISL_929856
EPI_ISL_929857
EPI_ISL_929858
EPI_ISL_929859
EPI_ISL_929860
EPI_ISL_929861
EPI_ISL_929862
EPI_ISL_929863
EPI_ISL_929865
EPI_ISL_929866
EPI_ISL_929867
EPI_ISL_929868
EPI_ISL_929869
EPI_ISL_929871
EPI_ISL_929872
EPI_ISL_929873
EPI_ISL_929874
EPI_ISL_929875
EPI_ISL_929876
EPI_ISL_929877
EPI_ISL_929878
EPI_ISL_929879
EPI_ISL_929881
EPI_ISL_929882
EPI_ISL_929883
EPI_ISL_929884
EPI_ISL_929885
EPI_ISL_929887
EPI_ISL_929888
EPI_ISL_929889
EPI_ISL_929890
EPI_ISL_929891
EPI_ISL_929892
EPI_ISL_929893
EPI_ISL_929894
EPI_ISL_929895
EPI_ISL_929896
EPI_ISL_929897
EPI_ISL_929898
EPI_ISL_929899
EPI_ISL_929901
EPI_ISL_929902
EPI_ISL_929903
EPI_ISL_929904
EPI_ISL_929905
EPI_ISL_929906
EPI_ISL_929907
EPI_ISL_929908
EPI_ISL_929909
EPI_ISL_929910
EPI_ISL_929912
EPI_ISL_929914
EPI_ISL_929915
EPI_ISL_929917
EPI_ISL_929918
EPI_ISL_929920
EPI_ISL_929921
EPI_ISL_929922
EPI_ISL_929923
EPI_ISL_929924
EPI_ISL_929925
EPI_ISL_929927
EPI_ISL_929928
EPI_ISL_929929
EPI_ISL_929930
EPI_ISL_929931
EPI_ISL_929932
EPI_ISL_929933
EPI_ISL_929934
EPI_ISL_929935
EPI_ISL_929936
EPI_ISL_929938
EPI_ISL_929940
EPI_ISL_929941
EPI_ISL_929942
EPI_ISL_929943
EPI_ISL_929944
EPI_ISL_929945
EPI_ISL_929946
EPI_ISL_929947
EPI_ISL_929948
EPI_ISL_929949
EPI_ISL_929950
EPI_ISL_929951
EPI_ISL_929952
EPI_ISL_929953
EPI_ISL_929955
EPI_ISL_929956
EPI_ISL_929957
EPI_ISL_929958
EPI_ISL_929959
EPI_ISL_929960
EPI_ISL_929961
EPI_ISL_929962
EPI_ISL_929963
EPI_ISL_929964
EPI_ISL_929965
EPI_ISL_929966
EPI_ISL_929967
EPI_ISL_929968
EPI_ISL_929969
EPI_ISL_929970
EPI_ISL_929971
EPI_ISL_929972
EPI_ISL_929973
EPI_ISL_929974
EPI_ISL_929975
EPI_ISL_929976
EPI_ISL_929977
EPI_ISL_929978
EPI_ISL_929979
EPI_ISL_929980
EPI_ISL_929981
EPI_ISL_929982
EPI_ISL_929983
EPI_ISL_929984
EPI_ISL_929985
EPI_ISL_929986
EPI_ISL_929987
EPI_ISL_929988
EPI_ISL_929989
EPI_ISL_929990
EPI_ISL_929991
EPI_ISL_929992
EPI_ISL_929993
EPI_ISL_929994
EPI_ISL_929996
EPI_ISL_929997
EPI_ISL_929998
EPI_ISL_929999
EPI_ISL_930000
EPI_ISL_930001
EPI_ISL_930002
EPI_ISL_930004
EPI_ISL_930005
EPI_ISL_930006
EPI_ISL_930008
EPI_ISL_930009
EPI_ISL_930010
EPI_ISL_930011
EPI_ISL_930012
EPI_ISL_930013
EPI_ISL_930014
EPI_ISL_930015
EPI_ISL_930016
EPI_ISL_930018
EPI_ISL_930019
EPI_ISL_930020
EPI_ISL_930021
EPI_ISL_930022
EPI_ISL_930023
EPI_ISL_930024
EPI_ISL_930025
EPI_ISL_930026
EPI_ISL_930028
EPI_ISL_930032
EPI_ISL_930033
EPI_ISL_930034
EPI_ISL_930035
EPI_ISL_930036
EPI_ISL_930037
EPI_ISL_930038
EPI_ISL_930039
EPI_ISL_930040
EPI_ISL_930041
EPI_ISL_930042
EPI_ISL_930043
EPI_ISL_930044
EPI_ISL_930046
EPI_ISL_930047
EPI_ISL_930048
EPI_ISL_930049
EPI_ISL_930050
EPI_ISL_930051
EPI_ISL_930052
EPI_ISL_930053
EPI_ISL_930054
EPI_ISL_930055
EPI_ISL_930056
EPI_ISL_930057
EPI_ISL_930060
EPI_ISL_930061
EPI_ISL_930062
EPI_ISL_930064
EPI_ISL_930066
EPI_ISL_930067
EPI_ISL_930069
EPI_ISL_930070
EPI_ISL_930071
EPI_ISL_930072
EPI_ISL_930073
EPI_ISL_930074
EPI_ISL_930076
EPI_ISL_930077
EPI_ISL_930078
EPI_ISL_930079
EPI_ISL_930080
EPI_ISL_930083
EPI_ISL_930084
EPI_ISL_930085
EPI_ISL_930086
EPI_ISL_930087
EPI_ISL_930089
EPI_ISL_930090
EPI_ISL_930091
EPI_ISL_930092
EPI_ISL_930094
EPI_ISL_930095
EPI_ISL_930096
EPI_ISL_930097
EPI_ISL_930098
EPI_ISL_930099
EPI_ISL_930100
EPI_ISL_930101
EPI_ISL_930102
EPI_ISL_930103
EPI_ISL_930106
EPI_ISL_930107
EPI_ISL_930108
EPI_ISL_930109
EPI_ISL_930110
EPI_ISL_930113
EPI_ISL_930114
EPI_ISL_930115
EPI_ISL_930116
EPI_ISL_930117
EPI_ISL_930118
EPI_ISL_930119
EPI_ISL_930120
EPI_ISL_930121
EPI_ISL_930122
EPI_ISL_930123
EPI_ISL_930124
EPI_ISL_930125
EPI_ISL_930127
EPI_ISL_930128
EPI_ISL_930130
EPI_ISL_930131
EPI_ISL_930132
EPI_ISL_930133
EPI_ISL_930135
EPI_ISL_930136
EPI_ISL_930137
EPI_ISL_930138
EPI_ISL_930139
EPI_ISL_930140
EPI_ISL_930141
EPI_ISL_930142
EPI_ISL_930143
EPI_ISL_930144
EPI_ISL_930145
EPI_ISL_930146
EPI_ISL_930147
EPI_ISL_930148
EPI_ISL_930149
EPI_ISL_930150
EPI_ISL_930152
EPI_ISL_930153
EPI_ISL_930155
EPI_ISL_930156
EPI_ISL_930157
EPI_ISL_930159
EPI_ISL_930160
EPI_ISL_930162
EPI_ISL_930163
EPI_ISL_930164
EPI_ISL_930165
EPI_ISL_930166
EPI_ISL_930167
EPI_ISL_930168
EPI_ISL_930169
EPI_ISL_930171
EPI_ISL_930172
EPI_ISL_930173
EPI_ISL_930175
EPI_ISL_930176
EPI_ISL_930177
EPI_ISL_930179
EPI_ISL_930181
EPI_ISL_930182
EPI_ISL_930183
EPI_ISL_930184
EPI_ISL_930185
EPI_ISL_930186
EPI_ISL_930188
EPI_ISL_930189
EPI_ISL_930190
EPI_ISL_930191
EPI_ISL_930192
EPI_ISL_930193
EPI_ISL_930194
EPI_ISL_930195
EPI_ISL_930196
EPI_ISL_930197
EPI_ISL_930198
EPI_ISL_930199
EPI_ISL_930201
EPI_ISL_930203
EPI_ISL_930204
EPI_ISL_930205
EPI_ISL_930207
EPI_ISL_930208
EPI_ISL_930209
EPI_ISL_930210
EPI_ISL_930211
EPI_ISL_930213
EPI_ISL_930214
EPI_ISL_930215
EPI_ISL_930216
EPI_ISL_930217
EPI_ISL_930218
EPI_ISL_930219
EPI_ISL_930221
EPI_ISL_930224
EPI_ISL_930225
EPI_ISL_930226
EPI_ISL_930228
EPI_ISL_930229
EPI_ISL_930230
EPI_ISL_930231
EPI_ISL_930232
EPI_ISL_930233
EPI_ISL_930234
EPI_ISL_930236
EPI_ISL_930237
EPI_ISL_930238
EPI_ISL_930239
EPI_ISL_930240
EPI_ISL_930241
EPI_ISL_930242
EPI_ISL_930243
EPI_ISL_930244
EPI_ISL_930245
EPI_ISL_930246
EPI_ISL_930247
EPI_ISL_930248
EPI_ISL_930249
EPI_ISL_930250
EPI_ISL_930251
EPI_ISL_930254
EPI_ISL_930255
EPI_ISL_930256
EPI_ISL_930257
EPI_ISL_930258
EPI_ISL_930259
EPI_ISL_930260
EPI_ISL_930261
EPI_ISL_930262
EPI_ISL_930263
EPI_ISL_930264
EPI_ISL_930266
EPI_ISL_930267
EPI_ISL_930268
EPI_ISL_930269
EPI_ISL_930270
EPI_ISL_930271
EPI_ISL_930272
EPI_ISL_930274
EPI_ISL_930276
EPI_ISL_930277
EPI_ISL_930278
EPI_ISL_930279
EPI_ISL_930280
EPI_ISL_930281
EPI_ISL_930282
EPI_ISL_930283
EPI_ISL_930286
EPI_ISL_930287
EPI_ISL_930288
EPI_ISL_930289
EPI_ISL_930290
EPI_ISL_930291
EPI_ISL_930292
EPI_ISL_930293
EPI_ISL_930294
EPI_ISL_930295
EPI_ISL_930296
EPI_ISL_930297
EPI_ISL_930298
EPI_ISL_930299
EPI_ISL_930300
EPI_ISL_930301
EPI_ISL_930302
EPI_ISL_930303
EPI_ISL_930304
EPI_ISL_930305
EPI_ISL_930306
EPI_ISL_930308
EPI_ISL_930309
EPI_ISL_930310
EPI_ISL_930311
EPI_ISL_930312
EPI_ISL_930313
EPI_ISL_930314
EPI_ISL_930315
EPI_ISL_930316
EPI_ISL_930317
EPI_ISL_930318
EPI_ISL_930319
EPI_ISL_930320
EPI_ISL_930322
EPI_ISL_930323
EPI_ISL_930325
EPI_ISL_930326
EPI_ISL_930327
EPI_ISL_930328
EPI_ISL_930329
EPI_ISL_930330
EPI_ISL_930331
EPI_ISL_930332
EPI_ISL_930333
EPI_ISL_930334
EPI_ISL_930335
EPI_ISL_930336
EPI_ISL_930337
EPI_ISL_930339
EPI_ISL_930340
EPI_ISL_930342
EPI_ISL_930343
EPI_ISL_930344
EPI_ISL_930345
EPI_ISL_930346
EPI_ISL_930348
EPI_ISL_930349
EPI_ISL_930350
EPI_ISL_930351
EPI_ISL_930352
EPI_ISL_930353
EPI_ISL_930354
EPI_ISL_930355
EPI_ISL_930356
EPI_ISL_930357
EPI_ISL_930358
EPI_ISL_930359
EPI_ISL_930360
EPI_ISL_930361
EPI_ISL_930362
EPI_ISL_930363
EPI_ISL_930364
EPI_ISL_930365
EPI_ISL_930366
EPI_ISL_930367
EPI_ISL_930368
EPI_ISL_930369
EPI_ISL_930370
EPI_ISL_930371
EPI_ISL_930372
EPI_ISL_930373
EPI_ISL_930374
EPI_ISL_930377
EPI_ISL_930378
EPI_ISL_930379
EPI_ISL_930380
EPI_ISL_930381
EPI_ISL_930382
EPI_ISL_930383
EPI_ISL_930384
EPI_ISL_930385
EPI_ISL_930386
EPI_ISL_930387
EPI_ISL_930388
EPI_ISL_930389
EPI_ISL_930390
EPI_ISL_930391
EPI_ISL_930393
EPI_ISL_930395
EPI_ISL_930396
EPI_ISL_930397
EPI_ISL_930398
EPI_ISL_930400
EPI_ISL_930401
EPI_ISL_930402
EPI_ISL_930404
EPI_ISL_930405
EPI_ISL_930406
EPI_ISL_930408
EPI_ISL_930409
EPI_ISL_930411
EPI_ISL_930412
EPI_ISL_930413
EPI_ISL_930415
EPI_ISL_930416
EPI_ISL_930417
EPI_ISL_930418
EPI_ISL_930419
EPI_ISL_930420
EPI_ISL_930421
EPI_ISL_930422
EPI_ISL_930423
EPI_ISL_930424
EPI_ISL_930425
EPI_ISL_930426
EPI_ISL_930427
EPI_ISL_930428
EPI_ISL_930429
EPI_ISL_930433
EPI_ISL_930435
EPI_ISL_930436
EPI_ISL_930437
EPI_ISL_930438
EPI_ISL_930439
EPI_ISL_930440
EPI_ISL_930441
EPI_ISL_930442
EPI_ISL_930443
EPI_ISL_930445
EPI_ISL_930446
EPI_ISL_930447
EPI_ISL_930448
EPI_ISL_930449
EPI_ISL_930450
EPI_ISL_930451
EPI_ISL_930452
EPI_ISL_930453
EPI_ISL_930454
EPI_ISL_930455
EPI_ISL_930456
EPI_ISL_930459
EPI_ISL_930460
EPI_ISL_930461
EPI_ISL_930462
EPI_ISL_930463
EPI_ISL_930465
EPI_ISL_930466
EPI_ISL_930467
EPI_ISL_930468
EPI_ISL_930469
EPI_ISL_930470
EPI_ISL_930471
EPI_ISL_930472
EPI_ISL_930473
EPI_ISL_930474
EPI_ISL_930475
EPI_ISL_930477
EPI_ISL_930478
EPI_ISL_930479
EPI_ISL_930480
EPI_ISL_930481
EPI_ISL_930482
EPI_ISL_930483
EPI_ISL_930484
EPI_ISL_930485
EPI_ISL_930487
EPI_ISL_930488
EPI_ISL_930489
EPI_ISL_930490
EPI_ISL_930491
EPI_ISL_930492
EPI_ISL_930493
EPI_ISL_930494
EPI_ISL_930495
EPI_ISL_930496
EPI_ISL_930498
EPI_ISL_930499
EPI_ISL_930500
EPI_ISL_930501
EPI_ISL_930502
EPI_ISL_930504
EPI_ISL_930505
EPI_ISL_930506
EPI_ISL_930507
EPI_ISL_930508
EPI_ISL_930509
EPI_ISL_930510
EPI_ISL_930511
EPI_ISL_930512
EPI_ISL_930513
EPI_ISL_930514
EPI_ISL_930515
EPI_ISL_930517
EPI_ISL_930519
EPI_ISL_930520
EPI_ISL_930521
EPI_ISL_930522
EPI_ISL_930524
EPI_ISL_930525
EPI_ISL_930526
EPI_ISL_930527
EPI_ISL_930528
EPI_ISL_930529
EPI_ISL_930530
EPI_ISL_930531
EPI_ISL_930532
EPI_ISL_930533
EPI_ISL_930534
EPI_ISL_930535
EPI_ISL_930536
EPI_ISL_930537
EPI_ISL_930538
EPI_ISL_930539
EPI_ISL_930540
EPI_ISL_930541
EPI_ISL_930542
EPI_ISL_930543
EPI_ISL_930544
EPI_ISL_930545
EPI_ISL_930546
EPI_ISL_930547
EPI_ISL_930548
EPI_ISL_930549
EPI_ISL_930550
EPI_ISL_930551
EPI_ISL_930552
EPI_ISL_930553
EPI_ISL_930554
EPI_ISL_930555
EPI_ISL_930556
EPI_ISL_930557
EPI_ISL_930558
EPI_ISL_930560
EPI_ISL_930561
EPI_ISL_930563
EPI_ISL_930564
EPI_ISL_930565
EPI_ISL_970810
EPI_ISL_970811
EPI_ISL_970812
EPI_ISL_970813
EPI_ISL_970814
EPI_ISL_970815
EPI_ISL_970816
EPI_ISL_970817
EPI_ISL_970819
EPI_ISL_970820
EPI_ISL_970821
EPI_ISL_970822
EPI_ISL_970823
EPI_ISL_970824
EPI_ISL_970825
EPI_ISL_970827
EPI_ISL_970828
EPI_ISL_970829
EPI_ISL_970830
EPI_ISL_970831
EPI_ISL_970832
EPI_ISL_970833
EPI_ISL_970835
EPI_ISL_970836
EPI_ISL_970837
EPI_ISL_970838
EPI_ISL_970839
EPI_ISL_970841
EPI_ISL_970842
EPI_ISL_970843
EPI_ISL_970844
EPI_ISL_970846
EPI_ISL_970847
EPI_ISL_970848
EPI_ISL_970849
EPI_ISL_970850
EPI_ISL_970851
EPI_ISL_970852
EPI_ISL_970853
EPI_ISL_970854
EPI_ISL_970855
EPI_ISL_970857
EPI_ISL_970858
EPI_ISL_970859
EPI_ISL_970861
EPI_ISL_970862
EPI_ISL_970863
EPI_ISL_970864
EPI_ISL_970865
EPI_ISL_970866
EPI_ISL_970867
EPI_ISL_970868
EPI_ISL_970869
EPI_ISL_970870
EPI_ISL_970871
EPI_ISL_970872
EPI_ISL_970873
EPI_ISL_970874
EPI_ISL_970876
EPI_ISL_970877
EPI_ISL_970880
EPI_ISL_970881
EPI_ISL_970882
EPI_ISL_970883
EPI_ISL_970884
EPI_ISL_970885
EPI_ISL_970886
EPI_ISL_970887
EPI_ISL_970888
EPI_ISL_970889
EPI_ISL_970890
EPI_ISL_970891
EPI_ISL_970892
EPI_ISL_970893
EPI_ISL_970894
EPI_ISL_970895
EPI_ISL_970896
EPI_ISL_970897
EPI_ISL_970898
EPI_ISL_970900
EPI_ISL_970901
EPI_ISL_970903
EPI_ISL_970904
EPI_ISL_970905
EPI_ISL_970906
EPI_ISL_970907
EPI_ISL_970908
EPI_ISL_970909
EPI_ISL_970910
EPI_ISL_970911
EPI_ISL_970912
EPI_ISL_970913
EPI_ISL_970914
EPI_ISL_970915
EPI_ISL_970916
EPI_ISL_970917
EPI_ISL_970918
EPI_ISL_970919
EPI_ISL_970920
EPI_ISL_970921
EPI_ISL_970922
EPI_ISL_970923
EPI_ISL_970924
EPI_ISL_970926
EPI_ISL_970927
EPI_ISL_970928
EPI_ISL_970929
EPI_ISL_970930
EPI_ISL_970932
EPI_ISL_970933
EPI_ISL_970934
EPI_ISL_970935
EPI_ISL_970936
EPI_ISL_970937
EPI_ISL_970938
EPI_ISL_970939
EPI_ISL_970940
EPI_ISL_970941
EPI_ISL_970942
EPI_ISL_970943
EPI_ISL_970945
EPI_ISL_970946
EPI_ISL_970948
EPI_ISL_970949
EPI_ISL_970950
EPI_ISL_970951
EPI_ISL_970952
EPI_ISL_970953
EPI_ISL_970954
EPI_ISL_970955
EPI_ISL_970956
EPI_ISL_970957
EPI_ISL_970958
EPI_ISL_970959
EPI_ISL_970960
EPI_ISL_970961
EPI_ISL_970962
EPI_ISL_970963
EPI_ISL_970964
EPI_ISL_970966
EPI_ISL_970967
EPI_ISL_970969
EPI_ISL_970970
EPI_ISL_970971
EPI_ISL_970972
EPI_ISL_970973
EPI_ISL_970974
EPI_ISL_970975
EPI_ISL_970976
EPI_ISL_970977
EPI_ISL_970978
EPI_ISL_970979
EPI_ISL_970980
EPI_ISL_970981
EPI_ISL_970983
EPI_ISL_970984
EPI_ISL_970985
EPI_ISL_970987
EPI_ISL_970988
EPI_ISL_970989
EPI_ISL_970990
EPI_ISL_970991
EPI_ISL_970992
EPI_ISL_970993
EPI_ISL_970994
EPI_ISL_970996
EPI_ISL_970997
EPI_ISL_970998
EPI_ISL_970999
EPI_ISL_971000
EPI_ISL_971001
EPI_ISL_971002
EPI_ISL_971003
EPI_ISL_971004
EPI_ISL_971005
EPI_ISL_971007
EPI_ISL_971009
EPI_ISL_971010
EPI_ISL_971011
EPI_ISL_971013
EPI_ISL_971014
EPI_ISL_971015
EPI_ISL_971016
EPI_ISL_971017
EPI_ISL_971018
EPI_ISL_971019
EPI_ISL_971020
EPI_ISL_971021
EPI_ISL_971022
EPI_ISL_971024
EPI_ISL_971025
EPI_ISL_971026
EPI_ISL_971027
EPI_ISL_971028
EPI_ISL_971029
EPI_ISL_971030
EPI_ISL_971031
EPI_ISL_971032
EPI_ISL_971033
EPI_ISL_971034
EPI_ISL_971035
EPI_ISL_971038
EPI_ISL_971041
EPI_ISL_971045
EPI_ISL_971048
EPI_ISL_971051
EPI_ISL_971056
EPI_ISL_971058
EPI_ISL_971062
EPI_ISL_971065
EPI_ISL_971067
EPI_ISL_971070
EPI_ISL_971073
EPI_ISL_971078
EPI_ISL_971081
EPI_ISL_971082
EPI_ISL_971088
EPI_ISL_971092
EPI_ISL_971095
EPI_ISL_971098
EPI_ISL_971100
EPI_ISL_971103
EPI_ISL_971106
EPI_ISL_971110
EPI_ISL_971112
EPI_ISL_971115
EPI_ISL_971118
EPI_ISL_971121
EPI_ISL_971124
EPI_ISL_971127
EPI_ISL_971131
EPI_ISL_971133
EPI_ISL_971136
EPI_ISL_971140
EPI_ISL_971145
EPI_ISL_971148
EPI_ISL_971152
EPI_ISL_971155
EPI_ISL_971158
EPI_ISL_971159
EPI_ISL_971163
EPI_ISL_971166
EPI_ISL_971169
EPI_ISL_971172
EPI_ISL_971175
EPI_ISL_971178
EPI_ISL_971181
EPI_ISL_971184
EPI_ISL_971186
EPI_ISL_971188
EPI_ISL_971193
EPI_ISL_971195
EPI_ISL_971198
EPI_ISL_971201
EPI_ISL_971203
EPI_ISL_971207
EPI_ISL_971210
EPI_ISL_971213
EPI_ISL_971214
EPI_ISL_971217
EPI_ISL_971220
EPI_ISL_971223
EPI_ISL_971226
EPI_ISL_971229
EPI_ISL_971232
EPI_ISL_971237
EPI_ISL_971241
EPI_ISL_971244
EPI_ISL_971247
EPI_ISL_971250
EPI_ISL_971252
EPI_ISL_971257
EPI_ISL_971263
EPI_ISL_971266
EPI_ISL_971270
EPI_ISL_971272
EPI_ISL_971275
EPI_ISL_971279
EPI_ISL_971280
EPI_ISL_971283
EPI_ISL_971287
EPI_ISL_971290
EPI_ISL_971293
EPI_ISL_971296
EPI_ISL_971299
EPI_ISL_971302
EPI_ISL_971306
EPI_ISL_971309
EPI_ISL_971312
EPI_ISL_971315
EPI_ISL_971318
EPI_ISL_971322
EPI_ISL_971323
EPI_ISL_971326
EPI_ISL_971329
EPI_ISL_971332
EPI_ISL_971335
EPI_ISL_971338
EPI_ISL_971341
EPI_ISL_971346
EPI_ISL_971349
EPI_ISL_971353
EPI_ISL_971355
EPI_ISL_971358
EPI_ISL_971361
EPI_ISL_971363
EPI_ISL_971366
EPI_ISL_971368
EPI_ISL_971371
EPI_ISL_971375
EPI_ISL_971379
EPI_ISL_971381
EPI_ISL_971384
EPI_ISL_971387
EPI_ISL_971389
EPI_ISL_971391
EPI_ISL_971398
EPI_ISL_971401
EPI_ISL_971404
EPI_ISL_971408
EPI_ISL_971411
EPI_ISL_971415
EPI_ISL_971418
EPI_ISL_971419
EPI_ISL_971422
EPI_ISL_971426
EPI_ISL_971429
EPI_ISL_971431
EPI_ISL_971434
EPI_ISL_971436
EPI_ISL_971437
EPI_ISL_971439
EPI_ISL_971441
EPI_ISL_971443
EPI_ISL_971445
EPI_ISL_971447
EPI_ISL_971450
EPI_ISL_971452
EPI_ISL_971455
EPI_ISL_971456
EPI_ISL_971458
EPI_ISL_971460
EPI_ISL_971461
EPI_ISL_971462
EPI_ISL_971463
EPI_ISL_971464
EPI_ISL_971465
EPI_ISL_971466
EPI_ISL_971467
EPI_ISL_971468
EPI_ISL_971469
EPI_ISL_971470
EPI_ISL_971471
EPI_ISL_971472
EPI_ISL_971473
EPI_ISL_971474
EPI_ISL_971475
EPI_ISL_971476
EPI_ISL_971477
EPI_ISL_971478
EPI_ISL_971479
EPI_ISL_971480
EPI_ISL_971481
EPI_ISL_971482
EPI_ISL_971483
EPI_ISL_971484
EPI_ISL_971485
EPI_ISL_971486
EPI_ISL_971487
EPI_ISL_971488
EPI_ISL_971489
EPI_ISL_971490
EPI_ISL_971491
EPI_ISL_971492
EPI_ISL_971493
EPI_ISL_971494
EPI_ISL_971495
EPI_ISL_971496
EPI_ISL_971497
EPI_ISL_971498
EPI_ISL_971499
EPI_ISL_971500
EPI_ISL_971501
EPI_ISL_971502
EPI_ISL_971503
EPI_ISL_971504
EPI_ISL_971505
EPI_ISL_971506
EPI_ISL_971507
EPI_ISL_971508
EPI_ISL_971509
EPI_ISL_971510
EPI_ISL_971511
EPI_ISL_971512
EPI_ISL_971513
EPI_ISL_971514
EPI_ISL_971515
EPI_ISL_971516
EPI_ISL_971517
EPI_ISL_971518
EPI_ISL_971519
EPI_ISL_971520
EPI_ISL_971521
EPI_ISL_971522
EPI_ISL_971523
EPI_ISL_971524
EPI_ISL_971525
EPI_ISL_971526
EPI_ISL_971527
EPI_ISL_971528
EPI_ISL_971529
EPI_ISL_971530
EPI_ISL_971531
EPI_ISL_971532
EPI_ISL_971533
EPI_ISL_971534
EPI_ISL_971535
EPI_ISL_971536
EPI_ISL_971537
EPI_ISL_971538
EPI_ISL_971539
EPI_ISL_971540
EPI_ISL_971541
EPI_ISL_971542
EPI_ISL_971543
EPI_ISL_971544
EPI_ISL_971545
EPI_ISL_971546
EPI_ISL_971547
EPI_ISL_971548
EPI_ISL_971549
EPI_ISL_971551
EPI_ISL_971552
EPI_ISL_971553
EPI_ISL_971554
EPI_ISL_971555
EPI_ISL_971556
EPI_ISL_971557
EPI_ISL_971558
EPI_ISL_971559
EPI_ISL_971560
EPI_ISL_971561
EPI_ISL_971562
EPI_ISL_971563
EPI_ISL_971564
EPI_ISL_971565
EPI_ISL_971566
EPI_ISL_971567
EPI_ISL_971568
EPI_ISL_971569
EPI_ISL_971570
EPI_ISL_971571
EPI_ISL_971572
EPI_ISL_971573
EPI_ISL_971574
EPI_ISL_971575
EPI_ISL_971576
EPI_ISL_971577
EPI_ISL_971578
EPI_ISL_971579
EPI_ISL_971580
EPI_ISL_971581
EPI_ISL_971582
EPI_ISL_971583
EPI_ISL_971584
EPI_ISL_971585
EPI_ISL_971586
EPI_ISL_971587
EPI_ISL_971588
EPI_ISL_971589
EPI_ISL_971590
EPI_ISL_971591
EPI_ISL_971592
EPI_ISL_971593
EPI_ISL_971594
EPI_ISL_971595
EPI_ISL_971596
EPI_ISL_971597
EPI_ISL_971598
EPI_ISL_971599
EPI_ISL_971600
EPI_ISL_971601
EPI_ISL_971602
EPI_ISL_971603
EPI_ISL_971604
EPI_ISL_971605
EPI_ISL_971606
EPI_ISL_971607
EPI_ISL_971609
EPI_ISL_971610
EPI_ISL_971611
EPI_ISL_971612
EPI_ISL_971613
EPI_ISL_971614
EPI_ISL_971615
EPI_ISL_971616
EPI_ISL_971617
EPI_ISL_971618
EPI_ISL_971619
EPI_ISL_971620
EPI_ISL_971621
EPI_ISL_971622
EPI_ISL_971623
EPI_ISL_971624
EPI_ISL_971625
EPI_ISL_971626
EPI_ISL_971627
EPI_ISL_971628
EPI_ISL_971629
EPI_ISL_971630
EPI_ISL_971631
EPI_ISL_971632
EPI_ISL_971633
EPI_ISL_971634
EPI_ISL_971635
EPI_ISL_971636
EPI_ISL_971637
EPI_ISL_971638
EPI_ISL_971639
EPI_ISL_971640
EPI_ISL_971641
EPI_ISL_971642
EPI_ISL_971644
EPI_ISL_971645
EPI_ISL_971646
EPI_ISL_971647
EPI_ISL_971648
EPI_ISL_971649
EPI_ISL_971650
EPI_ISL_971651
EPI_ISL_971652
EPI_ISL_971653
EPI_ISL_971654
EPI_ISL_971655
EPI_ISL_971656
EPI_ISL_971657
EPI_ISL_971658
EPI_ISL_971659
EPI_ISL_971660
EPI_ISL_971661
EPI_ISL_971662
EPI_ISL_971663
EPI_ISL_971664
EPI_ISL_971665
EPI_ISL_971666
EPI_ISL_971667
EPI_ISL_971668
EPI_ISL_971669
EPI_ISL_971670
EPI_ISL_971671
EPI_ISL_971672
EPI_ISL_971673
EPI_ISL_971674
EPI_ISL_971676
EPI_ISL_971677
EPI_ISL_971678
EPI_ISL_971679
EPI_ISL_971680
EPI_ISL_971681
EPI_ISL_971682
EPI_ISL_971683
EPI_ISL_971684
EPI_ISL_971685
EPI_ISL_971686
EPI_ISL_971687
EPI_ISL_971688
EPI_ISL_971689
EPI_ISL_971690
EPI_ISL_971691
EPI_ISL_971692
EPI_ISL_971693
EPI_ISL_971694
EPI_ISL_971695
EPI_ISL_971696
EPI_ISL_971697
EPI_ISL_971698
EPI_ISL_971699
EPI_ISL_971700
EPI_ISL_971701
EPI_ISL_971702
EPI_ISL_971703
EPI_ISL_971704
EPI_ISL_971705
EPI_ISL_971706
EPI_ISL_971707
EPI_ISL_971708
EPI_ISL_971709
EPI_ISL_971710
EPI_ISL_971711
EPI_ISL_971712
EPI_ISL_971713
EPI_ISL_971714
EPI_ISL_971715
EPI_ISL_971716
EPI_ISL_971717
EPI_ISL_971718
EPI_ISL_971719
EPI_ISL_971720
EPI_ISL_971721
EPI_ISL_971722
EPI_ISL_971723
EPI_ISL_971724
EPI_ISL_971725
EPI_ISL_971726
EPI_ISL_971727
EPI_ISL_971728
EPI_ISL_971729
EPI_ISL_971730
EPI_ISL_971731
EPI_ISL_971732
EPI_ISL_971733
EPI_ISL_971734
EPI_ISL_971735
EPI_ISL_971736
EPI_ISL_971737
EPI_ISL_971738
EPI_ISL_971739
EPI_ISL_971740
EPI_ISL_971741
EPI_ISL_971742
EPI_ISL_971743
EPI_ISL_971744
EPI_ISL_971745
EPI_ISL_971746
EPI_ISL_971747
EPI_ISL_971748
EPI_ISL_971750
EPI_ISL_971751
EPI_ISL_971752
EPI_ISL_971753
EPI_ISL_971754
EPI_ISL_971755
EPI_ISL_971756
EPI_ISL_971757
EPI_ISL_971758
EPI_ISL_971759
EPI_ISL_971760
EPI_ISL_971761
EPI_ISL_971762
EPI_ISL_971763
EPI_ISL_971764
EPI_ISL_971765
EPI_ISL_971766
EPI_ISL_971768
EPI_ISL_971769
EPI_ISL_971770
EPI_ISL_971771
EPI_ISL_971772
EPI_ISL_971773
EPI_ISL_971774
EPI_ISL_971775
EPI_ISL_971776
EPI_ISL_971777
EPI_ISL_971778
EPI_ISL_971779
EPI_ISL_971780
EPI_ISL_971781
EPI_ISL_971782
EPI_ISL_971783
EPI_ISL_971784
EPI_ISL_971785
EPI_ISL_971786
EPI_ISL_971787
EPI_ISL_971788
EPI_ISL_971789
EPI_ISL_971790
EPI_ISL_971791
EPI_ISL_971792
EPI_ISL_971793
EPI_ISL_971794
EPI_ISL_971795
EPI_ISL_971796
EPI_ISL_971797
EPI_ISL_971799
EPI_ISL_971800
EPI_ISL_971801
EPI_ISL_971802
EPI_ISL_971803
EPI_ISL_971804
EPI_ISL_971805
EPI_ISL_971806
EPI_ISL_971807
EPI_ISL_971808
EPI_ISL_971809
EPI_ISL_971810
EPI_ISL_971812
EPI_ISL_971813
EPI_ISL_971814
EPI_ISL_971815
EPI_ISL_971816
EPI_ISL_971817
EPI_ISL_971818
EPI_ISL_971819
EPI_ISL_971820
EPI_ISL_971821
EPI_ISL_971822
EPI_ISL_971823
EPI_ISL_971824
EPI_ISL_971825
EPI_ISL_971826
EPI_ISL_971827
EPI_ISL_971828
EPI_ISL_971829
EPI_ISL_971830
EPI_ISL_971831
EPI_ISL_971832
EPI_ISL_971833
EPI_ISL_971834
EPI_ISL_971835
EPI_ISL_971836
EPI_ISL_971837
EPI_ISL_971838
EPI_ISL_971839
EPI_ISL_971840
EPI_ISL_971841
EPI_ISL_971842
EPI_ISL_971843
EPI_ISL_971844
EPI_ISL_971845
EPI_ISL_971847
EPI_ISL_971848
EPI_ISL_971849
EPI_ISL_971850
EPI_ISL_971851
EPI_ISL_971852
EPI_ISL_971853
EPI_ISL_971854
EPI_ISL_971855
EPI_ISL_971856
EPI_ISL_971857
EPI_ISL_971858
EPI_ISL_971859
EPI_ISL_971860
EPI_ISL_971861
EPI_ISL_971862
EPI_ISL_971863
EPI_ISL_971864
EPI_ISL_971865
EPI_ISL_971866
EPI_ISL_971867
EPI_ISL_971868
EPI_ISL_971869
EPI_ISL_971870
EPI_ISL_971871
EPI_ISL_971872
EPI_ISL_971873
EPI_ISL_971874
EPI_ISL_971876
EPI_ISL_971877
EPI_ISL_971878
EPI_ISL_971879
EPI_ISL_971880
EPI_ISL_971881
EPI_ISL_971882
EPI_ISL_971883
EPI_ISL_971884
EPI_ISL_971885
EPI_ISL_971886
EPI_ISL_971887
EPI_ISL_971888
EPI_ISL_971889
EPI_ISL_971890
EPI_ISL_971891
EPI_ISL_971892
EPI_ISL_971893
EPI_ISL_971894
EPI_ISL_971895
EPI_ISL_971896
EPI_ISL_971897
EPI_ISL_971898
EPI_ISL_971899
EPI_ISL_971900
EPI_ISL_971901
EPI_ISL_971902
EPI_ISL_971903
EPI_ISL_971904
EPI_ISL_971905
EPI_ISL_971906
EPI_ISL_971907
EPI_ISL_971908
EPI_ISL_971909
EPI_ISL_971910
EPI_ISL_971911
EPI_ISL_971912
EPI_ISL_971913
EPI_ISL_971914
EPI_ISL_971915
EPI_ISL_971916
EPI_ISL_971917
EPI_ISL_971918
EPI_ISL_971919
EPI_ISL_971920
EPI_ISL_971921
EPI_ISL_971922
EPI_ISL_971923
EPI_ISL_971924
EPI_ISL_971925
EPI_ISL_971926
EPI_ISL_971927
EPI_ISL_971928
EPI_ISL_971929
EPI_ISL_971930
EPI_ISL_971931
EPI_ISL_971932
EPI_ISL_971933
EPI_ISL_971934
EPI_ISL_971935
EPI_ISL_971937
EPI_ISL_971938
EPI_ISL_971939
EPI_ISL_971940
EPI_ISL_971941
EPI_ISL_971942
EPI_ISL_971943
EPI_ISL_971944
EPI_ISL_971945
EPI_ISL_971946
EPI_ISL_971947
EPI_ISL_971948
EPI_ISL_971949
EPI_ISL_971950
EPI_ISL_971951
EPI_ISL_971952
EPI_ISL_971953
EPI_ISL_971954
EPI_ISL_971955
EPI_ISL_971956
EPI_ISL_971957
EPI_ISL_971958
EPI_ISL_971959
EPI_ISL_971960
EPI_ISL_971961
EPI_ISL_971962
EPI_ISL_971963
EPI_ISL_971964
EPI_ISL_971965
EPI_ISL_971966
EPI_ISL_971967
EPI_ISL_971968
EPI_ISL_971969
EPI_ISL_971970
EPI_ISL_971971
EPI_ISL_971972
EPI_ISL_971973
EPI_ISL_971974
EPI_ISL_971975
EPI_ISL_971976
EPI_ISL_971977
EPI_ISL_971978
EPI_ISL_971979
EPI_ISL_971980
EPI_ISL_971981
EPI_ISL_971982
EPI_ISL_971983
EPI_ISL_971984
EPI_ISL_971985
EPI_ISL_971986
EPI_ISL_971987
EPI_ISL_971988
EPI_ISL_971989
EPI_ISL_971990
EPI_ISL_971991
EPI_ISL_971992
EPI_ISL_971993
EPI_ISL_971994
EPI_ISL_971995
EPI_ISL_971996
EPI_ISL_971997
EPI_ISL_971998
EPI_ISL_971999
EPI_ISL_972000
EPI_ISL_972001
EPI_ISL_972002
EPI_ISL_972003
EPI_ISL_972004
EPI_ISL_972005
EPI_ISL_972006
EPI_ISL_972007
EPI_ISL_972008
EPI_ISL_972009
EPI_ISL_972010
EPI_ISL_972011
EPI_ISL_972012
EPI_ISL_972013
EPI_ISL_972014
EPI_ISL_972015
EPI_ISL_972016
EPI_ISL_972017
EPI_ISL_972018
EPI_ISL_972019
EPI_ISL_972020
EPI_ISL_972021
EPI_ISL_972022
EPI_ISL_972023
EPI_ISL_972024
EPI_ISL_972026
EPI_ISL_972027
EPI_ISL_972028
EPI_ISL_972029
EPI_ISL_972030
EPI_ISL_972031
EPI_ISL_972032
EPI_ISL_972033
EPI_ISL_972034
EPI_ISL_972035
EPI_ISL_972036
EPI_ISL_972037
EPI_ISL_972038
EPI_ISL_972039
EPI_ISL_972040
EPI_ISL_972041
EPI_ISL_972042
EPI_ISL_972043
EPI_ISL_972044
EPI_ISL_972045
EPI_ISL_972046
EPI_ISL_972047
EPI_ISL_972048
EPI_ISL_972049
EPI_ISL_972051
EPI_ISL_972052
EPI_ISL_972053
EPI_ISL_972054
EPI_ISL_972055
EPI_ISL_972056
EPI_ISL_972057
EPI_ISL_972058
EPI_ISL_972059
EPI_ISL_972060
EPI_ISL_972061
EPI_ISL_972062
EPI_ISL_972063
EPI_ISL_972064
EPI_ISL_972065
EPI_ISL_972066
EPI_ISL_972067
EPI_ISL_972068
EPI_ISL_972069
EPI_ISL_972071
EPI_ISL_972072
EPI_ISL_972073
EPI_ISL_972074
EPI_ISL_972075
EPI_ISL_972076
EPI_ISL_972077
EPI_ISL_972078
EPI_ISL_972079
EPI_ISL_972080
EPI_ISL_972081
EPI_ISL_972083
EPI_ISL_972084
EPI_ISL_972085
EPI_ISL_972086
EPI_ISL_972087
EPI_ISL_972088
EPI_ISL_972090
EPI_ISL_972091
EPI_ISL_972092
EPI_ISL_972093
EPI_ISL_972094
EPI_ISL_972095
EPI_ISL_972096
EPI_ISL_972097
EPI_ISL_972098
EPI_ISL_972099
EPI_ISL_972100
EPI_ISL_972101
EPI_ISL_972102
EPI_ISL_972103
EPI_ISL_972104
EPI_ISL_972105
EPI_ISL_972106
EPI_ISL_972107
EPI_ISL_972108
EPI_ISL_972109
EPI_ISL_972110
EPI_ISL_972112
EPI_ISL_972113
EPI_ISL_972114
EPI_ISL_972115
EPI_ISL_972116
EPI_ISL_972117
EPI_ISL_972118
EPI_ISL_972119
EPI_ISL_972120
EPI_ISL_972121
EPI_ISL_972122
EPI_ISL_972123
EPI_ISL_972124
EPI_ISL_972125
EPI_ISL_972126
EPI_ISL_972127
EPI_ISL_972128
EPI_ISL_972129
EPI_ISL_972130
EPI_ISL_972131
EPI_ISL_972132
EPI_ISL_972133
EPI_ISL_972134
EPI_ISL_972136
EPI_ISL_972137
EPI_ISL_972138
EPI_ISL_972139
EPI_ISL_972140
EPI_ISL_972141
EPI_ISL_972142
EPI_ISL_972143
EPI_ISL_972144
EPI_ISL_972145
EPI_ISL_972146
EPI_ISL_972147
EPI_ISL_972148
EPI_ISL_972149
EPI_ISL_972150
EPI_ISL_972151
EPI_ISL_972152
EPI_ISL_972153
EPI_ISL_972154
EPI_ISL_972155
EPI_ISL_972156
EPI_ISL_972157
EPI_ISL_972158
EPI_ISL_972159
EPI_ISL_972160
EPI_ISL_972161
EPI_ISL_972162
EPI_ISL_972163
EPI_ISL_972164
EPI_ISL_972165
EPI_ISL_972166
EPI_ISL_972167
EPI_ISL_972168
EPI_ISL_972169
EPI_ISL_972170
EPI_ISL_972171
EPI_ISL_972172
EPI_ISL_972173
EPI_ISL_972174
EPI_ISL_972175
EPI_ISL_972177
EPI_ISL_972178
EPI_ISL_972179
EPI_ISL_972180
EPI_ISL_972181
EPI_ISL_972182
EPI_ISL_972183
EPI_ISL_972184
EPI_ISL_972185
EPI_ISL_972186
EPI_ISL_972187
EPI_ISL_972188
EPI_ISL_972189
EPI_ISL_972190
EPI_ISL_972191
EPI_ISL_972192
EPI_ISL_972193
EPI_ISL_972194
EPI_ISL_972195
EPI_ISL_972196
EPI_ISL_972197
EPI_ISL_972198
EPI_ISL_972199
EPI_ISL_972200
EPI_ISL_972201
EPI_ISL_972202
EPI_ISL_972203
EPI_ISL_972204
EPI_ISL_972205
EPI_ISL_972206
EPI_ISL_972207
EPI_ISL_972208
EPI_ISL_972209
EPI_ISL_972210
EPI_ISL_972211
EPI_ISL_972212
EPI_ISL_972213
EPI_ISL_972214
EPI_ISL_972215
EPI_ISL_972216
EPI_ISL_972217
EPI_ISL_972218
EPI_ISL_972219
EPI_ISL_972220
EPI_ISL_972221
EPI_ISL_972222
EPI_ISL_972223
EPI_ISL_972224
EPI_ISL_972225
EPI_ISL_972226
EPI_ISL_972227
EPI_ISL_972228
EPI_ISL_972229
EPI_ISL_972230
EPI_ISL_972231
EPI_ISL_972232
EPI_ISL_972233
EPI_ISL_972234
EPI_ISL_972235
EPI_ISL_972236
EPI_ISL_972237
EPI_ISL_972239
EPI_ISL_972240
EPI_ISL_972241
EPI_ISL_972242
EPI_ISL_972243
EPI_ISL_972244
EPI_ISL_972245
EPI_ISL_972246
EPI_ISL_972247
EPI_ISL_972248
EPI_ISL_972249
EPI_ISL_972250
EPI_ISL_972251
EPI_ISL_972252
EPI_ISL_972253
EPI_ISL_972254
EPI_ISL_972255
EPI_ISL_972256
EPI_ISL_972257
EPI_ISL_972258
EPI_ISL_972259
EPI_ISL_972260
EPI_ISL_972261
EPI_ISL_972262
EPI_ISL_972263
EPI_ISL_972264
EPI_ISL_972265
EPI_ISL_972266
EPI_ISL_972267
EPI_ISL_972268
EPI_ISL_972269
EPI_ISL_972270
EPI_ISL_972271
EPI_ISL_972272
EPI_ISL_972273
EPI_ISL_972274
EPI_ISL_972275
EPI_ISL_972276
EPI_ISL_972277
EPI_ISL_972278
EPI_ISL_972279
EPI_ISL_972280
EPI_ISL_972281
EPI_ISL_972283
EPI_ISL_972284
EPI_ISL_972285
EPI_ISL_972286
EPI_ISL_972287
EPI_ISL_972288
EPI_ISL_972289
EPI_ISL_972290
EPI_ISL_972291
EPI_ISL_972292
EPI_ISL_972293
EPI_ISL_972294
EPI_ISL_972295
EPI_ISL_972296
EPI_ISL_972297
EPI_ISL_972298
EPI_ISL_972299
EPI_ISL_972300
EPI_ISL_972301
EPI_ISL_972302
EPI_ISL_972303
EPI_ISL_972304
EPI_ISL_972305
EPI_ISL_972306
EPI_ISL_972307
EPI_ISL_972308
EPI_ISL_972309
EPI_ISL_972310
EPI_ISL_972311
EPI_ISL_972312
EPI_ISL_972313
EPI_ISL_972314
EPI_ISL_972315
EPI_ISL_972316
EPI_ISL_972317
EPI_ISL_972318
EPI_ISL_972319
EPI_ISL_972320
EPI_ISL_972321
EPI_ISL_972322
EPI_ISL_972323
EPI_ISL_972324
EPI_ISL_972325
EPI_ISL_972326
EPI_ISL_972327
EPI_ISL_972328
EPI_ISL_972329
EPI_ISL_972330
EPI_ISL_972331
EPI_ISL_972332
EPI_ISL_972333
EPI_ISL_972334
EPI_ISL_972335
EPI_ISL_972336
EPI_ISL_972337
EPI_ISL_972338
EPI_ISL_972339
EPI_ISL_972340
EPI_ISL_972341
EPI_ISL_972342
EPI_ISL_972343
EPI_ISL_972344
EPI_ISL_972345
EPI_ISL_972346
EPI_ISL_972347
EPI_ISL_972348
EPI_ISL_972349
EPI_ISL_972350
EPI_ISL_972351
EPI_ISL_972352
EPI_ISL_972353
EPI_ISL_972354
EPI_ISL_972355
EPI_ISL_972356
EPI_ISL_972357
EPI_ISL_972358
EPI_ISL_972359
EPI_ISL_972360
EPI_ISL_972361
EPI_ISL_972362
EPI_ISL_972363
EPI_ISL_972364
EPI_ISL_972365
EPI_ISL_972366
EPI_ISL_972367
EPI_ISL_972368
EPI_ISL_972369
EPI_ISL_972370
EPI_ISL_972371
EPI_ISL_972372
EPI_ISL_972373
EPI_ISL_972374
EPI_ISL_972375
EPI_ISL_972376
EPI_ISL_972377
EPI_ISL_972378
EPI_ISL_972379
EPI_ISL_972380
EPI_ISL_972381
EPI_ISL_972382
EPI_ISL_972383
EPI_ISL_972384
EPI_ISL_972385
EPI_ISL_972386
EPI_ISL_972387
EPI_ISL_972388
EPI_ISL_972389
EPI_ISL_972390
EPI_ISL_972391
EPI_ISL_972392
EPI_ISL_972393
EPI_ISL_972394
EPI_ISL_972395
EPI_ISL_972396
EPI_ISL_972397
EPI_ISL_972399
EPI_ISL_972400
EPI_ISL_972401
EPI_ISL_972402
EPI_ISL_972403
EPI_ISL_972404
EPI_ISL_972405
EPI_ISL_972406
EPI_ISL_972407
EPI_ISL_972408
EPI_ISL_972409
EPI_ISL_972411
EPI_ISL_972412
EPI_ISL_972413
EPI_ISL_972414
EPI_ISL_972415
EPI_ISL_972416
EPI_ISL_972417
EPI_ISL_972418
EPI_ISL_972419
EPI_ISL_972420
EPI_ISL_972421
EPI_ISL_972422
EPI_ISL_972423
EPI_ISL_972424
EPI_ISL_972425
EPI_ISL_972426
EPI_ISL_972427
EPI_ISL_972428
EPI_ISL_972429
EPI_ISL_972430
EPI_ISL_972431
EPI_ISL_972432
EPI_ISL_972433
EPI_ISL_972434
EPI_ISL_972435
EPI_ISL_972436
EPI_ISL_972437
EPI_ISL_972438
EPI_ISL_972439
EPI_ISL_972440
EPI_ISL_972441
EPI_ISL_972442
EPI_ISL_972443
EPI_ISL_972444
EPI_ISL_972445
EPI_ISL_972446
EPI_ISL_972447
EPI_ISL_972448
EPI_ISL_972449
EPI_ISL_972450
EPI_ISL_972451
EPI_ISL_972452
EPI_ISL_972453
EPI_ISL_972454
EPI_ISL_972455
EPI_ISL_972456
EPI_ISL_972457
EPI_ISL_972458
EPI_ISL_972459
EPI_ISL_972460
EPI_ISL_972461
EPI_ISL_972462
EPI_ISL_972463
EPI_ISL_972464
EPI_ISL_972465
EPI_ISL_972466
EPI_ISL_972467
EPI_ISL_972468
EPI_ISL_972469
EPI_ISL_972470
EPI_ISL_972471
EPI_ISL_972472
EPI_ISL_972473
EPI_ISL_972474
EPI_ISL_972475
EPI_ISL_972476
EPI_ISL_972477
EPI_ISL_972478
EPI_ISL_972479
EPI_ISL_972480
EPI_ISL_972481
EPI_ISL_972482
EPI_ISL_972483
EPI_ISL_972484
EPI_ISL_972485
EPI_ISL_972486
EPI_ISL_972487
EPI_ISL_972488
EPI_ISL_972489
EPI_ISL_972490
EPI_ISL_972491
EPI_ISL_972492
EPI_ISL_972493
EPI_ISL_972494
EPI_ISL_972495
EPI_ISL_972496
EPI_ISL_972497
EPI_ISL_972498
EPI_ISL_972499
EPI_ISL_972500
EPI_ISL_972501
EPI_ISL_972502
EPI_ISL_972503
EPI_ISL_972504
EPI_ISL_972505
EPI_ISL_972506
EPI_ISL_972507
EPI_ISL_972508
EPI_ISL_972509
EPI_ISL_972510
EPI_ISL_972511
EPI_ISL_972512
EPI_ISL_972513
EPI_ISL_972514
EPI_ISL_972515
EPI_ISL_972516
EPI_ISL_972517
EPI_ISL_972518
EPI_ISL_972519
EPI_ISL_972520
EPI_ISL_972521
EPI_ISL_972522
EPI_ISL_972523
EPI_ISL_972524
EPI_ISL_972525
EPI_ISL_972526
EPI_ISL_972527
EPI_ISL_972528
EPI_ISL_972529
EPI_ISL_972530
EPI_ISL_972531
EPI_ISL_972532
EPI_ISL_972533
EPI_ISL_972534
EPI_ISL_972535
EPI_ISL_972536
EPI_ISL_972537
EPI_ISL_972538
EPI_ISL_972539
EPI_ISL_972540
EPI_ISL_972542
EPI_ISL_972543
EPI_ISL_972544
EPI_ISL_972545
EPI_ISL_972546
EPI_ISL_972547
EPI_ISL_972548
EPI_ISL_972549
EPI_ISL_972550
EPI_ISL_972551
EPI_ISL_972552
EPI_ISL_972553
EPI_ISL_972554
EPI_ISL_972555
EPI_ISL_972556
EPI_ISL_972557
EPI_ISL_972558
EPI_ISL_972559
EPI_ISL_972560
EPI_ISL_972561
EPI_ISL_972562
EPI_ISL_972563
EPI_ISL_972564
EPI_ISL_972565
EPI_ISL_972567
EPI_ISL_972568
EPI_ISL_972569
EPI_ISL_972570
EPI_ISL_972571
EPI_ISL_972572
EPI_ISL_972573
EPI_ISL_972574
EPI_ISL_972575
EPI_ISL_972576
EPI_ISL_972577
EPI_ISL_972578
EPI_ISL_972579
EPI_ISL_972580
EPI_ISL_972581
EPI_ISL_972582
EPI_ISL_972583
EPI_ISL_972584
EPI_ISL_972586
EPI_ISL_972587
EPI_ISL_972588
EPI_ISL_972589
EPI_ISL_972590
EPI_ISL_972591
EPI_ISL_972592
EPI_ISL_972593
EPI_ISL_972594
EPI_ISL_972595
EPI_ISL_972596
EPI_ISL_972597
EPI_ISL_972598
EPI_ISL_972599
EPI_ISL_972600
EPI_ISL_972601
EPI_ISL_972602
EPI_ISL_972603
EPI_ISL_972604
EPI_ISL_972605
EPI_ISL_972606
EPI_ISL_972607
EPI_ISL_972608
EPI_ISL_972609
EPI_ISL_972610
EPI_ISL_972611
EPI_ISL_972612
EPI_ISL_972613
EPI_ISL_972614
EPI_ISL_972615
EPI_ISL_972616
EPI_ISL_972617
EPI_ISL_972618
EPI_ISL_972619
EPI_ISL_972620
EPI_ISL_972621
EPI_ISL_972622
EPI_ISL_972623
EPI_ISL_972625
EPI_ISL_972626
EPI_ISL_972627
EPI_ISL_972628
EPI_ISL_972629
EPI_ISL_972630
EPI_ISL_972631
EPI_ISL_972632
EPI_ISL_972633
EPI_ISL_972635
EPI_ISL_972636
EPI_ISL_972637
EPI_ISL_972638
EPI_ISL_972639
EPI_ISL_972640
EPI_ISL_972641
EPI_ISL_972642
EPI_ISL_972643
EPI_ISL_972644
EPI_ISL_972645
EPI_ISL_972646
EPI_ISL_972647
EPI_ISL_972648
EPI_ISL_972649
EPI_ISL_972650
EPI_ISL_972651
EPI_ISL_972652
EPI_ISL_972653
EPI_ISL_972654
EPI_ISL_972655
EPI_ISL_972656
EPI_ISL_972657
EPI_ISL_972658
EPI_ISL_972659
EPI_ISL_972660
EPI_ISL_972661
EPI_ISL_972662
EPI_ISL_972663
EPI_ISL_972664
EPI_ISL_972665
EPI_ISL_972666
EPI_ISL_972667
EPI_ISL_972668
EPI_ISL_972669
EPI_ISL_972670
EPI_ISL_972671
EPI_ISL_972672
EPI_ISL_972673
EPI_ISL_972674
EPI_ISL_972675
EPI_ISL_972676
EPI_ISL_972677
EPI_ISL_972678
EPI_ISL_972679
EPI_ISL_972680
EPI_ISL_972681
EPI_ISL_972682
EPI_ISL_972683
EPI_ISL_972684
EPI_ISL_972685
EPI_ISL_972686
EPI_ISL_972687
EPI_ISL_972688
EPI_ISL_972689
EPI_ISL_972690
EPI_ISL_972691
EPI_ISL_972692
EPI_ISL_972693
EPI_ISL_972694
EPI_ISL_972695
EPI_ISL_972696
EPI_ISL_972697
EPI_ISL_972698
EPI_ISL_972699
EPI_ISL_972700
EPI_ISL_972701
EPI_ISL_972702
EPI_ISL_972703
EPI_ISL_972704
EPI_ISL_972705
EPI_ISL_972706
EPI_ISL_972707
EPI_ISL_972708
EPI_ISL_972709
EPI_ISL_972710
EPI_ISL_972711
EPI_ISL_972712
EPI_ISL_972713
EPI_ISL_972714
EPI_ISL_972715
EPI_ISL_972716
EPI_ISL_972717
EPI_ISL_972718
EPI_ISL_972719
EPI_ISL_972720
EPI_ISL_972721
EPI_ISL_972722
EPI_ISL_972723
EPI_ISL_972724
EPI_ISL_972725
EPI_ISL_972726
EPI_ISL_972727
EPI_ISL_972728
EPI_ISL_972729
EPI_ISL_972730
EPI_ISL_972731
EPI_ISL_972732
EPI_ISL_972733
EPI_ISL_972734
EPI_ISL_972735
EPI_ISL_972736
EPI_ISL_972737
EPI_ISL_972738
EPI_ISL_972739
EPI_ISL_972740
EPI_ISL_972741
EPI_ISL_972742
EPI_ISL_972743
EPI_ISL_972744
EPI_ISL_972745
EPI_ISL_972746
EPI_ISL_972747
EPI_ISL_972748
EPI_ISL_972749
EPI_ISL_972750
EPI_ISL_972751
EPI_ISL_972752
EPI_ISL_972753
EPI_ISL_972754
EPI_ISL_972755
EPI_ISL_972756
EPI_ISL_972757
EPI_ISL_972758
EPI_ISL_972759
EPI_ISL_972760
EPI_ISL_972761
EPI_ISL_972762
EPI_ISL_972763
EPI_ISL_972764
EPI_ISL_972765
EPI_ISL_972766
EPI_ISL_972767
EPI_ISL_972768
EPI_ISL_972769
EPI_ISL_972770
EPI_ISL_972771
EPI_ISL_972772
EPI_ISL_972773
EPI_ISL_972774
EPI_ISL_972775
EPI_ISL_972776
EPI_ISL_972777
EPI_ISL_972778
EPI_ISL_972779
EPI_ISL_972780
EPI_ISL_972781
EPI_ISL_972782
EPI_ISL_972783
EPI_ISL_972784
EPI_ISL_972785
EPI_ISL_972786
EPI_ISL_972787
EPI_ISL_972788
EPI_ISL_972789
EPI_ISL_972790
EPI_ISL_972791
EPI_ISL_972792
EPI_ISL_972793
EPI_ISL_972794
EPI_ISL_972795
EPI_ISL_972796
EPI_ISL_972797
EPI_ISL_972798
EPI_ISL_972799
EPI_ISL_972800
EPI_ISL_972801
EPI_ISL_972802
EPI_ISL_972803
EPI_ISL_972804
EPI_ISL_972805
EPI_ISL_972806
EPI_ISL_972807
EPI_ISL_972808
EPI_ISL_972809
EPI_ISL_972810
EPI_ISL_972811
EPI_ISL_972812
EPI_ISL_972813
EPI_ISL_972814
EPI_ISL_972815
EPI_ISL_972817
EPI_ISL_972818
EPI_ISL_972819
EPI_ISL_972820
EPI_ISL_972821
EPI_ISL_972822
EPI_ISL_972823
EPI_ISL_972824
EPI_ISL_972825
EPI_ISL_972826
EPI_ISL_972827
EPI_ISL_972828
EPI_ISL_972829
EPI_ISL_972830
EPI_ISL_972831
EPI_ISL_972832
EPI_ISL_972833
EPI_ISL_972834
EPI_ISL_972835
EPI_ISL_972836
EPI_ISL_972837
EPI_ISL_972838
EPI_ISL_972839
EPI_ISL_972840
EPI_ISL_972841
EPI_ISL_972842
EPI_ISL_972843
EPI_ISL_972844
EPI_ISL_972845
EPI_ISL_972846
EPI_ISL_972847
EPI_ISL_972848
EPI_ISL_972849
EPI_ISL_972850
EPI_ISL_972851
EPI_ISL_972852
EPI_ISL_972853
EPI_ISL_972854
EPI_ISL_972855
EPI_ISL_972856
EPI_ISL_972857
EPI_ISL_972858
EPI_ISL_972859
EPI_ISL_972860
EPI_ISL_972861
EPI_ISL_972862
EPI_ISL_972863
EPI_ISL_972864
EPI_ISL_972865
EPI_ISL_972866
EPI_ISL_972867
EPI_ISL_972868
EPI_ISL_972869
EPI_ISL_972870
EPI_ISL_972871
EPI_ISL_972872
EPI_ISL_972873
EPI_ISL_972874
EPI_ISL_972875
EPI_ISL_972876
EPI_ISL_972878
EPI_ISL_972879
EPI_ISL_972880
EPI_ISL_972881
EPI_ISL_972882
EPI_ISL_972883
EPI_ISL_972884
EPI_ISL_972885
EPI_ISL_972886
EPI_ISL_972887
EPI_ISL_972888
EPI_ISL_972889
EPI_ISL_972890
EPI_ISL_972891
EPI_ISL_972892
EPI_ISL_972893
EPI_ISL_972894
EPI_ISL_972895
EPI_ISL_972896
EPI_ISL_972897
EPI_ISL_972898
EPI_ISL_972899
EPI_ISL_972900
EPI_ISL_972901
EPI_ISL_972902
EPI_ISL_972903
EPI_ISL_972904
EPI_ISL_972905
EPI_ISL_972906
EPI_ISL_972907
EPI_ISL_972909
EPI_ISL_972910
EPI_ISL_972911
EPI_ISL_972912
EPI_ISL_972913
EPI_ISL_972914
EPI_ISL_972915
EPI_ISL_972918
EPI_ISL_972919
EPI_ISL_972920
EPI_ISL_972921
EPI_ISL_972922
EPI_ISL_972923
EPI_ISL_972924
EPI_ISL_972925
EPI_ISL_972926
EPI_ISL_972927
EPI_ISL_972928
EPI_ISL_972929
EPI_ISL_972930
EPI_ISL_972931
EPI_ISL_972932
EPI_ISL_972933
EPI_ISL_972934
EPI_ISL_972935
EPI_ISL_972936
EPI_ISL_972937
EPI_ISL_972938
EPI_ISL_972939
EPI_ISL_972940
EPI_ISL_972941
EPI_ISL_972942
EPI_ISL_972943
EPI_ISL_972944
EPI_ISL_972945
EPI_ISL_972946
EPI_ISL_972947
EPI_ISL_972948
EPI_ISL_972949
EPI_ISL_972950
EPI_ISL_972951
EPI_ISL_972952
EPI_ISL_972953
EPI_ISL_972954
EPI_ISL_972955
EPI_ISL_972956
EPI_ISL_972957
EPI_ISL_972958
EPI_ISL_972959
EPI_ISL_972960
EPI_ISL_972961
EPI_ISL_972962
EPI_ISL_972964
EPI_ISL_972965
EPI_ISL_972966
EPI_ISL_972967
EPI_ISL_972968
EPI_ISL_972969
EPI_ISL_972971
EPI_ISL_972972
EPI_ISL_972974
EPI_ISL_972975
EPI_ISL_972976
EPI_ISL_972977
EPI_ISL_972978
EPI_ISL_972979
EPI_ISL_972980
EPI_ISL_972981
EPI_ISL_972982
EPI_ISL_972983
EPI_ISL_972984
EPI_ISL_972985
EPI_ISL_972986
EPI_ISL_972987
EPI_ISL_972988
EPI_ISL_972989
EPI_ISL_972990
EPI_ISL_972991
EPI_ISL_972992
EPI_ISL_972993
EPI_ISL_972994
EPI_ISL_972995
EPI_ISL_972996
EPI_ISL_972997
EPI_ISL_972998
EPI_ISL_972999
EPI_ISL_973000
EPI_ISL_973001
EPI_ISL_973003
EPI_ISL_973004
EPI_ISL_973005
EPI_ISL_973006
EPI_ISL_973007
EPI_ISL_973008
EPI_ISL_973009
EPI_ISL_973010
EPI_ISL_973011
EPI_ISL_973012
EPI_ISL_973013
EPI_ISL_973014
EPI_ISL_973015
EPI_ISL_973016
EPI_ISL_973017
EPI_ISL_973018
EPI_ISL_973019
EPI_ISL_973020
EPI_ISL_973021
EPI_ISL_973023
EPI_ISL_973024
EPI_ISL_973025
EPI_ISL_973026
EPI_ISL_973027
EPI_ISL_973028
EPI_ISL_973029
EPI_ISL_973030
EPI_ISL_973031
EPI_ISL_973032
EPI_ISL_973033
EPI_ISL_973034
EPI_ISL_973035
EPI_ISL_973036
EPI_ISL_973037
EPI_ISL_973038
EPI_ISL_973039
EPI_ISL_973040
EPI_ISL_973041
EPI_ISL_973042
EPI_ISL_973043
EPI_ISL_973044
EPI_ISL_973045
EPI_ISL_973046
EPI_ISL_973047
EPI_ISL_973048
EPI_ISL_973049
EPI_ISL_973050
EPI_ISL_973051
EPI_ISL_973052
EPI_ISL_973053
EPI_ISL_973054
EPI_ISL_973055
EPI_ISL_973056
EPI_ISL_973057
EPI_ISL_973058
EPI_ISL_973059
EPI_ISL_973060
EPI_ISL_973061
EPI_ISL_973062
EPI_ISL_973063
EPI_ISL_973064
EPI_ISL_973065
EPI_ISL_973066
EPI_ISL_973067
EPI_ISL_973068
EPI_ISL_973069
EPI_ISL_973070
EPI_ISL_973071
EPI_ISL_973072
EPI_ISL_973073
EPI_ISL_973074
EPI_ISL_973075
EPI_ISL_973076
EPI_ISL_973077
EPI_ISL_973078
EPI_ISL_973079
EPI_ISL_973080
EPI_ISL_973081
EPI_ISL_973082
EPI_ISL_973083
EPI_ISL_973084
EPI_ISL_973085
EPI_ISL_973086
EPI_ISL_973087
EPI_ISL_973089
EPI_ISL_973090
EPI_ISL_973091
EPI_ISL_973092
EPI_ISL_973093
EPI_ISL_973094
EPI_ISL_973095
EPI_ISL_973096
EPI_ISL_973097
EPI_ISL_973098
EPI_ISL_973099
EPI_ISL_973100
EPI_ISL_973102
EPI_ISL_973103
EPI_ISL_973104
EPI_ISL_973105
EPI_ISL_973106
EPI_ISL_973107
EPI_ISL_973108
EPI_ISL_973109
EPI_ISL_973110
EPI_ISL_973111
EPI_ISL_973112
EPI_ISL_973114
EPI_ISL_973115
EPI_ISL_973116
EPI_ISL_973117
EPI_ISL_973118
EPI_ISL_973119
EPI_ISL_973120
EPI_ISL_973121
EPI_ISL_973122
EPI_ISL_973123
EPI_ISL_973124
EPI_ISL_973125
EPI_ISL_973126
EPI_ISL_973127
EPI_ISL_973128
EPI_ISL_973129
EPI_ISL_973130
EPI_ISL_973131
EPI_ISL_973132
EPI_ISL_973133
EPI_ISL_973134
EPI_ISL_973135
EPI_ISL_973136
EPI_ISL_973137
EPI_ISL_973138
EPI_ISL_973139
EPI_ISL_973140
EPI_ISL_973141
EPI_ISL_973142
EPI_ISL_973143
EPI_ISL_973144
EPI_ISL_973145
EPI_ISL_973146
EPI_ISL_973147
EPI_ISL_973149
EPI_ISL_973150
EPI_ISL_973151
EPI_ISL_973152
EPI_ISL_973153
EPI_ISL_973154
EPI_ISL_973155
EPI_ISL_973156
EPI_ISL_973157
EPI_ISL_973158
EPI_ISL_973159
EPI_ISL_973160
EPI_ISL_973161
EPI_ISL_973162
EPI_ISL_973163
EPI_ISL_973164
EPI_ISL_973165
EPI_ISL_973166
EPI_ISL_973167
EPI_ISL_973168
EPI_ISL_973169
EPI_ISL_973170
EPI_ISL_973171
EPI_ISL_973172
EPI_ISL_973173
EPI_ISL_973174
EPI_ISL_973175
EPI_ISL_973176
EPI_ISL_973177
EPI_ISL_973179
EPI_ISL_973180
EPI_ISL_973181
EPI_ISL_973182
EPI_ISL_973183
EPI_ISL_973184
EPI_ISL_973185
EPI_ISL_973186
EPI_ISL_973187
EPI_ISL_973188
EPI_ISL_973189
EPI_ISL_973190
EPI_ISL_973191
EPI_ISL_973192
EPI_ISL_973193
EPI_ISL_973195
EPI_ISL_973196
EPI_ISL_973197
EPI_ISL_973198
EPI_ISL_973199
EPI_ISL_973200
EPI_ISL_973201
EPI_ISL_973202
EPI_ISL_973203
EPI_ISL_973204
EPI_ISL_973205
EPI_ISL_973206
EPI_ISL_973208
EPI_ISL_973209
EPI_ISL_973210
EPI_ISL_973211
EPI_ISL_973212
EPI_ISL_973213
EPI_ISL_973214
EPI_ISL_973215
EPI_ISL_973216
EPI_ISL_973217
EPI_ISL_973218
EPI_ISL_973219
EPI_ISL_973220
EPI_ISL_973221
EPI_ISL_973222
EPI_ISL_973223
EPI_ISL_973224
EPI_ISL_973225
EPI_ISL_973226
EPI_ISL_973227
EPI_ISL_973228
EPI_ISL_973229
EPI_ISL_973230
EPI_ISL_973231
EPI_ISL_973232
EPI_ISL_973234
EPI_ISL_973235
EPI_ISL_973236
EPI_ISL_973237
EPI_ISL_973238
EPI_ISL_973239
EPI_ISL_973240
EPI_ISL_973241
EPI_ISL_973242
EPI_ISL_973243
EPI_ISL_973244
EPI_ISL_973245
EPI_ISL_973246
EPI_ISL_973247
EPI_ISL_973248
EPI_ISL_973249
EPI_ISL_973250
EPI_ISL_973251
EPI_ISL_973252
EPI_ISL_973253
EPI_ISL_973254
EPI_ISL_973255
EPI_ISL_973256
EPI_ISL_973257
EPI_ISL_973258
EPI_ISL_973259
EPI_ISL_973260
EPI_ISL_973261
EPI_ISL_973262
EPI_ISL_973263
EPI_ISL_973264
EPI_ISL_973265
EPI_ISL_973266
EPI_ISL_973267
EPI_ISL_973268
EPI_ISL_973269
EPI_ISL_973270
EPI_ISL_973271
EPI_ISL_973272
EPI_ISL_973273
EPI_ISL_973274
EPI_ISL_973275
EPI_ISL_973277
EPI_ISL_973278
EPI_ISL_973279
EPI_ISL_973280
EPI_ISL_973281
EPI_ISL_973282
EPI_ISL_973283
EPI_ISL_973284
EPI_ISL_973285
EPI_ISL_973286
EPI_ISL_973287
EPI_ISL_973288
EPI_ISL_973289
EPI_ISL_973290
EPI_ISL_973291
EPI_ISL_973292
EPI_ISL_973293
EPI_ISL_973294
EPI_ISL_973295
EPI_ISL_973296
EPI_ISL_973297
EPI_ISL_973298
EPI_ISL_973299
EPI_ISL_973300
EPI_ISL_973301
EPI_ISL_973302
EPI_ISL_973303
EPI_ISL_973304
EPI_ISL_973305
EPI_ISL_973306
EPI_ISL_973307
EPI_ISL_973308
EPI_ISL_973309
EPI_ISL_973310
EPI_ISL_973311
EPI_ISL_973312
EPI_ISL_973313
EPI_ISL_973314
EPI_ISL_973315
EPI_ISL_973316
EPI_ISL_973317
EPI_ISL_973318
EPI_ISL_973319
EPI_ISL_973320
EPI_ISL_973321
EPI_ISL_973322
EPI_ISL_973323
EPI_ISL_973324
EPI_ISL_973325
EPI_ISL_973326
EPI_ISL_973327
EPI_ISL_973328
EPI_ISL_973329
EPI_ISL_973330
EPI_ISL_973331
EPI_ISL_973332
EPI_ISL_973333
EPI_ISL_973334
EPI_ISL_973335
EPI_ISL_973336
EPI_ISL_973337
EPI_ISL_973338
EPI_ISL_973339
EPI_ISL_973340
EPI_ISL_973341
EPI_ISL_973342
EPI_ISL_973343
EPI_ISL_973344
EPI_ISL_973345
EPI_ISL_973346
EPI_ISL_973347
EPI_ISL_973348
EPI_ISL_973349
EPI_ISL_973350
EPI_ISL_973351
EPI_ISL_973352
EPI_ISL_973353
EPI_ISL_973354
EPI_ISL_973355
EPI_ISL_973356
EPI_ISL_973358
EPI_ISL_973359
EPI_ISL_973360
EPI_ISL_973361
EPI_ISL_973362
EPI_ISL_973363
EPI_ISL_973364
EPI_ISL_973365
EPI_ISL_973366
EPI_ISL_973367
EPI_ISL_973368
EPI_ISL_973369
EPI_ISL_973370
EPI_ISL_973371
EPI_ISL_973372
EPI_ISL_973373
EPI_ISL_973374
EPI_ISL_973375
EPI_ISL_973376
EPI_ISL_973377
EPI_ISL_973378
EPI_ISL_973379
EPI_ISL_973380
EPI_ISL_973381
EPI_ISL_973382
EPI_ISL_973383
EPI_ISL_973384
EPI_ISL_973385
EPI_ISL_973386
EPI_ISL_973387
EPI_ISL_973388
EPI_ISL_973389
EPI_ISL_973390
EPI_ISL_973391
EPI_ISL_973392
EPI_ISL_973393
EPI_ISL_973394
EPI_ISL_973395
EPI_ISL_973396
EPI_ISL_973397
EPI_ISL_973398
EPI_ISL_973399
EPI_ISL_973400
EPI_ISL_973401
EPI_ISL_973402
EPI_ISL_973403
EPI_ISL_973404
EPI_ISL_973405
EPI_ISL_973406
EPI_ISL_973407
EPI_ISL_973408
EPI_ISL_973409
EPI_ISL_973410
EPI_ISL_973411
EPI_ISL_973412
EPI_ISL_973413
EPI_ISL_973414
EPI_ISL_973415
EPI_ISL_973416
EPI_ISL_973417
EPI_ISL_973418
EPI_ISL_973419
EPI_ISL_973420
EPI_ISL_973421
EPI_ISL_973422
EPI_ISL_973423
EPI_ISL_973424
EPI_ISL_973425
EPI_ISL_973426
EPI_ISL_973427
EPI_ISL_973428
EPI_ISL_973429
EPI_ISL_973430
EPI_ISL_973431
EPI_ISL_973432
EPI_ISL_973433
EPI_ISL_973434
EPI_ISL_973435
EPI_ISL_973436
EPI_ISL_973437
EPI_ISL_973438
EPI_ISL_973439
EPI_ISL_973440
EPI_ISL_973441
EPI_ISL_973442
EPI_ISL_973443
EPI_ISL_973444
EPI_ISL_973445
EPI_ISL_973446
EPI_ISL_973447
EPI_ISL_973448
EPI_ISL_973449
EPI_ISL_973450
EPI_ISL_973451
EPI_ISL_973452
EPI_ISL_973453
EPI_ISL_973454
EPI_ISL_973455
EPI_ISL_973456
EPI_ISL_973457
EPI_ISL_973458
EPI_ISL_973459
EPI_ISL_973460
EPI_ISL_973461
EPI_ISL_973462
EPI_ISL_973463
EPI_ISL_973464
EPI_ISL_973465
EPI_ISL_973466
EPI_ISL_973467
EPI_ISL_973468
EPI_ISL_973469
EPI_ISL_973470
EPI_ISL_973471
EPI_ISL_973472
EPI_ISL_973473
EPI_ISL_973474
EPI_ISL_973475
EPI_ISL_973476
EPI_ISL_973480
EPI_ISL_973482
EPI_ISL_973484
EPI_ISL_973486
EPI_ISL_973487
EPI_ISL_973489
EPI_ISL_973492
EPI_ISL_973493
EPI_ISL_973495
EPI_ISL_973497
EPI_ISL_973499
EPI_ISL_973501
EPI_ISL_973503
EPI_ISL_973505
EPI_ISL_973508
EPI_ISL_973510
EPI_ISL_973512
EPI_ISL_973516
EPI_ISL_973518
EPI_ISL_973519
EPI_ISL_973521
EPI_ISL_973523
EPI_ISL_973525
EPI_ISL_973527
EPI_ISL_973529
EPI_ISL_973532
EPI_ISL_973533
EPI_ISL_973535
EPI_ISL_973538
EPI_ISL_973540
EPI_ISL_973542
EPI_ISL_973544
EPI_ISL_973546
EPI_ISL_973548
EPI_ISL_973550
EPI_ISL_973553
EPI_ISL_973555
EPI_ISL_973557
EPI_ISL_973559
EPI_ISL_973561
EPI_ISL_973563
EPI_ISL_973566
EPI_ISL_973568
EPI_ISL_973570
EPI_ISL_973572
EPI_ISL_973574
EPI_ISL_973576
EPI_ISL_973578
EPI_ISL_973580
EPI_ISL_973582
EPI_ISL_973584
EPI_ISL_973586
EPI_ISL_973589
EPI_ISL_973591
EPI_ISL_973593
EPI_ISL_973595
EPI_ISL_973597
EPI_ISL_973599
EPI_ISL_973601
EPI_ISL_973603
EPI_ISL_973605
EPI_ISL_973607
EPI_ISL_973609
EPI_ISL_973611
EPI_ISL_973614
EPI_ISL_973616
EPI_ISL_973618
EPI_ISL_973621
EPI_ISL_973623
EPI_ISL_973624
EPI_ISL_973626
EPI_ISL_973628
EPI_ISL_973629
EPI_ISL_973631
EPI_ISL_973633
EPI_ISL_973635
EPI_ISL_973636
EPI_ISL_973638
EPI_ISL_973640
EPI_ISL_973641
EPI_ISL_973645
EPI_ISL_973647
EPI_ISL_973648
EPI_ISL_973651
EPI_ISL_973652
EPI_ISL_973654
EPI_ISL_973656
EPI_ISL_973658
EPI_ISL_973660
EPI_ISL_973662
EPI_ISL_973664
EPI_ISL_973666
EPI_ISL_973668
EPI_ISL_973670
EPI_ISL_973672
EPI_ISL_973674
EPI_ISL_973676
EPI_ISL_973677
EPI_ISL_973680
EPI_ISL_973682
EPI_ISL_973684
EPI_ISL_973686
EPI_ISL_973688
EPI_ISL_973689
EPI_ISL_973691
EPI_ISL_973693
EPI_ISL_973694
EPI_ISL_973696
EPI_ISL_973698
EPI_ISL_973699
EPI_ISL_973703
EPI_ISL_973704
EPI_ISL_973706
EPI_ISL_973708
EPI_ISL_973710
EPI_ISL_973711
EPI_ISL_973713
EPI_ISL_973715
EPI_ISL_973717
EPI_ISL_973720
EPI_ISL_973726
EPI_ISL_973728
EPI_ISL_973730
EPI_ISL_973732
EPI_ISL_973734
EPI_ISL_973735
EPI_ISL_973738
EPI_ISL_973739
EPI_ISL_973741
EPI_ISL_973743
EPI_ISL_973744
EPI_ISL_973746
EPI_ISL_973748
EPI_ISL_973750
EPI_ISL_973752
EPI_ISL_973754
EPI_ISL_973756
EPI_ISL_973757
EPI_ISL_973759
EPI_ISL_973761
EPI_ISL_973762
EPI_ISL_973763
EPI_ISL_973765
EPI_ISL_973766
EPI_ISL_973768
EPI_ISL_973770
EPI_ISL_973772
EPI_ISL_973773
EPI_ISL_973777
EPI_ISL_973778
EPI_ISL_973780
EPI_ISL_973782
EPI_ISL_973784
EPI_ISL_973786
EPI_ISL_973787
EPI_ISL_973789
EPI_ISL_973790
EPI_ISL_973792
EPI_ISL_973793
EPI_ISL_973796
EPI_ISL_973798
EPI_ISL_973799
EPI_ISL_973801
EPI_ISL_973803
EPI_ISL_973804
EPI_ISL_973806
EPI_ISL_973808
EPI_ISL_973809
EPI_ISL_973811
EPI_ISL_973812
EPI_ISL_973814
EPI_ISL_973816
EPI_ISL_973817
EPI_ISL_973819
EPI_ISL_973820
EPI_ISL_973822
EPI_ISL_973824
EPI_ISL_973825
EPI_ISL_973827
EPI_ISL_973829
EPI_ISL_973831
EPI_ISL_973833
EPI_ISL_973835
EPI_ISL_973836
EPI_ISL_1022420
EPI_ISL_1022421
EPI_ISL_1022422
EPI_ISL_1022423
EPI_ISL_1022424
EPI_ISL_1022425
EPI_ISL_1022426
EPI_ISL_1022427
EPI_ISL_1022428
EPI_ISL_1022429
EPI_ISL_1022430
EPI_ISL_1022431
EPI_ISL_1022432
EPI_ISL_1022433
EPI_ISL_1022434
EPI_ISL_1022435
EPI_ISL_1022436
EPI_ISL_1022437
EPI_ISL_1022438
EPI_ISL_1022439
EPI_ISL_1022440
EPI_ISL_1022441
EPI_ISL_1022442
EPI_ISL_1022443
EPI_ISL_1022444
EPI_ISL_1022445
EPI_ISL_1022446
EPI_ISL_1022447
EPI_ISL_1022448
EPI_ISL_1022449
EPI_ISL_1022450
EPI_ISL_1022451
EPI_ISL_1022452
EPI_ISL_1022453
EPI_ISL_1022454
EPI_ISL_1022455
EPI_ISL_1022456
EPI_ISL_1022457
EPI_ISL_1022458
EPI_ISL_1022459
EPI_ISL_1022460
EPI_ISL_1022461
EPI_ISL_1022462
EPI_ISL_1022463
EPI_ISL_1022464
EPI_ISL_1022465
EPI_ISL_1022466
EPI_ISL_1022467
EPI_ISL_1022468
EPI_ISL_1022469
EPI_ISL_1022470
EPI_ISL_1022471
EPI_ISL_1022472
EPI_ISL_1022473
EPI_ISL_1022474
EPI_ISL_1022475
EPI_ISL_1022476
EPI_ISL_1022477
EPI_ISL_1022478
EPI_ISL_1022479
EPI_ISL_1022480
EPI_ISL_1022481
EPI_ISL_1022482
EPI_ISL_1022483
EPI_ISL_1022484
EPI_ISL_1022485
EPI_ISL_1022486
EPI_ISL_1022487
EPI_ISL_1022488
EPI_ISL_1022489
EPI_ISL_1022490
EPI_ISL_1022491
EPI_ISL_1022492
EPI_ISL_1022493
EPI_ISL_1022494
EPI_ISL_1022495
EPI_ISL_1022496
EPI_ISL_1022497
EPI_ISL_1022498
EPI_ISL_1022499
EPI_ISL_1022500
EPI_ISL_1022501
EPI_ISL_1022502
EPI_ISL_1022503
EPI_ISL_1022504
EPI_ISL_1022505
EPI_ISL_1022506
EPI_ISL_1022507
EPI_ISL_1022508
EPI_ISL_1022509
EPI_ISL_1022510
EPI_ISL_1022511
EPI_ISL_1022512
EPI_ISL_1022513
EPI_ISL_1022514
EPI_ISL_1022515
EPI_ISL_1022516
EPI_ISL_1022517
EPI_ISL_1022518
EPI_ISL_1022519
EPI_ISL_1022520
EPI_ISL_1022521
EPI_ISL_1022522
EPI_ISL_1022523
EPI_ISL_1022524
EPI_ISL_1022525
EPI_ISL_1022526
EPI_ISL_1022527
EPI_ISL_1022528
EPI_ISL_1022529
EPI_ISL_1022530
EPI_ISL_1022531
EPI_ISL_1022532
EPI_ISL_1022533
EPI_ISL_1022534
EPI_ISL_1022535
EPI_ISL_1022536
EPI_ISL_1022537
EPI_ISL_1022538
EPI_ISL_1022539
EPI_ISL_1022540
EPI_ISL_1022541
EPI_ISL_1022542
EPI_ISL_1022543
EPI_ISL_1022544
EPI_ISL_1022545
EPI_ISL_1022546
EPI_ISL_1022547
EPI_ISL_1022548
EPI_ISL_1022549
EPI_ISL_1022550
EPI_ISL_1022551
EPI_ISL_1022552
EPI_ISL_1022553
EPI_ISL_1022554
EPI_ISL_1022555
EPI_ISL_1022556
EPI_ISL_1022557
EPI_ISL_1022558
EPI_ISL_1022559
EPI_ISL_1022560
EPI_ISL_1022561
EPI_ISL_1022562
EPI_ISL_1022563
EPI_ISL_1022564
EPI_ISL_1022565
EPI_ISL_1022566
EPI_ISL_1022567
EPI_ISL_1022568
EPI_ISL_1022569
EPI_ISL_1022570
EPI_ISL_1022571
EPI_ISL_1022572
EPI_ISL_1022573
EPI_ISL_1022574
EPI_ISL_1022575
EPI_ISL_1022576
EPI_ISL_1022577
EPI_ISL_1022578
EPI_ISL_1022579
EPI_ISL_1022580
EPI_ISL_1022581
EPI_ISL_1022582
EPI_ISL_1022583
EPI_ISL_1022584
EPI_ISL_1022585
EPI_ISL_1022586
EPI_ISL_1022587
EPI_ISL_1022588
EPI_ISL_1022589
EPI_ISL_1022590
EPI_ISL_1022591
EPI_ISL_1022592
EPI_ISL_1022593
EPI_ISL_1022594
EPI_ISL_1022595
EPI_ISL_1022596
EPI_ISL_1022597
EPI_ISL_1022598
EPI_ISL_1022599
EPI_ISL_1022600
EPI_ISL_1022601
EPI_ISL_1022602
EPI_ISL_1022603
EPI_ISL_1022604
EPI_ISL_1022605
EPI_ISL_1022606
EPI_ISL_1022607
EPI_ISL_1022608
EPI_ISL_1022609
EPI_ISL_1022610
EPI_ISL_1022611
EPI_ISL_1022612
EPI_ISL_1022613
EPI_ISL_1022614
EPI_ISL_1022615
EPI_ISL_1022616
EPI_ISL_1022617
EPI_ISL_1022618
EPI_ISL_1022619
EPI_ISL_1022620
EPI_ISL_1022621
EPI_ISL_1022622
EPI_ISL_1022623
EPI_ISL_1022624
EPI_ISL_1022625
EPI_ISL_1022626
EPI_ISL_1022627
EPI_ISL_1022628
EPI_ISL_1022629
EPI_ISL_1022630
EPI_ISL_1022631
EPI_ISL_1022632
EPI_ISL_1022633
EPI_ISL_1022634
EPI_ISL_1022635
EPI_ISL_1022636
EPI_ISL_1022637
EPI_ISL_1022638
EPI_ISL_1022639
EPI_ISL_1022640
EPI_ISL_1022641
EPI_ISL_1022642
EPI_ISL_1022643
EPI_ISL_1022644
EPI_ISL_1022645
EPI_ISL_1022646
EPI_ISL_1022647
EPI_ISL_1022648
EPI_ISL_1022649
EPI_ISL_1022650
EPI_ISL_1022651
EPI_ISL_1022652
EPI_ISL_1022653
EPI_ISL_1022654
EPI_ISL_1022655
EPI_ISL_1022656
EPI_ISL_1022657
EPI_ISL_1022658
EPI_ISL_1022659
EPI_ISL_1022660
EPI_ISL_1022661
EPI_ISL_1022662
EPI_ISL_1022663
EPI_ISL_1022664
EPI_ISL_1022665
EPI_ISL_1022666
EPI_ISL_1022667
EPI_ISL_1022668
EPI_ISL_1022669
EPI_ISL_1022670
EPI_ISL_1022671
EPI_ISL_1022672
EPI_ISL_1022673
EPI_ISL_1022674
EPI_ISL_1022675
EPI_ISL_1022676
EPI_ISL_1022677
EPI_ISL_1022678
EPI_ISL_1022679
EPI_ISL_1022680
EPI_ISL_1022681
EPI_ISL_1022682
EPI_ISL_1022683
EPI_ISL_1022684
EPI_ISL_1022685
EPI_ISL_1022686
EPI_ISL_1022687
EPI_ISL_1022688
EPI_ISL_1022689
EPI_ISL_1022690
EPI_ISL_1022691
EPI_ISL_1022692
EPI_ISL_1022693
EPI_ISL_1022694
EPI_ISL_1022695
EPI_ISL_1022696
EPI_ISL_1022697
EPI_ISL_1022698
EPI_ISL_1022699
EPI_ISL_1022700
EPI_ISL_1022701
EPI_ISL_1022702
EPI_ISL_1022703
EPI_ISL_1022704
EPI_ISL_1022705
EPI_ISL_1022706
EPI_ISL_1022707
EPI_ISL_1022708
EPI_ISL_1022709
EPI_ISL_1022710
EPI_ISL_1022711
EPI_ISL_1022712
EPI_ISL_1022713
EPI_ISL_1022714
EPI_ISL_1022715
EPI_ISL_1022716
EPI_ISL_1022717
EPI_ISL_1022718
EPI_ISL_1022719
EPI_ISL_1022720
EPI_ISL_1022721
EPI_ISL_1022722
EPI_ISL_1022723
EPI_ISL_1022724
EPI_ISL_1022725
EPI_ISL_1022726
EPI_ISL_1022727
EPI_ISL_1022728
EPI_ISL_1022729
EPI_ISL_1022730
EPI_ISL_1022731
EPI_ISL_1022732
EPI_ISL_1022733
EPI_ISL_1022734
EPI_ISL_1022735
EPI_ISL_1022736
EPI_ISL_1022737
EPI_ISL_1022738
EPI_ISL_1022739
EPI_ISL_1022740
EPI_ISL_1022741
EPI_ISL_1022742
EPI_ISL_1022743
EPI_ISL_1022744
EPI_ISL_1022745
EPI_ISL_1022746
EPI_ISL_1022747
EPI_ISL_1022748
EPI_ISL_1022749
EPI_ISL_1022750
EPI_ISL_1022751
EPI_ISL_1022752
EPI_ISL_1022753
EPI_ISL_1022754
EPI_ISL_1022755
EPI_ISL_1022756
EPI_ISL_1022757
EPI_ISL_1022758
EPI_ISL_1022759
EPI_ISL_1022760
EPI_ISL_1022761
EPI_ISL_1022762
EPI_ISL_1022763
EPI_ISL_1022764
EPI_ISL_1022765
EPI_ISL_1022766
EPI_ISL_1022767
EPI_ISL_1022768
EPI_ISL_1022769
EPI_ISL_1022770
EPI_ISL_1022771
EPI_ISL_1022772
EPI_ISL_1022773
EPI_ISL_1022774
EPI_ISL_1022775
EPI_ISL_1022776
EPI_ISL_1022777
EPI_ISL_1022778
EPI_ISL_1022779
EPI_ISL_1022780
EPI_ISL_1022781
EPI_ISL_1022782
EPI_ISL_1022783
EPI_ISL_1022784
EPI_ISL_1022785
EPI_ISL_1022786
EPI_ISL_1022787
EPI_ISL_1022788
EPI_ISL_1022789
EPI_ISL_1022790
EPI_ISL_1022791
EPI_ISL_1022792
EPI_ISL_1022793
EPI_ISL_1022794
EPI_ISL_1022795
EPI_ISL_1022796
EPI_ISL_1022797
EPI_ISL_1022798
EPI_ISL_1022799
EPI_ISL_1022800
EPI_ISL_1022801
EPI_ISL_1022802
EPI_ISL_1022803
EPI_ISL_1022804
EPI_ISL_1022805
EPI_ISL_1022806
EPI_ISL_1022807
EPI_ISL_1022808
EPI_ISL_1022809
EPI_ISL_1022810
EPI_ISL_1022811
EPI_ISL_1022812
EPI_ISL_1022813
EPI_ISL_1022814
EPI_ISL_1022815
EPI_ISL_1022816
EPI_ISL_1022817
EPI_ISL_1022818
EPI_ISL_1022819
EPI_ISL_1022820
EPI_ISL_1022821
EPI_ISL_1022822
EPI_ISL_1022823
EPI_ISL_1022824
EPI_ISL_1022825
EPI_ISL_1022826
EPI_ISL_1022827
EPI_ISL_1022828
EPI_ISL_1022829
EPI_ISL_1022830
EPI_ISL_1022831
EPI_ISL_1022832
EPI_ISL_1022833
EPI_ISL_1022834
EPI_ISL_1022835
EPI_ISL_1022836
EPI_ISL_1022837
EPI_ISL_1022838
EPI_ISL_1022839
EPI_ISL_1022840
EPI_ISL_1022841
EPI_ISL_1022842
EPI_ISL_1022843
EPI_ISL_1022844
EPI_ISL_1022845
EPI_ISL_1022846
EPI_ISL_1022847
EPI_ISL_1022848
EPI_ISL_1022849
EPI_ISL_1022850
EPI_ISL_1022851
EPI_ISL_1022852
EPI_ISL_1022853
EPI_ISL_1022854
EPI_ISL_1022855
EPI_ISL_1022856
EPI_ISL_1022857
EPI_ISL_1022858
EPI_ISL_1022859
EPI_ISL_1022860
EPI_ISL_1022861
EPI_ISL_1022862
EPI_ISL_1022863
EPI_ISL_1022864
EPI_ISL_1022865
EPI_ISL_1022866
EPI_ISL_1022867
EPI_ISL_1022868
EPI_ISL_1022869
EPI_ISL_1022870
EPI_ISL_1022871
EPI_ISL_1022872
EPI_ISL_1022873
EPI_ISL_1022874
EPI_ISL_1022875
EPI_ISL_1022876
EPI_ISL_1022877
EPI_ISL_1022878
EPI_ISL_1022879
EPI_ISL_1022880
EPI_ISL_1022881
EPI_ISL_1022882
EPI_ISL_1022883
EPI_ISL_1022884
EPI_ISL_1022885
EPI_ISL_1022886
EPI_ISL_1022887
EPI_ISL_1022888
EPI_ISL_1022889
EPI_ISL_1022890
EPI_ISL_1022891
EPI_ISL_1022892
EPI_ISL_1022893
EPI_ISL_1022894
EPI_ISL_1022895
EPI_ISL_1022896
EPI_ISL_1022897
EPI_ISL_1022898
EPI_ISL_1022899
EPI_ISL_1022900
EPI_ISL_1022901
EPI_ISL_1022902
EPI_ISL_1022903
EPI_ISL_1022904
EPI_ISL_1022905
EPI_ISL_1022906
EPI_ISL_1022907
EPI_ISL_1022908
EPI_ISL_1022909
EPI_ISL_1022910
EPI_ISL_1022911
EPI_ISL_1022912
EPI_ISL_1022913
EPI_ISL_1022914
EPI_ISL_1022915
EPI_ISL_1022916
EPI_ISL_1022917
EPI_ISL_1022918
EPI_ISL_1022919
EPI_ISL_1022920
EPI_ISL_1022921
EPI_ISL_1022922
EPI_ISL_1022923
EPI_ISL_1022924
EPI_ISL_1022925
EPI_ISL_1022926
EPI_ISL_1022927
EPI_ISL_1022928
EPI_ISL_1022929
EPI_ISL_1022930
EPI_ISL_1022931
EPI_ISL_1022932
EPI_ISL_1022933
EPI_ISL_1022934
EPI_ISL_1022935
EPI_ISL_1022936
EPI_ISL_1022937
EPI_ISL_1022938
EPI_ISL_1022939
EPI_ISL_1022940
EPI_ISL_1022941
EPI_ISL_1022942
EPI_ISL_1022943
EPI_ISL_1022944
EPI_ISL_1022945
EPI_ISL_1022946
EPI_ISL_1022947
EPI_ISL_1022948
EPI_ISL_1022949
EPI_ISL_1022950
EPI_ISL_1022951
EPI_ISL_1022952
EPI_ISL_1022953
EPI_ISL_1022954
EPI_ISL_1022955
EPI_ISL_1022956
EPI_ISL_1022957
EPI_ISL_1022958
EPI_ISL_1022959
EPI_ISL_1022960
EPI_ISL_1022961
EPI_ISL_1022962
EPI_ISL_1022963
EPI_ISL_1022964
EPI_ISL_1022965
EPI_ISL_1022966
EPI_ISL_1022967
EPI_ISL_1022968
EPI_ISL_1022969
EPI_ISL_1022970
EPI_ISL_1022971
EPI_ISL_1022972
EPI_ISL_1022973
EPI_ISL_1022974
EPI_ISL_1022975
EPI_ISL_1022976
EPI_ISL_1022977
EPI_ISL_1022978
EPI_ISL_1022979
EPI_ISL_1022980
EPI_ISL_1022981
EPI_ISL_1022982
EPI_ISL_1022983
EPI_ISL_1022984
EPI_ISL_1022985
EPI_ISL_1022986
EPI_ISL_1022987
EPI_ISL_1022988
EPI_ISL_1022989
EPI_ISL_1022990
EPI_ISL_1022991
EPI_ISL_1022992
EPI_ISL_1022993
EPI_ISL_1022994
EPI_ISL_1022995
EPI_ISL_1022996
EPI_ISL_1022997
EPI_ISL_1022998
EPI_ISL_1022999
EPI_ISL_1023000
EPI_ISL_1023001
EPI_ISL_1023002
EPI_ISL_1023003
EPI_ISL_1023004
EPI_ISL_1023005
EPI_ISL_1023006
EPI_ISL_1023007
EPI_ISL_1023008
EPI_ISL_1023009
EPI_ISL_1023010
EPI_ISL_1023011
EPI_ISL_1023012
EPI_ISL_1023013
EPI_ISL_1023014
EPI_ISL_1023015
EPI_ISL_1023016
EPI_ISL_1023017
EPI_ISL_1023018
EPI_ISL_1023019
EPI_ISL_1023020
EPI_ISL_1023021
EPI_ISL_1023022
EPI_ISL_1023023
EPI_ISL_1023024
EPI_ISL_1023025
EPI_ISL_1023026
EPI_ISL_1023027
EPI_ISL_1023028
EPI_ISL_1023029
EPI_ISL_1023030
EPI_ISL_1023031
EPI_ISL_1023032
EPI_ISL_1023033
EPI_ISL_1023034
EPI_ISL_1023035
EPI_ISL_1023036
EPI_ISL_1023037
EPI_ISL_1023038
EPI_ISL_1023039
EPI_ISL_1023040
EPI_ISL_1023041
EPI_ISL_1023042
EPI_ISL_1023043
EPI_ISL_1023044
EPI_ISL_1023045
EPI_ISL_1023046
EPI_ISL_1023047
EPI_ISL_1023048
EPI_ISL_1023049
EPI_ISL_1023050
EPI_ISL_1023051
EPI_ISL_1023052
EPI_ISL_1023053
EPI_ISL_1023054
EPI_ISL_1023055
EPI_ISL_1023056
EPI_ISL_1023057
EPI_ISL_1023058
EPI_ISL_1023059
EPI_ISL_1023060
EPI_ISL_1023061
EPI_ISL_1023062
EPI_ISL_1023063
EPI_ISL_1023064
EPI_ISL_1023065
EPI_ISL_1023066
EPI_ISL_1023067
EPI_ISL_1023068
EPI_ISL_1023069
EPI_ISL_1023070
EPI_ISL_1023071
EPI_ISL_1023072
EPI_ISL_1023073
EPI_ISL_1023074
EPI_ISL_1023075
EPI_ISL_1023076
EPI_ISL_1023077
EPI_ISL_1023078
EPI_ISL_1023079
EPI_ISL_1023080
EPI_ISL_1023081
EPI_ISL_1023082
EPI_ISL_1023083
EPI_ISL_1023084
EPI_ISL_1023085
EPI_ISL_1023086
EPI_ISL_1023087
EPI_ISL_1023088
EPI_ISL_1023089
EPI_ISL_1023090
EPI_ISL_1023091
EPI_ISL_1023092
EPI_ISL_1023093
EPI_ISL_1023094
EPI_ISL_1023095
EPI_ISL_1023096
EPI_ISL_1023097
EPI_ISL_1023098
EPI_ISL_1023099
EPI_ISL_1023100
EPI_ISL_1023101
EPI_ISL_1023102
EPI_ISL_1023103
EPI_ISL_1023104
EPI_ISL_1023105
EPI_ISL_1023106
EPI_ISL_1023107
EPI_ISL_1023108
EPI_ISL_1023109
EPI_ISL_1023110
EPI_ISL_1023111
EPI_ISL_1023112
EPI_ISL_1023113
EPI_ISL_1023114
EPI_ISL_1023115
EPI_ISL_1023116
EPI_ISL_1023117
EPI_ISL_1023118
EPI_ISL_1023119
EPI_ISL_1023120
EPI_ISL_1023121
EPI_ISL_1023122
EPI_ISL_1023123
EPI_ISL_1023124
EPI_ISL_1023125
EPI_ISL_1023126
EPI_ISL_1023127
EPI_ISL_1023128
EPI_ISL_1023129
EPI_ISL_1023130
EPI_ISL_1023131
EPI_ISL_1023132
EPI_ISL_1023133
EPI_ISL_1023134
EPI_ISL_1023135
EPI_ISL_1023136
EPI_ISL_1023137
EPI_ISL_1023138
EPI_ISL_1023139
EPI_ISL_1023140
EPI_ISL_1023141
EPI_ISL_1023142
EPI_ISL_1023143
EPI_ISL_1023144
EPI_ISL_1023145
EPI_ISL_1023146
EPI_ISL_1023147
EPI_ISL_1023148
EPI_ISL_1023149
EPI_ISL_1023150
EPI_ISL_1023151
EPI_ISL_1023152
EPI_ISL_1023153
EPI_ISL_1023154
EPI_ISL_1023155
EPI_ISL_1023156
EPI_ISL_1023157
EPI_ISL_1023158
EPI_ISL_1023159
EPI_ISL_1023160
EPI_ISL_1023161
EPI_ISL_1023162
EPI_ISL_1023163
EPI_ISL_1023164
EPI_ISL_1023165
EPI_ISL_1023166
EPI_ISL_1023167
EPI_ISL_1023168
EPI_ISL_1023169
EPI_ISL_1023170
EPI_ISL_1023171
EPI_ISL_1023172
EPI_ISL_1023173
EPI_ISL_1023174
EPI_ISL_1023175
EPI_ISL_1023176
EPI_ISL_1023177
EPI_ISL_1023178
EPI_ISL_1023179
EPI_ISL_1023180
EPI_ISL_1023181
EPI_ISL_1023182
EPI_ISL_1023183
EPI_ISL_1023184
EPI_ISL_1023185
EPI_ISL_1023186
EPI_ISL_1023187
EPI_ISL_1023188
EPI_ISL_1023189
EPI_ISL_1023190
EPI_ISL_1023191
EPI_ISL_1023192
EPI_ISL_1023193
EPI_ISL_1023194
EPI_ISL_1023195
EPI_ISL_1023196
EPI_ISL_1023197
EPI_ISL_1023198
EPI_ISL_1023199
EPI_ISL_1023200
EPI_ISL_1023201
EPI_ISL_1023202
EPI_ISL_1023203
EPI_ISL_1023204
EPI_ISL_1023205
EPI_ISL_1023206
EPI_ISL_1023207
EPI_ISL_1023208
EPI_ISL_1023209
EPI_ISL_1023210
EPI_ISL_1023211
EPI_ISL_1023212
EPI_ISL_1023213
EPI_ISL_1023214
EPI_ISL_1023215
EPI_ISL_1023216
EPI_ISL_1023217
EPI_ISL_1023218
EPI_ISL_1023219
EPI_ISL_1023220
EPI_ISL_1023221
EPI_ISL_1023222
EPI_ISL_1023223
EPI_ISL_1023224
EPI_ISL_1023225
EPI_ISL_1023226
EPI_ISL_1023227
EPI_ISL_1023228
EPI_ISL_1023229
EPI_ISL_1023230
EPI_ISL_1023231
EPI_ISL_1023232
EPI_ISL_1023233
EPI_ISL_1023234
EPI_ISL_1023235
EPI_ISL_1023236
EPI_ISL_1023237
EPI_ISL_1023238
EPI_ISL_1023239
EPI_ISL_1023240
EPI_ISL_1023241
EPI_ISL_1023242
EPI_ISL_1023243
EPI_ISL_1023244
EPI_ISL_1023245
EPI_ISL_1023246
EPI_ISL_1023247
EPI_ISL_1023248
EPI_ISL_1023249
EPI_ISL_1023250
EPI_ISL_1023251
EPI_ISL_1023252
EPI_ISL_1023253
EPI_ISL_1023254
EPI_ISL_1023255
EPI_ISL_1023256
EPI_ISL_1023257
EPI_ISL_1023258
EPI_ISL_1023259
EPI_ISL_1023260
EPI_ISL_1023261
EPI_ISL_1023262
EPI_ISL_1023263
EPI_ISL_1023264
EPI_ISL_1023265
EPI_ISL_1023266
EPI_ISL_1023267
EPI_ISL_1023268
EPI_ISL_1023269
EPI_ISL_1023270
EPI_ISL_1023271
EPI_ISL_1023272
EPI_ISL_1023273
EPI_ISL_1023274
EPI_ISL_1023275
EPI_ISL_1023276
EPI_ISL_1023277
EPI_ISL_1023278
EPI_ISL_1023279
EPI_ISL_1023280
EPI_ISL_1023281
EPI_ISL_1023282
EPI_ISL_1023283
EPI_ISL_1023284
EPI_ISL_1023285
EPI_ISL_1023286
EPI_ISL_1023287
EPI_ISL_1023288
EPI_ISL_1023289
EPI_ISL_1023290
EPI_ISL_1023291
EPI_ISL_1023292
EPI_ISL_1023293
EPI_ISL_1023294
EPI_ISL_1023295
EPI_ISL_1023296
EPI_ISL_1023297
EPI_ISL_1023298
EPI_ISL_1023299
EPI_ISL_1023300
EPI_ISL_1023301
EPI_ISL_1023302
EPI_ISL_1023303
EPI_ISL_1023304
EPI_ISL_1023305
EPI_ISL_1023306
EPI_ISL_1023307
EPI_ISL_1023308
EPI_ISL_1023309
EPI_ISL_1023310
EPI_ISL_1023311
EPI_ISL_1023312
EPI_ISL_1023313
EPI_ISL_1023314
EPI_ISL_1023315
EPI_ISL_1023316
EPI_ISL_1023317
EPI_ISL_1023318
EPI_ISL_1023319
EPI_ISL_1023320
EPI_ISL_1023321
EPI_ISL_1023322
EPI_ISL_1023323
EPI_ISL_1023324
EPI_ISL_1023325
EPI_ISL_1023326
EPI_ISL_1023327
EPI_ISL_1023328
EPI_ISL_1023329
EPI_ISL_1023330
EPI_ISL_1023331
EPI_ISL_1023332
EPI_ISL_1023333
EPI_ISL_1023334
EPI_ISL_1023335
EPI_ISL_1023336
EPI_ISL_1023337
EPI_ISL_1023338
EPI_ISL_1023339
EPI_ISL_1023340
EPI_ISL_1023341
EPI_ISL_1023342
EPI_ISL_1023343
EPI_ISL_1023344
EPI_ISL_1023345
EPI_ISL_1023346
EPI_ISL_1023347
EPI_ISL_1023348
EPI_ISL_1023349
EPI_ISL_1023350
EPI_ISL_1023351
EPI_ISL_1023352
EPI_ISL_1023353
EPI_ISL_1023354
EPI_ISL_1023355
EPI_ISL_1023356
EPI_ISL_1023357
EPI_ISL_1023358
EPI_ISL_1023359
EPI_ISL_1023360
EPI_ISL_1023361
EPI_ISL_1023362
EPI_ISL_1023363
EPI_ISL_1023364
EPI_ISL_1023365
EPI_ISL_1023366
EPI_ISL_1023367
EPI_ISL_1023368
EPI_ISL_1023369
EPI_ISL_1023370
EPI_ISL_1023371
EPI_ISL_1023372
EPI_ISL_1023373
EPI_ISL_1023374
EPI_ISL_1023375
EPI_ISL_1023376
EPI_ISL_1023377
EPI_ISL_1023378
EPI_ISL_1023379
EPI_ISL_1023380
EPI_ISL_1023381
EPI_ISL_1023382
EPI_ISL_1023383
EPI_ISL_1023384
EPI_ISL_1023385
EPI_ISL_1023386
EPI_ISL_1023387
EPI_ISL_1023388
EPI_ISL_1023389
EPI_ISL_1023390
EPI_ISL_1023391
EPI_ISL_1023392
EPI_ISL_1023393
EPI_ISL_1023394
EPI_ISL_1023395
EPI_ISL_1023396
EPI_ISL_1023397
EPI_ISL_1023398
EPI_ISL_1023399
EPI_ISL_1023400
EPI_ISL_1023401
EPI_ISL_1023402
EPI_ISL_1023403
EPI_ISL_1023404
EPI_ISL_1023405
EPI_ISL_1023406
EPI_ISL_1023407
EPI_ISL_1023408
EPI_ISL_1023409
EPI_ISL_1023410
EPI_ISL_1023411
EPI_ISL_1023412
EPI_ISL_1023413
EPI_ISL_1023414
EPI_ISL_1023415
EPI_ISL_1023416
EPI_ISL_1023417
EPI_ISL_1023418
EPI_ISL_1023419
EPI_ISL_1023420
EPI_ISL_1023421
EPI_ISL_1023422
EPI_ISL_1023423
EPI_ISL_1023424
EPI_ISL_1023425
EPI_ISL_1023426
EPI_ISL_1023427
EPI_ISL_1023428
EPI_ISL_1023429
EPI_ISL_1023430
EPI_ISL_1023431
EPI_ISL_1023432
EPI_ISL_1023433
EPI_ISL_1023434
EPI_ISL_1023435
EPI_ISL_1023436
EPI_ISL_1023437
EPI_ISL_1023438
EPI_ISL_1023439
EPI_ISL_1023440
EPI_ISL_1023441
EPI_ISL_1023442
EPI_ISL_1023443
EPI_ISL_1023444
EPI_ISL_1023445
EPI_ISL_1023446
EPI_ISL_1023447
EPI_ISL_1023449
EPI_ISL_1023451
EPI_ISL_1023453
EPI_ISL_1023455
EPI_ISL_1023458
EPI_ISL_1023460
EPI_ISL_1023462
EPI_ISL_1023464
EPI_ISL_1023466
EPI_ISL_1023469
EPI_ISL_1023471
EPI_ISL_1023472
EPI_ISL_1023473
EPI_ISL_1023474
EPI_ISL_1023475
EPI_ISL_1023476
EPI_ISL_1023477
EPI_ISL_1023478
EPI_ISL_1023479
EPI_ISL_1023480
EPI_ISL_1023481
EPI_ISL_1023482
EPI_ISL_1023483
EPI_ISL_1023484
EPI_ISL_1023485
EPI_ISL_1023486
EPI_ISL_1023487
EPI_ISL_1023488
EPI_ISL_1023489
EPI_ISL_1023490
EPI_ISL_1023491
EPI_ISL_1023492
EPI_ISL_1023493
EPI_ISL_1023494
EPI_ISL_1023495
EPI_ISL_1023496
EPI_ISL_1023497
EPI_ISL_1023498
EPI_ISL_1023499
EPI_ISL_1023500
EPI_ISL_1023501
EPI_ISL_1023502
EPI_ISL_1023503
EPI_ISL_1023504
EPI_ISL_1023505
EPI_ISL_1023506
EPI_ISL_1023507
EPI_ISL_1023508
EPI_ISL_1023509
EPI_ISL_1023510
EPI_ISL_1023511
EPI_ISL_1023512
EPI_ISL_1023513
EPI_ISL_1023514
EPI_ISL_1023515
EPI_ISL_1023516
EPI_ISL_1023517
EPI_ISL_1023518
EPI_ISL_1023519
EPI_ISL_1023520
EPI_ISL_1023521
EPI_ISL_1023522
EPI_ISL_1023523
EPI_ISL_1023525
EPI_ISL_1023526
EPI_ISL_1023527
EPI_ISL_1023528
EPI_ISL_1023529
EPI_ISL_1023530
EPI_ISL_1023531
EPI_ISL_1023532
EPI_ISL_1023533
EPI_ISL_1023534
EPI_ISL_1023535
EPI_ISL_1023536
EPI_ISL_1023537
EPI_ISL_1023538
EPI_ISL_1023539
EPI_ISL_1023540
EPI_ISL_1023541
EPI_ISL_1023542
EPI_ISL_1023543
EPI_ISL_1023544
EPI_ISL_1023545
EPI_ISL_1023546
EPI_ISL_1023547
EPI_ISL_1023548
EPI_ISL_1023549
EPI_ISL_1023550
EPI_ISL_1023551
EPI_ISL_1023552
EPI_ISL_1023553
EPI_ISL_1023554
EPI_ISL_1023555
EPI_ISL_1023556
EPI_ISL_1023557
EPI_ISL_1023558
EPI_ISL_1023559
EPI_ISL_1023560
EPI_ISL_1023561
EPI_ISL_1023562
EPI_ISL_1023563
EPI_ISL_1023564
EPI_ISL_1023565
EPI_ISL_1023566
EPI_ISL_1023567
EPI_ISL_1023568
EPI_ISL_1023569
EPI_ISL_1023570
EPI_ISL_1023571
EPI_ISL_1023572
EPI_ISL_1023573
EPI_ISL_1023574
EPI_ISL_1023575
EPI_ISL_1023576
EPI_ISL_1023577
EPI_ISL_1023578
EPI_ISL_1023579
EPI_ISL_1023580
EPI_ISL_1023581
EPI_ISL_1023583
EPI_ISL_1023585
EPI_ISL_1023587
EPI_ISL_1023589
EPI_ISL_1023591
EPI_ISL_1023593
EPI_ISL_1023596
EPI_ISL_1023598
EPI_ISL_1023600
EPI_ISL_1023602
EPI_ISL_1023604
EPI_ISL_1023607
EPI_ISL_1023609
EPI_ISL_1023611
EPI_ISL_1023613
EPI_ISL_1023616
EPI_ISL_1023618
EPI_ISL_1023619
EPI_ISL_1023620
EPI_ISL_1023621
EPI_ISL_1023622
EPI_ISL_1023623
EPI_ISL_1023624
EPI_ISL_1023625
EPI_ISL_1023626
EPI_ISL_1023627
EPI_ISL_1023628
EPI_ISL_1023629
EPI_ISL_1023630
EPI_ISL_1023631
EPI_ISL_1023632
EPI_ISL_1023633
EPI_ISL_1023634
EPI_ISL_1023635
EPI_ISL_1023636
EPI_ISL_1023637
EPI_ISL_1023638
EPI_ISL_1023639
EPI_ISL_1023640
EPI_ISL_1023641
EPI_ISL_1023642
EPI_ISL_1023643
EPI_ISL_1023644
EPI_ISL_1023645
EPI_ISL_1023646
EPI_ISL_1023647
EPI_ISL_1023648
EPI_ISL_1023649
EPI_ISL_1023650
EPI_ISL_1023651
EPI_ISL_1023652
EPI_ISL_1023653
EPI_ISL_1023654
EPI_ISL_1023655
EPI_ISL_1023656
EPI_ISL_1023657
EPI_ISL_1023658
EPI_ISL_1023659
EPI_ISL_1023660
EPI_ISL_1023661
EPI_ISL_1023662
EPI_ISL_1023663
EPI_ISL_1023664
EPI_ISL_1023665
EPI_ISL_1023666
EPI_ISL_1023667
EPI_ISL_1023668
EPI_ISL_1023669
EPI_ISL_1023670
EPI_ISL_1023672
EPI_ISL_1023674
EPI_ISL_1023676
EPI_ISL_1023678
EPI_ISL_1023680
EPI_ISL_1023682
EPI_ISL_1023684
EPI_ISL_1023687
EPI_ISL_1023689
EPI_ISL_1023691
EPI_ISL_1023694
EPI_ISL_1023696
EPI_ISL_1023698
EPI_ISL_1023700
EPI_ISL_1023702
EPI_ISL_1023705
EPI_ISL_1023707
EPI_ISL_1023709
EPI_ISL_1023711
EPI_ISL_1023713
EPI_ISL_1023715
EPI_ISL_1023717
EPI_ISL_1023719
EPI_ISL_1023722
EPI_ISL_1023724
EPI_ISL_1023726
EPI_ISL_1023728
EPI_ISL_1023730
EPI_ISL_1023731
EPI_ISL_1023732
EPI_ISL_1023733
EPI_ISL_1023734
EPI_ISL_1023735
EPI_ISL_1023736
EPI_ISL_1023737
EPI_ISL_1023738
EPI_ISL_1023739
EPI_ISL_1023740
EPI_ISL_1023741
EPI_ISL_1023742
EPI_ISL_1023743
EPI_ISL_1023744
EPI_ISL_1023745
EPI_ISL_1023746
EPI_ISL_1023747
EPI_ISL_1023748
EPI_ISL_1023749
EPI_ISL_1023750
EPI_ISL_1023751
EPI_ISL_1023752
EPI_ISL_1023753
EPI_ISL_1023754
EPI_ISL_1023755
EPI_ISL_1023756
EPI_ISL_1023757
EPI_ISL_1023758
EPI_ISL_1023759
EPI_ISL_1023760
EPI_ISL_1023761
EPI_ISL_1023762
EPI_ISL_1023763
EPI_ISL_1023764
EPI_ISL_1023765
EPI_ISL_1023766
EPI_ISL_1023767
EPI_ISL_1023768
EPI_ISL_1023769
EPI_ISL_1023770
EPI_ISL_1023771
EPI_ISL_1023772
EPI_ISL_1023773
EPI_ISL_1023774
EPI_ISL_1023775
EPI_ISL_1023776
EPI_ISL_1023777
EPI_ISL_1023778
EPI_ISL_1023779
EPI_ISL_1023780
EPI_ISL_1023781
EPI_ISL_1023782
EPI_ISL_1023785
EPI_ISL_1023787
EPI_ISL_1023789
EPI_ISL_1023791
EPI_ISL_1023793
EPI_ISL_1023795
EPI_ISL_1023797
EPI_ISL_1023799
EPI_ISL_1023802
EPI_ISL_1023804
EPI_ISL_1023806
EPI_ISL_1023808
EPI_ISL_1023810
EPI_ISL_1023813
EPI_ISL_1023814
EPI_ISL_1023817
EPI_ISL_1023819
EPI_ISL_1023821
EPI_ISL_1023823
EPI_ISL_1023825
EPI_ISL_1023828
EPI_ISL_1023830
EPI_ISL_1023832
EPI_ISL_1023834
EPI_ISL_1023836
EPI_ISL_1023838
EPI_ISL_1023840
EPI_ISL_1023842
EPI_ISL_1023844
EPI_ISL_1023846
EPI_ISL_1023847
EPI_ISL_1023848
EPI_ISL_1023849
EPI_ISL_1023850
EPI_ISL_1023851
EPI_ISL_1023852
EPI_ISL_1023853
EPI_ISL_1023854
EPI_ISL_1023855
EPI_ISL_1023856
EPI_ISL_1023857
EPI_ISL_1023858
EPI_ISL_1023859
EPI_ISL_1023860
EPI_ISL_1023861
EPI_ISL_1023862
EPI_ISL_1023863
EPI_ISL_1023864
EPI_ISL_1023865
EPI_ISL_1023866
EPI_ISL_1023867
EPI_ISL_1023868
EPI_ISL_1023869
EPI_ISL_1023870
EPI_ISL_1023871
EPI_ISL_1023872
EPI_ISL_1023873
EPI_ISL_1023874
EPI_ISL_1023875
EPI_ISL_1023876
EPI_ISL_1023877
EPI_ISL_1023878
EPI_ISL_1023879
EPI_ISL_1023880
EPI_ISL_1023881
EPI_ISL_1023882
EPI_ISL_1023883
EPI_ISL_1023884
EPI_ISL_1023885
EPI_ISL_1023886
EPI_ISL_1023887
EPI_ISL_1023888
EPI_ISL_1023889
EPI_ISL_1023890
EPI_ISL_1023891
EPI_ISL_1023892
EPI_ISL_1023893
EPI_ISL_1023894
EPI_ISL_1023895
EPI_ISL_1023896
EPI_ISL_1023897
EPI_ISL_1023898
EPI_ISL_1023899
EPI_ISL_1023900
EPI_ISL_1023901
EPI_ISL_1023902
EPI_ISL_1023903
EPI_ISL_1023904
EPI_ISL_1023905
EPI_ISL_1023906
EPI_ISL_1023907
EPI_ISL_1023908
EPI_ISL_1023909
EPI_ISL_1023910
EPI_ISL_1023911
EPI_ISL_1023912
EPI_ISL_1023913
EPI_ISL_1023914
EPI_ISL_1023915
EPI_ISL_1023916
EPI_ISL_1023917
EPI_ISL_1023918
EPI_ISL_1023919
EPI_ISL_1023920
EPI_ISL_1023921
EPI_ISL_1023922
EPI_ISL_1023923
EPI_ISL_1023924
EPI_ISL_1023925
EPI_ISL_1023926
EPI_ISL_1023927
EPI_ISL_1023928
EPI_ISL_1023929
EPI_ISL_1023930
EPI_ISL_1023931
EPI_ISL_1023932
EPI_ISL_1023933
EPI_ISL_1023934
EPI_ISL_1023935
EPI_ISL_1023936
EPI_ISL_1023937
EPI_ISL_1023938
EPI_ISL_1023939
EPI_ISL_1023940
EPI_ISL_1023941
EPI_ISL_1023942
EPI_ISL_1023943
EPI_ISL_1023944
EPI_ISL_1023945
EPI_ISL_1023946
EPI_ISL_1023947
EPI_ISL_1023948
EPI_ISL_1023949
EPI_ISL_1023950
EPI_ISL_1023951
EPI_ISL_1023952
EPI_ISL_1023953
EPI_ISL_1023954
EPI_ISL_1023955
EPI_ISL_1023956
EPI_ISL_1023957
EPI_ISL_1023958
EPI_ISL_1023959
EPI_ISL_1023960
EPI_ISL_1023961
EPI_ISL_1023962
EPI_ISL_1023963
EPI_ISL_1023964
EPI_ISL_1023965
EPI_ISL_1023966
EPI_ISL_1023967
EPI_ISL_1023968
EPI_ISL_1023969
EPI_ISL_1023970
EPI_ISL_1023971
EPI_ISL_1023972
EPI_ISL_1023973
EPI_ISL_1023974
EPI_ISL_1023975
EPI_ISL_1023976
EPI_ISL_1023977
EPI_ISL_1023978
EPI_ISL_1023979
EPI_ISL_1023980
EPI_ISL_1023981
EPI_ISL_1023982
EPI_ISL_1023983
EPI_ISL_1023984
EPI_ISL_1023985
EPI_ISL_1023986
EPI_ISL_1023987
EPI_ISL_1023988
EPI_ISL_1023989
EPI_ISL_1023990
EPI_ISL_1023991
EPI_ISL_1023992
EPI_ISL_1023993
EPI_ISL_1023994
EPI_ISL_1023995
EPI_ISL_1023996
EPI_ISL_1023997
EPI_ISL_1023998
EPI_ISL_1023999
EPI_ISL_1024000
EPI_ISL_1024001
EPI_ISL_1024002
EPI_ISL_1024003
EPI_ISL_1024004
EPI_ISL_1024005
EPI_ISL_1024006
EPI_ISL_1024007
EPI_ISL_1024008
EPI_ISL_1024009
EPI_ISL_1024010
EPI_ISL_1024011
EPI_ISL_1024012
EPI_ISL_1024013
EPI_ISL_1024014
EPI_ISL_1024015
EPI_ISL_1024016
EPI_ISL_1024017
EPI_ISL_1024018
EPI_ISL_1024019
EPI_ISL_1024020
EPI_ISL_1024021
EPI_ISL_1024022
EPI_ISL_1024023
EPI_ISL_1024024
EPI_ISL_1024025
EPI_ISL_1024026
EPI_ISL_1024027
EPI_ISL_1024028
EPI_ISL_1024029
EPI_ISL_1024030
EPI_ISL_1024031
EPI_ISL_1024032
EPI_ISL_1024033
EPI_ISL_1024034
EPI_ISL_1024035
EPI_ISL_1024036
EPI_ISL_1024037
EPI_ISL_1024038
EPI_ISL_1024039
EPI_ISL_1024040
EPI_ISL_1024041
EPI_ISL_1024042
EPI_ISL_1024043
EPI_ISL_1024044
EPI_ISL_1024045
EPI_ISL_1024046
EPI_ISL_1024047
EPI_ISL_1024048
EPI_ISL_1024049
EPI_ISL_1024050
EPI_ISL_1024051
EPI_ISL_1024052
EPI_ISL_1024053
EPI_ISL_1024054
EPI_ISL_1024055
EPI_ISL_1024056
EPI_ISL_1024057
EPI_ISL_1024058
EPI_ISL_1024059
EPI_ISL_1024060
EPI_ISL_1024061
EPI_ISL_1024062
EPI_ISL_1024063
EPI_ISL_1024064
EPI_ISL_1024065
EPI_ISL_1024066
EPI_ISL_1024067
EPI_ISL_1024068
EPI_ISL_1024069
EPI_ISL_1024070
EPI_ISL_1024071
EPI_ISL_1024072
EPI_ISL_1024073
EPI_ISL_1024074
EPI_ISL_1024075
EPI_ISL_1024076
EPI_ISL_1024077
EPI_ISL_1024078
EPI_ISL_1024079
EPI_ISL_1024080
EPI_ISL_1024081
EPI_ISL_1024082
EPI_ISL_1024083
EPI_ISL_1024084
EPI_ISL_1024085
EPI_ISL_1024086
EPI_ISL_1024087
EPI_ISL_1024088
EPI_ISL_1024089
EPI_ISL_1024090
EPI_ISL_1024091
EPI_ISL_1024092
EPI_ISL_1024093
EPI_ISL_1024094
EPI_ISL_1024095
EPI_ISL_1024096
EPI_ISL_1024097
EPI_ISL_1024098
EPI_ISL_1024099
EPI_ISL_1024100
EPI_ISL_1024101
EPI_ISL_1024102
EPI_ISL_1024103
EPI_ISL_1024104
EPI_ISL_1024105
EPI_ISL_1024106
EPI_ISL_1024107
EPI_ISL_1024108
EPI_ISL_1024109
EPI_ISL_1024110
EPI_ISL_1024111
EPI_ISL_1024112
EPI_ISL_1024113
EPI_ISL_1024114
EPI_ISL_1024115
EPI_ISL_1024116
EPI_ISL_1024117
EPI_ISL_1024118
EPI_ISL_1024119
EPI_ISL_1024120
EPI_ISL_1024121
EPI_ISL_1024122
EPI_ISL_1024123
EPI_ISL_1024124
EPI_ISL_1024125
EPI_ISL_1024126
EPI_ISL_1024127
EPI_ISL_1024128
EPI_ISL_1024129
EPI_ISL_1024130
EPI_ISL_1024131
EPI_ISL_1024132
EPI_ISL_1024133
EPI_ISL_1024134
EPI_ISL_1024135
EPI_ISL_1024136
EPI_ISL_1024137
EPI_ISL_1024138
EPI_ISL_1024139
EPI_ISL_1024140
EPI_ISL_1024141
EPI_ISL_1024142
EPI_ISL_1024143
EPI_ISL_1024144
EPI_ISL_1024145
EPI_ISL_1024146
EPI_ISL_1024147
EPI_ISL_1024148
EPI_ISL_1024149
EPI_ISL_1024150
EPI_ISL_1024151
EPI_ISL_1024152
EPI_ISL_1024153
EPI_ISL_1024154
EPI_ISL_1024155
EPI_ISL_1024156
EPI_ISL_1024157
EPI_ISL_1024158
EPI_ISL_1024159
EPI_ISL_1024160
EPI_ISL_1024161
EPI_ISL_1024162
EPI_ISL_1024163
EPI_ISL_1024164
EPI_ISL_1024165
EPI_ISL_1024166
EPI_ISL_1024167
EPI_ISL_1024168
EPI_ISL_1024169
EPI_ISL_1024170
EPI_ISL_1024171
EPI_ISL_1024172
EPI_ISL_1024173
EPI_ISL_1024174
EPI_ISL_1024175
EPI_ISL_1024176
EPI_ISL_1024177
EPI_ISL_1024178
EPI_ISL_1024179
EPI_ISL_1024180
EPI_ISL_1024181
EPI_ISL_1024182
EPI_ISL_1024183
EPI_ISL_1024184
EPI_ISL_1024185
EPI_ISL_1024186
EPI_ISL_1024187
EPI_ISL_1024188
EPI_ISL_1024189
EPI_ISL_1024190
EPI_ISL_1024191
EPI_ISL_1024192
EPI_ISL_1024193
EPI_ISL_1024194
EPI_ISL_1024195
EPI_ISL_1024196
EPI_ISL_1024197
EPI_ISL_1024198
EPI_ISL_1024199
EPI_ISL_1024200
EPI_ISL_1024201
EPI_ISL_1024202
EPI_ISL_1024203
EPI_ISL_1024204
EPI_ISL_1024205
EPI_ISL_1024206
EPI_ISL_1024207
EPI_ISL_1024208
EPI_ISL_1024209
EPI_ISL_1024210
EPI_ISL_1024211
EPI_ISL_1024212
EPI_ISL_1024213
EPI_ISL_1024214
EPI_ISL_1024215
EPI_ISL_1024216
EPI_ISL_1024217
EPI_ISL_1024218
EPI_ISL_1024219
EPI_ISL_1024220
EPI_ISL_1024221
EPI_ISL_1024222
EPI_ISL_1024223
EPI_ISL_1024224
EPI_ISL_1024225
EPI_ISL_1024226
EPI_ISL_1024227
EPI_ISL_1024228
EPI_ISL_1024229
EPI_ISL_1024230
EPI_ISL_1024231
EPI_ISL_1024232
EPI_ISL_1024233
EPI_ISL_1024234
EPI_ISL_1024235
EPI_ISL_1024236
EPI_ISL_1024237
EPI_ISL_1024238
EPI_ISL_1024239
EPI_ISL_1024240
EPI_ISL_1024241
EPI_ISL_1024242
EPI_ISL_1024243
EPI_ISL_1024244
EPI_ISL_1024245
EPI_ISL_1024246
EPI_ISL_1024247
EPI_ISL_1024248
EPI_ISL_1024249
EPI_ISL_1024250
EPI_ISL_1024251
EPI_ISL_1024252
EPI_ISL_1024253
EPI_ISL_1024254
EPI_ISL_1024255
EPI_ISL_1024256
EPI_ISL_1024257
EPI_ISL_1024258
EPI_ISL_1024259
EPI_ISL_1024260
EPI_ISL_1024261
EPI_ISL_1024262
EPI_ISL_1024263
EPI_ISL_1024264
EPI_ISL_1024265
EPI_ISL_1024266
EPI_ISL_1024267
EPI_ISL_1024268
EPI_ISL_1024269
EPI_ISL_1024270
EPI_ISL_1024271
EPI_ISL_1024272
EPI_ISL_1024273
EPI_ISL_1024274
EPI_ISL_1024275
EPI_ISL_1024276
EPI_ISL_1024277
EPI_ISL_1024278
EPI_ISL_1024279
EPI_ISL_1024280
EPI_ISL_1024281
EPI_ISL_1024282
EPI_ISL_1024283
EPI_ISL_1024284
EPI_ISL_1024285
EPI_ISL_1024286
EPI_ISL_1024287
EPI_ISL_1024288
EPI_ISL_1024289
EPI_ISL_1024290
EPI_ISL_1024291
EPI_ISL_1024292
EPI_ISL_1024293
EPI_ISL_1024294
EPI_ISL_1024295
EPI_ISL_1024296
EPI_ISL_1024297
EPI_ISL_1024298
EPI_ISL_1024299
EPI_ISL_1024300
EPI_ISL_1024301
EPI_ISL_1024302
EPI_ISL_1024303
EPI_ISL_1024304
EPI_ISL_1024305
EPI_ISL_1024306
EPI_ISL_1024307
EPI_ISL_1024308
EPI_ISL_1024309
EPI_ISL_1024310
EPI_ISL_1024311
EPI_ISL_1024312
EPI_ISL_1024313
EPI_ISL_1024314
EPI_ISL_1024315
EPI_ISL_1024316
EPI_ISL_1024317
EPI_ISL_1024318
EPI_ISL_1024319
EPI_ISL_1024320
EPI_ISL_1024321
EPI_ISL_1024322
EPI_ISL_1024323
EPI_ISL_1024324
EPI_ISL_1024325
EPI_ISL_1024326
EPI_ISL_1024327
EPI_ISL_1024328
EPI_ISL_1024329
EPI_ISL_1024330
EPI_ISL_1024331
EPI_ISL_1024332
EPI_ISL_1024333
EPI_ISL_1024334
EPI_ISL_1024335
EPI_ISL_1024336
EPI_ISL_1024337
EPI_ISL_1024338
EPI_ISL_1024339
EPI_ISL_1024340
EPI_ISL_1024341
EPI_ISL_1024342
EPI_ISL_1024343
EPI_ISL_1024344
EPI_ISL_1024345
EPI_ISL_1024346
EPI_ISL_1024347
EPI_ISL_1024348
EPI_ISL_1024349
EPI_ISL_1024350
EPI_ISL_1024351
EPI_ISL_1024352
EPI_ISL_1024353
EPI_ISL_1024354
EPI_ISL_1024355
EPI_ISL_1024356
EPI_ISL_1024357
EPI_ISL_1024358
EPI_ISL_1024359
EPI_ISL_1024360
EPI_ISL_1024361
EPI_ISL_1024362
EPI_ISL_1024363
EPI_ISL_1024364
EPI_ISL_1024365
EPI_ISL_1024366
EPI_ISL_1024367
EPI_ISL_1024368
EPI_ISL_1024369
EPI_ISL_1024370
EPI_ISL_1024371
EPI_ISL_1024372
EPI_ISL_1024373
EPI_ISL_1024374
EPI_ISL_1024375
EPI_ISL_1024376
EPI_ISL_1024377
EPI_ISL_1024378
EPI_ISL_1024379
EPI_ISL_1024380
EPI_ISL_1024381
EPI_ISL_1024382
EPI_ISL_1024383
EPI_ISL_1024384
EPI_ISL_1024385
EPI_ISL_1024386
EPI_ISL_1024387
EPI_ISL_1024388
EPI_ISL_1024389
EPI_ISL_1024390
EPI_ISL_1024391
EPI_ISL_1024392
EPI_ISL_1024393
EPI_ISL_1024394
EPI_ISL_1024395
EPI_ISL_1024396
EPI_ISL_1024397
EPI_ISL_1024398
EPI_ISL_1024399
EPI_ISL_1024400
EPI_ISL_1024401
EPI_ISL_1024402
EPI_ISL_1024403
EPI_ISL_1024404
EPI_ISL_1024405
EPI_ISL_1024406
EPI_ISL_1024407
EPI_ISL_1024408
EPI_ISL_1024409
EPI_ISL_1024410
EPI_ISL_1024411
EPI_ISL_1024412
EPI_ISL_1024413
EPI_ISL_1024414
EPI_ISL_1024415
EPI_ISL_1024416
EPI_ISL_1024417
EPI_ISL_1024418
EPI_ISL_1024419
EPI_ISL_1024420
EPI_ISL_1024421
EPI_ISL_1024422
EPI_ISL_1024423
EPI_ISL_1024424
EPI_ISL_1024425
EPI_ISL_1024426
EPI_ISL_1024427
EPI_ISL_1024428
EPI_ISL_1024429
EPI_ISL_1024430
EPI_ISL_1024431
EPI_ISL_1024432
EPI_ISL_1024433
EPI_ISL_1024434
EPI_ISL_1024435
EPI_ISL_1024436
EPI_ISL_1024437
EPI_ISL_1024438
EPI_ISL_1024439
EPI_ISL_1024440
EPI_ISL_1024441
EPI_ISL_1024442
EPI_ISL_1024443
EPI_ISL_1024444
EPI_ISL_1024445
EPI_ISL_1024446
EPI_ISL_1024447
EPI_ISL_1024448
EPI_ISL_1024449
EPI_ISL_1024450
EPI_ISL_1024451
EPI_ISL_1024452
EPI_ISL_1024453
EPI_ISL_1024454
EPI_ISL_1024455
EPI_ISL_1024456
EPI_ISL_1024457
EPI_ISL_1024458
EPI_ISL_1024459
EPI_ISL_1024460
EPI_ISL_1024461
EPI_ISL_1024462
EPI_ISL_1024464
EPI_ISL_1024465
EPI_ISL_1024466
EPI_ISL_1024467
EPI_ISL_1024468
EPI_ISL_1024469
EPI_ISL_1024470
EPI_ISL_1024471
EPI_ISL_1024472
EPI_ISL_1024473
EPI_ISL_1024474
EPI_ISL_1024475
EPI_ISL_1024476
EPI_ISL_1024477
EPI_ISL_1024478
EPI_ISL_1024479
EPI_ISL_1024480
EPI_ISL_1024481
EPI_ISL_1024482
EPI_ISL_1024483
EPI_ISL_1024484
EPI_ISL_1024485
EPI_ISL_1024486
EPI_ISL_1024487
EPI_ISL_1024488
EPI_ISL_1024489
EPI_ISL_1024491
EPI_ISL_1024492
EPI_ISL_1024493
EPI_ISL_1024494
EPI_ISL_1024495
EPI_ISL_1024496
EPI_ISL_1024497
EPI_ISL_1024498
EPI_ISL_1024499
EPI_ISL_1024500
EPI_ISL_1024501
EPI_ISL_1024502
EPI_ISL_1024503
EPI_ISL_1024504
EPI_ISL_1024505
EPI_ISL_1024506
EPI_ISL_1024507
EPI_ISL_1024508
EPI_ISL_1024509
EPI_ISL_1024510
EPI_ISL_1024511
EPI_ISL_1024512
EPI_ISL_1024513
EPI_ISL_1024514
EPI_ISL_1024515
EPI_ISL_1024516
EPI_ISL_1024517
EPI_ISL_1024518
EPI_ISL_1024519
EPI_ISL_1024520
EPI_ISL_1024521
EPI_ISL_1024522
EPI_ISL_1024523
EPI_ISL_1024524
EPI_ISL_1024525
EPI_ISL_1024526
EPI_ISL_1024527
EPI_ISL_1024528
EPI_ISL_1024529
EPI_ISL_1024530
EPI_ISL_1024532
EPI_ISL_1024533
EPI_ISL_1024534
EPI_ISL_1024535
EPI_ISL_1024536
EPI_ISL_1024537
EPI_ISL_1024538
EPI_ISL_1024539
EPI_ISL_1024540
EPI_ISL_1024541
EPI_ISL_1024542
EPI_ISL_1024543
EPI_ISL_1024544
EPI_ISL_1024545
EPI_ISL_1024546
EPI_ISL_1024547
EPI_ISL_1024548
EPI_ISL_1024549
EPI_ISL_1024550
EPI_ISL_1024551
EPI_ISL_1024552
EPI_ISL_1024553
EPI_ISL_1024554
EPI_ISL_1024555
EPI_ISL_1024556
EPI_ISL_1024557
EPI_ISL_1024558
EPI_ISL_1024559
EPI_ISL_1024560
EPI_ISL_1024561
EPI_ISL_1024562
EPI_ISL_1024563
EPI_ISL_1024564
EPI_ISL_1024565
EPI_ISL_1024566
EPI_ISL_1024567
EPI_ISL_1024568
EPI_ISL_1024569
EPI_ISL_1024570
EPI_ISL_1024571
EPI_ISL_1024572
EPI_ISL_1024573
EPI_ISL_1024574
EPI_ISL_1024575
EPI_ISL_1024576
EPI_ISL_1024577
EPI_ISL_1024578
EPI_ISL_1024579
EPI_ISL_1024580
EPI_ISL_1024581
EPI_ISL_1024582
EPI_ISL_1024583
EPI_ISL_1024584
EPI_ISL_1024585
EPI_ISL_1024586
EPI_ISL_1024587
EPI_ISL_1024588
EPI_ISL_1024589
EPI_ISL_1024590
EPI_ISL_1024591
EPI_ISL_1024592
EPI_ISL_1024593
EPI_ISL_1024594
EPI_ISL_1024595
EPI_ISL_1024596
EPI_ISL_1024597
EPI_ISL_1024598
EPI_ISL_1024599
EPI_ISL_1024600
EPI_ISL_1024601
EPI_ISL_1024602
EPI_ISL_1024603
EPI_ISL_1024604
EPI_ISL_1024605
EPI_ISL_1024606
EPI_ISL_1024607
EPI_ISL_1024608
EPI_ISL_1024609
EPI_ISL_1024610
EPI_ISL_1024611
EPI_ISL_1024612
EPI_ISL_1024613
EPI_ISL_1024614
EPI_ISL_1024615
EPI_ISL_1024616
EPI_ISL_1024617
EPI_ISL_1024618
EPI_ISL_1024619
EPI_ISL_1024620
EPI_ISL_1024621
EPI_ISL_1024622
EPI_ISL_1024623
EPI_ISL_1024624
EPI_ISL_1024625
EPI_ISL_1024626
EPI_ISL_1024627
EPI_ISL_1024628
EPI_ISL_1024629
EPI_ISL_1024630
EPI_ISL_1024631
EPI_ISL_1024632
EPI_ISL_1024633
EPI_ISL_1024634
EPI_ISL_1024635
EPI_ISL_1024636
EPI_ISL_1024637
EPI_ISL_1024638
EPI_ISL_1024639
EPI_ISL_1024640
EPI_ISL_1024641
EPI_ISL_1024642
EPI_ISL_1024643
EPI_ISL_1024644
EPI_ISL_1024645
EPI_ISL_1024646
EPI_ISL_1024647
EPI_ISL_1024648
EPI_ISL_1024649
EPI_ISL_1024650
EPI_ISL_1024651
EPI_ISL_1024652
EPI_ISL_1024653
EPI_ISL_1024654
EPI_ISL_1024655
EPI_ISL_1024656
EPI_ISL_1024657
EPI_ISL_1024658
EPI_ISL_1024659
EPI_ISL_1024660
EPI_ISL_1024661
EPI_ISL_1024662
EPI_ISL_1024663
EPI_ISL_1024664
EPI_ISL_1024665
EPI_ISL_1024666
EPI_ISL_1024667
EPI_ISL_1024668
EPI_ISL_1024669
EPI_ISL_1024670
EPI_ISL_1024671
EPI_ISL_1024672
EPI_ISL_1024673
EPI_ISL_1024674
EPI_ISL_1024675
EPI_ISL_1024676
EPI_ISL_1024677
EPI_ISL_1024678
EPI_ISL_1024679
EPI_ISL_1024680
EPI_ISL_1024681
EPI_ISL_1024682
EPI_ISL_1024683
EPI_ISL_1024684
EPI_ISL_1024685
EPI_ISL_1024686
EPI_ISL_1024687
EPI_ISL_1024688
EPI_ISL_1024689
EPI_ISL_1024690
EPI_ISL_1024691
EPI_ISL_1024692
EPI_ISL_1024693
EPI_ISL_1024694
EPI_ISL_1024695
EPI_ISL_1024697
EPI_ISL_1024698
EPI_ISL_1024699
EPI_ISL_1024700
EPI_ISL_1024701
EPI_ISL_1024702
EPI_ISL_1024703
EPI_ISL_1024704
EPI_ISL_1024705
EPI_ISL_1024706
EPI_ISL_1024707
EPI_ISL_1024708
EPI_ISL_1024709
EPI_ISL_1024710
EPI_ISL_1024711
EPI_ISL_1024712
EPI_ISL_1024713
EPI_ISL_1024714
EPI_ISL_1024715
EPI_ISL_1024716
EPI_ISL_1024717
EPI_ISL_1024718
EPI_ISL_1024719
EPI_ISL_1024720
EPI_ISL_1024721
EPI_ISL_1024722
EPI_ISL_1024723
EPI_ISL_1024724
EPI_ISL_1024725
EPI_ISL_1024726
EPI_ISL_1024727
EPI_ISL_1024728
EPI_ISL_1024729
EPI_ISL_1024730
EPI_ISL_1024731
EPI_ISL_1024732
EPI_ISL_1024733
EPI_ISL_1024734
EPI_ISL_1024735
EPI_ISL_1024736
EPI_ISL_1024737
EPI_ISL_1024738
EPI_ISL_1024739
EPI_ISL_1024740
EPI_ISL_1024741
EPI_ISL_1024742
EPI_ISL_1024743
EPI_ISL_1024744
EPI_ISL_1024745
EPI_ISL_1024746
EPI_ISL_1024747
EPI_ISL_1024748
EPI_ISL_1024749
EPI_ISL_1024750
EPI_ISL_1024751
EPI_ISL_1024753
EPI_ISL_1024754
EPI_ISL_1024755
EPI_ISL_1024756
EPI_ISL_1024757
EPI_ISL_1024758
EPI_ISL_1024759
EPI_ISL_1024760
EPI_ISL_1024761
EPI_ISL_1024762
EPI_ISL_1024763
EPI_ISL_1024764
EPI_ISL_1024765
EPI_ISL_1024766
EPI_ISL_1024767
EPI_ISL_1024768
EPI_ISL_1024769
EPI_ISL_1024770
EPI_ISL_1024772
EPI_ISL_1024773
EPI_ISL_1024774
EPI_ISL_1024775
EPI_ISL_1024776
EPI_ISL_1024777
EPI_ISL_1024778
EPI_ISL_1024779
EPI_ISL_1024780
EPI_ISL_1024781
EPI_ISL_1024782
EPI_ISL_1024783
EPI_ISL_1024784
EPI_ISL_1024785
EPI_ISL_1024786
EPI_ISL_1024787
EPI_ISL_1024788
EPI_ISL_1024789
EPI_ISL_1024790
EPI_ISL_1024791
EPI_ISL_1024792
EPI_ISL_1024793
EPI_ISL_1024794
EPI_ISL_1024795
EPI_ISL_1024796
EPI_ISL_1024797
EPI_ISL_1024798
EPI_ISL_1024799
EPI_ISL_1024800
EPI_ISL_1024801
EPI_ISL_1024803
EPI_ISL_1024804
EPI_ISL_1024805
EPI_ISL_1024806
EPI_ISL_1024808
EPI_ISL_1024809
EPI_ISL_1024810
EPI_ISL_1024811
EPI_ISL_1024813
EPI_ISL_1024814
EPI_ISL_1024815
EPI_ISL_1024816
EPI_ISL_1024817
EPI_ISL_1024818
EPI_ISL_1024820
EPI_ISL_1024821
EPI_ISL_1024822
EPI_ISL_1024823
EPI_ISL_1024824
EPI_ISL_1024825
EPI_ISL_1024826
EPI_ISL_1024827
EPI_ISL_1024828
EPI_ISL_1024829
EPI_ISL_1024831
EPI_ISL_1024832
EPI_ISL_1024833
EPI_ISL_1024834
EPI_ISL_1024835
EPI_ISL_1024836
EPI_ISL_1024837
EPI_ISL_1024838
EPI_ISL_1024839
EPI_ISL_1024840
EPI_ISL_1024841
EPI_ISL_1024842
EPI_ISL_1024843
EPI_ISL_1024844
EPI_ISL_1024845
EPI_ISL_1024846
EPI_ISL_1024847
EPI_ISL_1024848
EPI_ISL_1024849
EPI_ISL_1024850
EPI_ISL_1024851
EPI_ISL_1024852
EPI_ISL_1024853
EPI_ISL_1024854
EPI_ISL_1024855
EPI_ISL_1024857
EPI_ISL_1024858
EPI_ISL_1024859
EPI_ISL_1024861
EPI_ISL_1024862
EPI_ISL_1024863
EPI_ISL_1024864
EPI_ISL_1024865
EPI_ISL_1024866
EPI_ISL_1024867
EPI_ISL_1024868
EPI_ISL_1024869
EPI_ISL_1024870
EPI_ISL_1024871
EPI_ISL_1024872
EPI_ISL_1024873
EPI_ISL_1024874
EPI_ISL_1024875
EPI_ISL_1024876
EPI_ISL_1024877
EPI_ISL_1024878
EPI_ISL_1024879
EPI_ISL_1024880
EPI_ISL_1024881
EPI_ISL_1024882
EPI_ISL_1024883
EPI_ISL_1024884
EPI_ISL_1024885
EPI_ISL_1024886
EPI_ISL_1024887
EPI_ISL_1024888
EPI_ISL_1024889
EPI_ISL_1024890
EPI_ISL_1024892
EPI_ISL_1024893
EPI_ISL_1024894
EPI_ISL_1024895
EPI_ISL_1024896
EPI_ISL_1024897
EPI_ISL_1024898
EPI_ISL_1024899
EPI_ISL_1024900
EPI_ISL_1024901
EPI_ISL_1024902
EPI_ISL_1024904
EPI_ISL_1024905
EPI_ISL_1024906
EPI_ISL_1024907
EPI_ISL_1024908
EPI_ISL_1024909
EPI_ISL_1024910
EPI_ISL_1024911
EPI_ISL_1024912
EPI_ISL_1024913
EPI_ISL_1024914
EPI_ISL_1024915
EPI_ISL_1024916
EPI_ISL_1024917
EPI_ISL_1024918
EPI_ISL_1024919
EPI_ISL_1024920
EPI_ISL_1024921
EPI_ISL_1024922
EPI_ISL_1024923
EPI_ISL_1024924
EPI_ISL_1024925
EPI_ISL_1024926
EPI_ISL_1024927
EPI_ISL_1024928
EPI_ISL_1024929
EPI_ISL_1024930
EPI_ISL_1024931
EPI_ISL_1024932
EPI_ISL_1024933
EPI_ISL_1024934
EPI_ISL_1024935
EPI_ISL_1024936
EPI_ISL_1024937
EPI_ISL_1024938
EPI_ISL_1024939
EPI_ISL_1024940
EPI_ISL_1024941
EPI_ISL_1024943
EPI_ISL_1024944
EPI_ISL_1024945
EPI_ISL_1024948
EPI_ISL_1024949
EPI_ISL_1024950
EPI_ISL_1024952
EPI_ISL_1024953
EPI_ISL_1024954
EPI_ISL_1024955
EPI_ISL_1024957
EPI_ISL_1024958
EPI_ISL_1024959
EPI_ISL_1024960
EPI_ISL_1024962
EPI_ISL_1024963
EPI_ISL_1024964
EPI_ISL_1024966
EPI_ISL_1024969
EPI_ISL_1024972
EPI_ISL_1024973
EPI_ISL_1024975
EPI_ISL_1024976
EPI_ISL_1024977
EPI_ISL_1024978
EPI_ISL_1024979
EPI_ISL_1024982
EPI_ISL_1024984
EPI_ISL_1024986
EPI_ISL_1024989
EPI_ISL_1024991
EPI_ISL_1024992
EPI_ISL_1024993
EPI_ISL_1024994
EPI_ISL_1024995
EPI_ISL_1024996
EPI_ISL_1024997
EPI_ISL_1024998
EPI_ISL_1024999
EPI_ISL_1025000
EPI_ISL_1025001
EPI_ISL_1025002
EPI_ISL_1025003
EPI_ISL_1025004
EPI_ISL_1025005
EPI_ISL_1025006
EPI_ISL_1025007
EPI_ISL_1025008
EPI_ISL_1025009
EPI_ISL_1025010
EPI_ISL_1025011
EPI_ISL_1025012
EPI_ISL_1025013
EPI_ISL_1025014
EPI_ISL_1025015
EPI_ISL_1025016
EPI_ISL_1025017
EPI_ISL_1025018
EPI_ISL_1025019
EPI_ISL_1025020
EPI_ISL_1025022
EPI_ISL_1025023
EPI_ISL_1025024
EPI_ISL_1025025
EPI_ISL_1025026
EPI_ISL_1025027
EPI_ISL_1025028
EPI_ISL_1025029
EPI_ISL_1025030
EPI_ISL_1025031
EPI_ISL_1025032
EPI_ISL_1025033
EPI_ISL_1025035
EPI_ISL_1025036
EPI_ISL_1025037
EPI_ISL_1025038
EPI_ISL_1025039
EPI_ISL_1025040
EPI_ISL_1025041
EPI_ISL_1025042
EPI_ISL_1025043
EPI_ISL_1025044
EPI_ISL_1025045
EPI_ISL_1025046
EPI_ISL_1025047
EPI_ISL_1025049
EPI_ISL_1025050
EPI_ISL_1025051
EPI_ISL_1025052
EPI_ISL_1025053
EPI_ISL_1025054
EPI_ISL_1025055
EPI_ISL_1025056
EPI_ISL_1025057
EPI_ISL_1025058
EPI_ISL_1025059
EPI_ISL_1025060
EPI_ISL_1025061
EPI_ISL_1025062
EPI_ISL_1025063
EPI_ISL_1025064
EPI_ISL_1025065
EPI_ISL_1025066
EPI_ISL_1025067
EPI_ISL_1025068
EPI_ISL_1025069
EPI_ISL_1025070
EPI_ISL_1025071
EPI_ISL_1025072
EPI_ISL_1025073
EPI_ISL_1025074
EPI_ISL_1025075
EPI_ISL_1025076
EPI_ISL_1025077
EPI_ISL_1025078
EPI_ISL_1025079
EPI_ISL_1025080
EPI_ISL_1025081
EPI_ISL_1025082
EPI_ISL_1025083
EPI_ISL_1025084
EPI_ISL_1025085
EPI_ISL_1025086
EPI_ISL_1025087
EPI_ISL_1025088
EPI_ISL_1025089
EPI_ISL_1025090
EPI_ISL_1025091
EPI_ISL_1025092
EPI_ISL_1025093
EPI_ISL_1025094
EPI_ISL_1025095
EPI_ISL_1025096
EPI_ISL_1025097
EPI_ISL_1025098
EPI_ISL_1025099
EPI_ISL_1025100
EPI_ISL_1025101
EPI_ISL_1025102
EPI_ISL_1025103
EPI_ISL_1025104
EPI_ISL_1025105
EPI_ISL_1025106
EPI_ISL_1025107
EPI_ISL_1025108
EPI_ISL_1025109
EPI_ISL_1025110
EPI_ISL_1025111
EPI_ISL_1025112
EPI_ISL_1025113
EPI_ISL_1025115
EPI_ISL_1025116
EPI_ISL_1025117
EPI_ISL_1025118
EPI_ISL_1025119
EPI_ISL_1025120
EPI_ISL_1025121
EPI_ISL_1025122
EPI_ISL_1025123
EPI_ISL_1025124
EPI_ISL_1025125
EPI_ISL_1025126
EPI_ISL_1025127
EPI_ISL_1025128
EPI_ISL_1025129
EPI_ISL_1025130
EPI_ISL_1025131
EPI_ISL_1025132
EPI_ISL_1025133
EPI_ISL_1025134
EPI_ISL_1025135
EPI_ISL_1025136
EPI_ISL_1025137
EPI_ISL_1025138
EPI_ISL_1025139
EPI_ISL_1025140
EPI_ISL_1025141
EPI_ISL_1025142
EPI_ISL_1025143
EPI_ISL_1025144
EPI_ISL_1025145
EPI_ISL_1025146
EPI_ISL_1025147
EPI_ISL_1025148
EPI_ISL_1025149
EPI_ISL_1025150
EPI_ISL_1025151
EPI_ISL_1025152
EPI_ISL_1025153
EPI_ISL_1025154
EPI_ISL_1025155
EPI_ISL_1025156
EPI_ISL_1025157
EPI_ISL_1025158
EPI_ISL_1025159
EPI_ISL_1025160
EPI_ISL_1025161
EPI_ISL_1025162
EPI_ISL_1025163
EPI_ISL_1025164
EPI_ISL_1025165
EPI_ISL_1025166
EPI_ISL_1025167
EPI_ISL_1025168
EPI_ISL_1025169
EPI_ISL_1025170
EPI_ISL_1025171
EPI_ISL_1025172
EPI_ISL_1025173
EPI_ISL_1025174
EPI_ISL_1025175
EPI_ISL_1025176
EPI_ISL_1025177
EPI_ISL_1025178
EPI_ISL_1025179
EPI_ISL_1025180
EPI_ISL_1025181
EPI_ISL_1025182
EPI_ISL_1025183
EPI_ISL_1025184
EPI_ISL_1025185
EPI_ISL_1025186
EPI_ISL_1025187
EPI_ISL_1025188
EPI_ISL_1025189
EPI_ISL_1025190
EPI_ISL_1025191
EPI_ISL_1025192
EPI_ISL_1025193
EPI_ISL_1025194
EPI_ISL_1025195
EPI_ISL_1025196
EPI_ISL_1025197
EPI_ISL_1025198
EPI_ISL_1025199
EPI_ISL_1025200
EPI_ISL_1025201
EPI_ISL_1025202
EPI_ISL_1025203
EPI_ISL_1025204
EPI_ISL_1025205
EPI_ISL_1025206
EPI_ISL_1025207
EPI_ISL_1025208
EPI_ISL_1025209
EPI_ISL_1025210
EPI_ISL_1025211
EPI_ISL_1025212
EPI_ISL_1025213
EPI_ISL_1025214
EPI_ISL_1025215
EPI_ISL_1025216
EPI_ISL_1025217
EPI_ISL_1025218
EPI_ISL_1025219
EPI_ISL_1025220
EPI_ISL_1025221
EPI_ISL_1025222
EPI_ISL_1025223
EPI_ISL_1025224
EPI_ISL_1025225
EPI_ISL_1025226
EPI_ISL_1025227
EPI_ISL_1025228
EPI_ISL_1025229
EPI_ISL_1025230
EPI_ISL_1025231
EPI_ISL_1025232
EPI_ISL_1025233
EPI_ISL_1025234
EPI_ISL_1025235
EPI_ISL_1025236
EPI_ISL_1025237
EPI_ISL_1025238
EPI_ISL_1025239
EPI_ISL_1025240
EPI_ISL_1025241
EPI_ISL_1025242
EPI_ISL_1025243
EPI_ISL_1025244
EPI_ISL_1025245
EPI_ISL_1025246
EPI_ISL_1025247
EPI_ISL_1025248
EPI_ISL_1025249
EPI_ISL_1025250
EPI_ISL_1025251
EPI_ISL_1025252
EPI_ISL_1025253
EPI_ISL_1025254
EPI_ISL_1025255
EPI_ISL_1025256
EPI_ISL_1025257
EPI_ISL_1025258
EPI_ISL_1025259
EPI_ISL_1025260
EPI_ISL_1025261
EPI_ISL_1025262
EPI_ISL_1025263
EPI_ISL_1025264
EPI_ISL_1025265
EPI_ISL_1025266
EPI_ISL_1025267
EPI_ISL_1025268
EPI_ISL_1025269
EPI_ISL_1025270
EPI_ISL_1025271
EPI_ISL_1025272
EPI_ISL_1025273
EPI_ISL_1025274
EPI_ISL_1025275
EPI_ISL_1025276
EPI_ISL_1025277
EPI_ISL_1025278
EPI_ISL_1025279
EPI_ISL_1025280
EPI_ISL_1025281
EPI_ISL_1025282
EPI_ISL_1025283
EPI_ISL_1025284
EPI_ISL_1025285
EPI_ISL_1025286
EPI_ISL_1025287
EPI_ISL_1025288
EPI_ISL_1025289
EPI_ISL_1025290
EPI_ISL_1025291
EPI_ISL_1025292
EPI_ISL_1025293
EPI_ISL_1025294
EPI_ISL_1025295
EPI_ISL_1025296
EPI_ISL_1025297
EPI_ISL_1025298
EPI_ISL_1025299
EPI_ISL_1025300
EPI_ISL_1025301
EPI_ISL_1025302
EPI_ISL_1025303
EPI_ISL_1025304
EPI_ISL_1025305
EPI_ISL_1025306
EPI_ISL_1025307
EPI_ISL_1025308
EPI_ISL_1025309
EPI_ISL_1025310
EPI_ISL_1025311
EPI_ISL_1025312
EPI_ISL_1025313
EPI_ISL_1025314
EPI_ISL_1025315
EPI_ISL_1025316
EPI_ISL_1025317
EPI_ISL_1025318
EPI_ISL_1025319
EPI_ISL_1025320
EPI_ISL_1025321
EPI_ISL_1025322
EPI_ISL_1025323
EPI_ISL_1025324
EPI_ISL_1025325
EPI_ISL_1025326
EPI_ISL_1025327
EPI_ISL_1025328
EPI_ISL_1025329
EPI_ISL_1025330
EPI_ISL_1025331
EPI_ISL_1025332
EPI_ISL_1025333
EPI_ISL_1025334
EPI_ISL_1025335
EPI_ISL_1025336
EPI_ISL_1025337
EPI_ISL_1025338
EPI_ISL_1025339
EPI_ISL_1025340
EPI_ISL_1025341
EPI_ISL_1025342
EPI_ISL_1025343
EPI_ISL_1025344
EPI_ISL_1025345
EPI_ISL_1025346
EPI_ISL_1025347
EPI_ISL_1025348
EPI_ISL_1025349
EPI_ISL_1025350
EPI_ISL_1025351
EPI_ISL_1025352
EPI_ISL_1025353
EPI_ISL_1025354
EPI_ISL_1025355
EPI_ISL_1025356
EPI_ISL_1025357
EPI_ISL_1025358
EPI_ISL_1025359
EPI_ISL_1025360
EPI_ISL_1025361
EPI_ISL_1025362
EPI_ISL_1025363
EPI_ISL_1025364
EPI_ISL_1025365
EPI_ISL_1025366
EPI_ISL_1025367
EPI_ISL_1025368
EPI_ISL_1025369
EPI_ISL_1025370
EPI_ISL_1025371
EPI_ISL_1025372
EPI_ISL_1025373
EPI_ISL_1025374
EPI_ISL_1025375
EPI_ISL_1025376
EPI_ISL_1025377
EPI_ISL_1025378
EPI_ISL_1025379
EPI_ISL_1025380
EPI_ISL_1025381
EPI_ISL_1025382
EPI_ISL_1025383
EPI_ISL_1025384
EPI_ISL_1025385
EPI_ISL_1025386
EPI_ISL_1025387
EPI_ISL_1025388
EPI_ISL_1025389
EPI_ISL_1025390
EPI_ISL_1025391
EPI_ISL_1025392
EPI_ISL_1025393
EPI_ISL_1025394
EPI_ISL_1025395
EPI_ISL_1025396
EPI_ISL_1025397
EPI_ISL_1025398
EPI_ISL_1025399
EPI_ISL_1025400
EPI_ISL_1025401
EPI_ISL_1025402
EPI_ISL_1025403
EPI_ISL_1025404
EPI_ISL_1025405
EPI_ISL_1025406
EPI_ISL_1025407
EPI_ISL_1025408
EPI_ISL_1025409
EPI_ISL_1025410
EPI_ISL_1025411
EPI_ISL_1025412
EPI_ISL_1025413
EPI_ISL_1025414
EPI_ISL_1025415
EPI_ISL_1025416
EPI_ISL_1025417
EPI_ISL_1025418
EPI_ISL_1025419
EPI_ISL_1025420
EPI_ISL_1025421
EPI_ISL_1025422
EPI_ISL_1025423
EPI_ISL_1025424
EPI_ISL_1025425
EPI_ISL_1025426
EPI_ISL_1025427
EPI_ISL_1025428
EPI_ISL_1025429
EPI_ISL_1025430
EPI_ISL_1025431
EPI_ISL_1025432
EPI_ISL_1025433
EPI_ISL_1025434
EPI_ISL_1025435
EPI_ISL_1025436
EPI_ISL_1025437
EPI_ISL_1025438
EPI_ISL_1025439
EPI_ISL_1025440
EPI_ISL_1025441
EPI_ISL_1025442
EPI_ISL_1025443
EPI_ISL_1025444
EPI_ISL_1025445
EPI_ISL_1025446
EPI_ISL_1025447
EPI_ISL_1025448
EPI_ISL_1025449
EPI_ISL_1025450
EPI_ISL_1025451
EPI_ISL_1025452
EPI_ISL_1025453
EPI_ISL_1025454
EPI_ISL_1025455
EPI_ISL_1025456
EPI_ISL_1025457
EPI_ISL_1025458
EPI_ISL_1025459
EPI_ISL_1025460
EPI_ISL_1025461
EPI_ISL_1025462
EPI_ISL_1025463
EPI_ISL_1025464
EPI_ISL_1025465
EPI_ISL_1025466
EPI_ISL_1025467
EPI_ISL_1025468
EPI_ISL_1025469
EPI_ISL_1025470
EPI_ISL_1025471
EPI_ISL_1025472
EPI_ISL_1025473
EPI_ISL_1025474
EPI_ISL_1025475
EPI_ISL_1025476
EPI_ISL_1025477
EPI_ISL_1025478
EPI_ISL_1025479
EPI_ISL_1025480
EPI_ISL_1025481
EPI_ISL_1025482
EPI_ISL_1025483
EPI_ISL_1025484
EPI_ISL_1025485
EPI_ISL_1025486
EPI_ISL_1025487
EPI_ISL_1025488
EPI_ISL_1025489
EPI_ISL_1025490
EPI_ISL_1025491
EPI_ISL_1025492
EPI_ISL_1025493
EPI_ISL_1025494
EPI_ISL_1025495
EPI_ISL_1025496
EPI_ISL_1025497
EPI_ISL_1025498
EPI_ISL_1025499
EPI_ISL_1025500
EPI_ISL_1025501
EPI_ISL_1025502
EPI_ISL_1025503
EPI_ISL_1025504
EPI_ISL_1025505
EPI_ISL_1025506
EPI_ISL_1025507
EPI_ISL_1025508
EPI_ISL_1025509
EPI_ISL_1025510
EPI_ISL_1025511
EPI_ISL_1025512
EPI_ISL_1025513
EPI_ISL_1025514
EPI_ISL_1025515
EPI_ISL_1025516
EPI_ISL_1025517
EPI_ISL_1025518
EPI_ISL_1025519
EPI_ISL_1025520
EPI_ISL_1025521
EPI_ISL_1025522
EPI_ISL_1025523
EPI_ISL_1025524
EPI_ISL_1025525
EPI_ISL_1025526
EPI_ISL_1025527
EPI_ISL_1025528
EPI_ISL_1025529
EPI_ISL_1025530
EPI_ISL_1025531
EPI_ISL_1025532
EPI_ISL_1025533
EPI_ISL_1025534
EPI_ISL_1025535
EPI_ISL_1025536
EPI_ISL_1025537
EPI_ISL_1025538
EPI_ISL_1025539
EPI_ISL_1025540
EPI_ISL_1025541
EPI_ISL_1025542
EPI_ISL_1025543
EPI_ISL_1025544
EPI_ISL_1025545
EPI_ISL_1025546
EPI_ISL_1025547
EPI_ISL_1025548
EPI_ISL_1025549
EPI_ISL_1025550
EPI_ISL_1025551
EPI_ISL_1025552
EPI_ISL_1025553
EPI_ISL_1025554
EPI_ISL_1025555
EPI_ISL_1025556
EPI_ISL_1025557
EPI_ISL_1025558
EPI_ISL_1025559
EPI_ISL_1025560
EPI_ISL_1025561
EPI_ISL_1025562
EPI_ISL_1025563
EPI_ISL_1025564
EPI_ISL_1025565
EPI_ISL_1025566
EPI_ISL_1025567
EPI_ISL_1025568
EPI_ISL_1025569
EPI_ISL_1025570
EPI_ISL_1025571
EPI_ISL_1025572
EPI_ISL_1025573
EPI_ISL_1025574
EPI_ISL_1025575
EPI_ISL_1025576
EPI_ISL_1025577
EPI_ISL_1025578
EPI_ISL_1025579
EPI_ISL_1025580
EPI_ISL_1025581
EPI_ISL_1025582
EPI_ISL_1025583
EPI_ISL_1025584
EPI_ISL_1025585
EPI_ISL_1025586
EPI_ISL_1025587
EPI_ISL_1025588
EPI_ISL_1025589
EPI_ISL_1025590
EPI_ISL_1025591
EPI_ISL_1025592
EPI_ISL_1025593
EPI_ISL_1025594
EPI_ISL_1025595
EPI_ISL_1025596
EPI_ISL_1025597
EPI_ISL_1025598
EPI_ISL_1025599
EPI_ISL_1025600
EPI_ISL_1025601
EPI_ISL_1025602
EPI_ISL_1025603
EPI_ISL_1025604
EPI_ISL_1025605
EPI_ISL_1025606
EPI_ISL_1025607
EPI_ISL_1025608
EPI_ISL_1025609
EPI_ISL_1025610
EPI_ISL_1025611
EPI_ISL_1025612
EPI_ISL_1025613
EPI_ISL_1025614
EPI_ISL_1025615
EPI_ISL_1025616
EPI_ISL_1025617
EPI_ISL_1025618
EPI_ISL_1025619
EPI_ISL_1025620
EPI_ISL_1025621
EPI_ISL_1025622
EPI_ISL_1025623
EPI_ISL_1025624
EPI_ISL_1025625
EPI_ISL_1025626
EPI_ISL_1025627
EPI_ISL_1025628
EPI_ISL_1025629
EPI_ISL_1025630
EPI_ISL_1025631
EPI_ISL_1025632
EPI_ISL_1025633
EPI_ISL_1025634
EPI_ISL_1025635
EPI_ISL_1025636
EPI_ISL_1025637
EPI_ISL_1025638
EPI_ISL_1025639
EPI_ISL_1025640
EPI_ISL_1025641
EPI_ISL_1025642
EPI_ISL_1025643
EPI_ISL_1025644
EPI_ISL_1025645
EPI_ISL_1025646
EPI_ISL_1025647
EPI_ISL_1025648
EPI_ISL_1025649
EPI_ISL_1025650
EPI_ISL_1025651
EPI_ISL_1025652
EPI_ISL_1025653
EPI_ISL_1025654
EPI_ISL_1025655
EPI_ISL_1025656
EPI_ISL_1025657
EPI_ISL_1025658
EPI_ISL_1025659
EPI_ISL_1025660
EPI_ISL_1025661
EPI_ISL_1025662
EPI_ISL_1025663
EPI_ISL_1025664
EPI_ISL_1025665
EPI_ISL_1025666
EPI_ISL_1025667
EPI_ISL_1025668
EPI_ISL_1025669
EPI_ISL_1025670
EPI_ISL_1025671
EPI_ISL_1025672
EPI_ISL_1025673
EPI_ISL_1025674
EPI_ISL_1025675
EPI_ISL_1025676
EPI_ISL_1025677
EPI_ISL_1025678
EPI_ISL_1025679
EPI_ISL_1025680
EPI_ISL_1025681
EPI_ISL_1025682
EPI_ISL_1025683
EPI_ISL_1025684
EPI_ISL_1025685
EPI_ISL_1025686
EPI_ISL_1025687
EPI_ISL_1025688
EPI_ISL_1025689
EPI_ISL_1025690
EPI_ISL_1025691
EPI_ISL_1025692
EPI_ISL_1025693
EPI_ISL_1025694
EPI_ISL_1025695
EPI_ISL_1025696
EPI_ISL_1025697
EPI_ISL_1025698
EPI_ISL_1025699
EPI_ISL_1025700
EPI_ISL_1025701
EPI_ISL_1025702
EPI_ISL_1025703
EPI_ISL_1025704
EPI_ISL_1025705
EPI_ISL_1025706
EPI_ISL_1025707
EPI_ISL_1025708
EPI_ISL_1025709
EPI_ISL_1025711
EPI_ISL_1025712
EPI_ISL_1025713
EPI_ISL_1025714
EPI_ISL_1025715
EPI_ISL_1025716
EPI_ISL_1025717
EPI_ISL_1025718
EPI_ISL_1025719
EPI_ISL_1025720
EPI_ISL_1025721
EPI_ISL_1025722
EPI_ISL_1025723
EPI_ISL_1025724
EPI_ISL_1025725
EPI_ISL_1025726
EPI_ISL_1025727
EPI_ISL_1025728
EPI_ISL_1025729
EPI_ISL_1025730
EPI_ISL_1025731
EPI_ISL_1025732
EPI_ISL_1025733
EPI_ISL_1025734
EPI_ISL_1025735
EPI_ISL_1025736
EPI_ISL_1025737
EPI_ISL_1025738
EPI_ISL_1025739
EPI_ISL_1025740
EPI_ISL_1025741
EPI_ISL_1025742
EPI_ISL_1025743
EPI_ISL_1025744
EPI_ISL_1025745
EPI_ISL_1025746
EPI_ISL_1025747
EPI_ISL_1025748
EPI_ISL_1025749
EPI_ISL_1025750
EPI_ISL_1025751
EPI_ISL_1025752
EPI_ISL_1025753
EPI_ISL_1025754
EPI_ISL_1025755
EPI_ISL_1025756
EPI_ISL_1025757
EPI_ISL_1025758
EPI_ISL_1025759
EPI_ISL_1025760
EPI_ISL_1025761
EPI_ISL_1025762
EPI_ISL_1025763
EPI_ISL_1025764
EPI_ISL_1025765
EPI_ISL_1025766
EPI_ISL_1025767
EPI_ISL_1025768
EPI_ISL_1025769
EPI_ISL_1025770
EPI_ISL_1025771
EPI_ISL_1025772
EPI_ISL_1025773
EPI_ISL_1025774
EPI_ISL_1025775
EPI_ISL_1025776
EPI_ISL_1025777
EPI_ISL_1025778
EPI_ISL_1025779
EPI_ISL_1025780
EPI_ISL_1025781
EPI_ISL_1025782
EPI_ISL_1025783
EPI_ISL_1025784
EPI_ISL_1025785
EPI_ISL_1025786
EPI_ISL_1025787
EPI_ISL_1025788
EPI_ISL_1025789
EPI_ISL_1025790
EPI_ISL_1025791
EPI_ISL_1025792
EPI_ISL_1025793
EPI_ISL_1025794
EPI_ISL_1025795
EPI_ISL_1025796
EPI_ISL_1025797
EPI_ISL_1025798
EPI_ISL_1025799
EPI_ISL_1025800
EPI_ISL_1025801
EPI_ISL_1025802
EPI_ISL_1025803
EPI_ISL_1025804
EPI_ISL_1025805
EPI_ISL_1025806
EPI_ISL_1025807
EPI_ISL_1025808
EPI_ISL_1025809
EPI_ISL_1025810
EPI_ISL_1025811
EPI_ISL_1025812
EPI_ISL_1025813
EPI_ISL_1025814
EPI_ISL_1025815
EPI_ISL_1025816
EPI_ISL_1025817
EPI_ISL_1025818
EPI_ISL_1025819
EPI_ISL_1025820
EPI_ISL_1025821
EPI_ISL_1025822
EPI_ISL_1025823
EPI_ISL_1025824
EPI_ISL_1025825
EPI_ISL_1025826
EPI_ISL_1025827
EPI_ISL_1025828
EPI_ISL_1025829
EPI_ISL_1025830
EPI_ISL_1025831
EPI_ISL_1025832
EPI_ISL_1025833
EPI_ISL_1025834
EPI_ISL_1025835
EPI_ISL_1025836
EPI_ISL_1025837
EPI_ISL_1025838
EPI_ISL_1025839
EPI_ISL_1025840
EPI_ISL_1025841
EPI_ISL_1025842
EPI_ISL_1025844
EPI_ISL_1025846
EPI_ISL_1025850
EPI_ISL_1025851
EPI_ISL_1025859
EPI_ISL_1025860
EPI_ISL_1025861
EPI_ISL_1025863
EPI_ISL_1025873
EPI_ISL_1025876
EPI_ISL_1025878
EPI_ISL_1025880
EPI_ISL_1025883
EPI_ISL_1025884
EPI_ISL_1025886
EPI_ISL_1025888
EPI_ISL_1025890
EPI_ISL_1025891
EPI_ISL_1025893
EPI_ISL_1025894
EPI_ISL_1025896
EPI_ISL_1025897
EPI_ISL_1025900
EPI_ISL_1025901
EPI_ISL_1025903
EPI_ISL_1025906
EPI_ISL_1025907
EPI_ISL_1025908
EPI_ISL_1065095
EPI_ISL_1065098
EPI_ISL_1065101
EPI_ISL_1065102
EPI_ISL_1065104
EPI_ISL_1065105
EPI_ISL_1065106
EPI_ISL_1065107
EPI_ISL_1065108
EPI_ISL_1065109
EPI_ISL_1065110
EPI_ISL_1065111
EPI_ISL_1065113
EPI_ISL_1065114
EPI_ISL_1065117
EPI_ISL_1065118
EPI_ISL_1065120
EPI_ISL_1065121
EPI_ISL_1065122
EPI_ISL_1065123
EPI_ISL_1065124
EPI_ISL_1065125
EPI_ISL_1065127
EPI_ISL_1065129
EPI_ISL_1065130
EPI_ISL_1065131
EPI_ISL_1065132
EPI_ISL_1065133
EPI_ISL_1065134
EPI_ISL_1065135
EPI_ISL_1065136
EPI_ISL_1065137
EPI_ISL_1065138
EPI_ISL_1065139
EPI_ISL_1065140
EPI_ISL_1065141
EPI_ISL_1065142
EPI_ISL_1065143
EPI_ISL_1065144
EPI_ISL_1065146
EPI_ISL_1065148
EPI_ISL_1065150
EPI_ISL_1065151
EPI_ISL_1065152
EPI_ISL_1065154
EPI_ISL_1065155
EPI_ISL_1065156
EPI_ISL_1065157
EPI_ISL_1065159
EPI_ISL_1065160
EPI_ISL_1065161
EPI_ISL_1065163
EPI_ISL_1065164
EPI_ISL_1065165
EPI_ISL_1065166
EPI_ISL_1065167
EPI_ISL_1065168
EPI_ISL_1065169
EPI_ISL_1065170
EPI_ISL_1065171
EPI_ISL_1065172
EPI_ISL_1065173
EPI_ISL_1065174
EPI_ISL_1065175
EPI_ISL_1065176
EPI_ISL_1065177
EPI_ISL_1065178
EPI_ISL_1065179
EPI_ISL_1065180
EPI_ISL_1065181
EPI_ISL_1065182
EPI_ISL_1065183
EPI_ISL_1065184
EPI_ISL_1065185
EPI_ISL_1065186
EPI_ISL_1065190
EPI_ISL_1065191
EPI_ISL_1065192
EPI_ISL_1065193
EPI_ISL_1065195
EPI_ISL_1065197
EPI_ISL_1065198
EPI_ISL_1065199
EPI_ISL_1065200
EPI_ISL_1065201
EPI_ISL_1065203
EPI_ISL_1065204
EPI_ISL_1065205
EPI_ISL_1065206
EPI_ISL_1065207
EPI_ISL_1065209
EPI_ISL_1065210
EPI_ISL_1065211
EPI_ISL_1065212
EPI_ISL_1065214
EPI_ISL_1065215
EPI_ISL_1065216
EPI_ISL_1065219
EPI_ISL_1065220
EPI_ISL_1065221
EPI_ISL_1065222
EPI_ISL_1065223
EPI_ISL_1065224
EPI_ISL_1065225
EPI_ISL_1065226
EPI_ISL_1065227
EPI_ISL_1065228
EPI_ISL_1065229
EPI_ISL_1065230
EPI_ISL_1065231
EPI_ISL_1065232
EPI_ISL_1065233
EPI_ISL_1065234
EPI_ISL_1065235
EPI_ISL_1065236
EPI_ISL_1065237
EPI_ISL_1065238
EPI_ISL_1065239
EPI_ISL_1065240
EPI_ISL_1065241
EPI_ISL_1065243
EPI_ISL_1065244
EPI_ISL_1065246
EPI_ISL_1065247
EPI_ISL_1065249
EPI_ISL_1065252
EPI_ISL_1065253
EPI_ISL_1065254
EPI_ISL_1065255
EPI_ISL_1065256
EPI_ISL_1065257
EPI_ISL_1065260
EPI_ISL_1065261
EPI_ISL_1065262
EPI_ISL_1065263
EPI_ISL_1065264
EPI_ISL_1065265
EPI_ISL_1065266
EPI_ISL_1065268
EPI_ISL_1065269
EPI_ISL_1065270
EPI_ISL_1065271
EPI_ISL_1065274
EPI_ISL_1065276
EPI_ISL_1065277
EPI_ISL_1065278
EPI_ISL_1065279
EPI_ISL_1065280
EPI_ISL_1065281
EPI_ISL_1065282
EPI_ISL_1065283
EPI_ISL_1065284
EPI_ISL_1065287
EPI_ISL_1065288
EPI_ISL_1065289
EPI_ISL_1065292
EPI_ISL_1065293
EPI_ISL_1065295
EPI_ISL_1065297
EPI_ISL_1065298
EPI_ISL_1065299
EPI_ISL_1065300
EPI_ISL_1065303
EPI_ISL_1065304
EPI_ISL_1065305
EPI_ISL_1065306
EPI_ISL_1065307
EPI_ISL_1065308
EPI_ISL_1065310
EPI_ISL_1065313
EPI_ISL_1065315
EPI_ISL_1065316
EPI_ISL_1065317
EPI_ISL_1065318
EPI_ISL_1065319
EPI_ISL_1065320
EPI_ISL_1065321
EPI_ISL_1065322
EPI_ISL_1065323
EPI_ISL_1065324
EPI_ISL_1065325
EPI_ISL_1065329
EPI_ISL_1065330
EPI_ISL_1065331
EPI_ISL_1065332
EPI_ISL_1065333
EPI_ISL_1065334
EPI_ISL_1065335
EPI_ISL_1065336
EPI_ISL_1065337
EPI_ISL_1065338
EPI_ISL_1065339
EPI_ISL_1065341
EPI_ISL_1065342
EPI_ISL_1065344
EPI_ISL_1065345
EPI_ISL_1065346
EPI_ISL_1065347
EPI_ISL_1065349
EPI_ISL_1065350
EPI_ISL_1065351
EPI_ISL_1065353
EPI_ISL_1065354
EPI_ISL_1065355
EPI_ISL_1065356
EPI_ISL_1065357
EPI_ISL_1065358
EPI_ISL_1065359
EPI_ISL_1065360
EPI_ISL_1065361
EPI_ISL_1065362
EPI_ISL_1065364
EPI_ISL_1065365
EPI_ISL_1065366
EPI_ISL_1065367
EPI_ISL_1065368
EPI_ISL_1065369
EPI_ISL_1065372
EPI_ISL_1065373
EPI_ISL_1065374
EPI_ISL_1065375
EPI_ISL_1065378
EPI_ISL_1065379
EPI_ISL_1065380
EPI_ISL_1065381
EPI_ISL_1065382
EPI_ISL_1065383
EPI_ISL_1065384
EPI_ISL_1065385
EPI_ISL_1065386
EPI_ISL_1065388
EPI_ISL_1065389
EPI_ISL_1065390
EPI_ISL_1065391
EPI_ISL_1065392
EPI_ISL_1065394
EPI_ISL_1065395
EPI_ISL_1065396
EPI_ISL_1065398
EPI_ISL_1065400
EPI_ISL_1065401
EPI_ISL_1065403
EPI_ISL_1065404
EPI_ISL_1065405
EPI_ISL_1065406
EPI_ISL_1065408
EPI_ISL_1065409
EPI_ISL_1065410
EPI_ISL_1065411
EPI_ISL_1065412
EPI_ISL_1065413
EPI_ISL_1065414
EPI_ISL_1065415
EPI_ISL_1065416
EPI_ISL_1065417
EPI_ISL_1065418
EPI_ISL_1065419
EPI_ISL_1065420
EPI_ISL_1065421
EPI_ISL_1065422
EPI_ISL_1065423
EPI_ISL_1065424
EPI_ISL_1065425
EPI_ISL_1065426
EPI_ISL_1065427
EPI_ISL_1065429
EPI_ISL_1065430
EPI_ISL_1065431
EPI_ISL_1065432
EPI_ISL_1065433
EPI_ISL_1065434
EPI_ISL_1065435
EPI_ISL_1065436
EPI_ISL_1065439
EPI_ISL_1065440
EPI_ISL_1065441
EPI_ISL_1065442
EPI_ISL_1065443
EPI_ISL_1065444
EPI_ISL_1065445
EPI_ISL_1065446
EPI_ISL_1065447
EPI_ISL_1065448
EPI_ISL_1065449
EPI_ISL_1065450
EPI_ISL_1065451
EPI_ISL_1065452
EPI_ISL_1065453
EPI_ISL_1065454
EPI_ISL_1065455
EPI_ISL_1065456
EPI_ISL_1065457
EPI_ISL_1065459
EPI_ISL_1065460
EPI_ISL_1065464
EPI_ISL_1065467
EPI_ISL_1065468
EPI_ISL_1065469
EPI_ISL_1065470
EPI_ISL_1065471
EPI_ISL_1065472
EPI_ISL_1065473
EPI_ISL_1065477
EPI_ISL_1065478
EPI_ISL_1065479
EPI_ISL_1065480
EPI_ISL_1065481
EPI_ISL_1065482
EPI_ISL_1065483
EPI_ISL_1065484
EPI_ISL_1065485
EPI_ISL_1065486
EPI_ISL_1065487
EPI_ISL_1065488
EPI_ISL_1065489
EPI_ISL_1065492
EPI_ISL_1065493
EPI_ISL_1065494
EPI_ISL_1065495
EPI_ISL_1065496
EPI_ISL_1065497
EPI_ISL_1065498
EPI_ISL_1065499
EPI_ISL_1065500
EPI_ISL_1065501
EPI_ISL_1065502
EPI_ISL_1065503
EPI_ISL_1065504
EPI_ISL_1065505
EPI_ISL_1065506
EPI_ISL_1065507
EPI_ISL_1065508
EPI_ISL_1065510
EPI_ISL_1065511
EPI_ISL_1065512
EPI_ISL_1065513
EPI_ISL_1065514
EPI_ISL_1065516
EPI_ISL_1065518
EPI_ISL_1065519
EPI_ISL_1065520
EPI_ISL_1065524
EPI_ISL_1065525
EPI_ISL_1065526
EPI_ISL_1065527
EPI_ISL_1065528
EPI_ISL_1065530
EPI_ISL_1065532
EPI_ISL_1065534
EPI_ISL_1065535
EPI_ISL_1065536
EPI_ISL_1065537
EPI_ISL_1065538
EPI_ISL_1065539
EPI_ISL_1065540
EPI_ISL_1065541
EPI_ISL_1065542
EPI_ISL_1065543
EPI_ISL_1065544
EPI_ISL_1065545
EPI_ISL_1065546
EPI_ISL_1065548
EPI_ISL_1065549
EPI_ISL_1065552
EPI_ISL_1065554
EPI_ISL_1065555
EPI_ISL_1065557
EPI_ISL_1065558
EPI_ISL_1065559
EPI_ISL_1065560
EPI_ISL_1065561
EPI_ISL_1065563
EPI_ISL_1065565
EPI_ISL_1065568
EPI_ISL_1065569
EPI_ISL_1065570
EPI_ISL_1065572
EPI_ISL_1065573
EPI_ISL_1065574
EPI_ISL_1065575
EPI_ISL_1065577
EPI_ISL_1065578
EPI_ISL_1065581
EPI_ISL_1065583
EPI_ISL_1065584
EPI_ISL_1065585
EPI_ISL_1065588
EPI_ISL_1065589
EPI_ISL_1065590
EPI_ISL_1065591
EPI_ISL_1065592
EPI_ISL_1065593
EPI_ISL_1065594
EPI_ISL_1065595
EPI_ISL_1065596
EPI_ISL_1065597
EPI_ISL_1065598
EPI_ISL_1065599
EPI_ISL_1065600
EPI_ISL_1065601
EPI_ISL_1065605
EPI_ISL_1065606
EPI_ISL_1065607
EPI_ISL_1065608
EPI_ISL_1065609
EPI_ISL_1065610
EPI_ISL_1065612
EPI_ISL_1065613
EPI_ISL_1065615
EPI_ISL_1065616
EPI_ISL_1065617
EPI_ISL_1065619
EPI_ISL_1065620
EPI_ISL_1065622
EPI_ISL_1065623
EPI_ISL_1065624
EPI_ISL_1065627
EPI_ISL_1065628
EPI_ISL_1065629
EPI_ISL_1065630
EPI_ISL_1065631
EPI_ISL_1065632
EPI_ISL_1065633
EPI_ISL_1065634
EPI_ISL_1065635
EPI_ISL_1065637
EPI_ISL_1065639
EPI_ISL_1065641
EPI_ISL_1065644
EPI_ISL_1065645
EPI_ISL_1065646
EPI_ISL_1065647
EPI_ISL_1065648
EPI_ISL_1065649
EPI_ISL_1065650
EPI_ISL_1065652
EPI_ISL_1065653
EPI_ISL_1065654
EPI_ISL_1065655
EPI_ISL_1065656
EPI_ISL_1065657
EPI_ISL_1065659
EPI_ISL_1065661
EPI_ISL_1065663
EPI_ISL_1065664
EPI_ISL_1065665
EPI_ISL_1065667
EPI_ISL_1065668
EPI_ISL_1065669
EPI_ISL_1065670
EPI_ISL_1065671
EPI_ISL_1065672
EPI_ISL_1065673
EPI_ISL_1065674
EPI_ISL_1065676
EPI_ISL_1065680
EPI_ISL_1065681
EPI_ISL_1065682
EPI_ISL_1065683
EPI_ISL_1065684
EPI_ISL_1065686
EPI_ISL_1065687
EPI_ISL_1065688
EPI_ISL_1065689
EPI_ISL_1065690
EPI_ISL_1065691
EPI_ISL_1065692
EPI_ISL_1065693
EPI_ISL_1065694
EPI_ISL_1065695
EPI_ISL_1065697
EPI_ISL_1065698
EPI_ISL_1065701
EPI_ISL_1065703
EPI_ISL_1065704
EPI_ISL_1065705
EPI_ISL_1065706
EPI_ISL_1065711
EPI_ISL_1065712
EPI_ISL_1065713
EPI_ISL_1065714
EPI_ISL_1065715
EPI_ISL_1065717
EPI_ISL_1065718
EPI_ISL_1065720
EPI_ISL_1065722
EPI_ISL_1065726
EPI_ISL_1065727
EPI_ISL_1065728
EPI_ISL_1065729
EPI_ISL_1065730
EPI_ISL_1065731
EPI_ISL_1065734
EPI_ISL_1065736
EPI_ISL_1065737
EPI_ISL_1065738
EPI_ISL_1065739
EPI_ISL_1065740
EPI_ISL_1065741
EPI_ISL_1065742
EPI_ISL_1065743
EPI_ISL_1065745
EPI_ISL_1065746
EPI_ISL_1065747
EPI_ISL_1065748
EPI_ISL_1065749
EPI_ISL_1065750
EPI_ISL_1065751
EPI_ISL_1065752
EPI_ISL_1065754
EPI_ISL_1065755
EPI_ISL_1065756
EPI_ISL_1065758
EPI_ISL_1065759
EPI_ISL_1065760
EPI_ISL_1065761
EPI_ISL_1065763
EPI_ISL_1065765
EPI_ISL_1065766
EPI_ISL_1065767
EPI_ISL_1065768
EPI_ISL_1065769
EPI_ISL_1065771
EPI_ISL_1065772
EPI_ISL_1065773
EPI_ISL_1065775
EPI_ISL_1065776
EPI_ISL_1065777
EPI_ISL_1065779
EPI_ISL_1065781
EPI_ISL_1065782
EPI_ISL_1065783
EPI_ISL_1065784
EPI_ISL_1065785
EPI_ISL_1065788
EPI_ISL_1065791
EPI_ISL_1065792
EPI_ISL_1065793
EPI_ISL_1065794
EPI_ISL_1065797
EPI_ISL_1065798
EPI_ISL_1065799
EPI_ISL_1065800
EPI_ISL_1065802
EPI_ISL_1065804
EPI_ISL_1065807
EPI_ISL_1065808
EPI_ISL_1065809
EPI_ISL_1065811
EPI_ISL_1065812
EPI_ISL_1065813
EPI_ISL_1065814
EPI_ISL_1065815
EPI_ISL_1065818
EPI_ISL_1065819
EPI_ISL_1065820
EPI_ISL_1065821
EPI_ISL_1065822
EPI_ISL_1065823
EPI_ISL_1065824
EPI_ISL_1065825
EPI_ISL_1065826
EPI_ISL_1065827
EPI_ISL_1065828
EPI_ISL_1065829
EPI_ISL_1065830
EPI_ISL_1065832
EPI_ISL_1065834
EPI_ISL_1065836
EPI_ISL_1065837
EPI_ISL_1065839
EPI_ISL_1065840
EPI_ISL_1065841
EPI_ISL_1065842
EPI_ISL_1065844
EPI_ISL_1065845
EPI_ISL_1065846
EPI_ISL_1065848
EPI_ISL_1065850
EPI_ISL_1065851
EPI_ISL_1065854
EPI_ISL_1065855
EPI_ISL_1065857
EPI_ISL_1065858
EPI_ISL_1065859
EPI_ISL_1065860
EPI_ISL_1065861
EPI_ISL_1065862
EPI_ISL_1065863
EPI_ISL_1065864
EPI_ISL_1065865
EPI_ISL_1065866
EPI_ISL_1065867
EPI_ISL_1065870
EPI_ISL_1065871
EPI_ISL_1065872
EPI_ISL_1065873
EPI_ISL_1065874
EPI_ISL_1065875
EPI_ISL_1065876
EPI_ISL_1065877
EPI_ISL_1065878
EPI_ISL_1065880
EPI_ISL_1065881
EPI_ISL_1065882
EPI_ISL_1065883
EPI_ISL_1065885
EPI_ISL_1065887
EPI_ISL_1065888
EPI_ISL_1065889
EPI_ISL_1065891
EPI_ISL_1065892
EPI_ISL_1065894
EPI_ISL_1065895
EPI_ISL_1065897
EPI_ISL_1065898
EPI_ISL_1065899
EPI_ISL_1065900
EPI_ISL_1065901
EPI_ISL_1065903
EPI_ISL_1065904
EPI_ISL_1065905
EPI_ISL_1065906
EPI_ISL_1065907
EPI_ISL_1065908
EPI_ISL_1065910
EPI_ISL_1065911
EPI_ISL_1065912
EPI_ISL_1065913
EPI_ISL_1065914
EPI_ISL_1065915
EPI_ISL_1065916
EPI_ISL_1065917
EPI_ISL_1065918
EPI_ISL_1065919
EPI_ISL_1065920
EPI_ISL_1065922
EPI_ISL_1065924
EPI_ISL_1065926
EPI_ISL_1065927
EPI_ISL_1065928
EPI_ISL_1065929
EPI_ISL_1065930
EPI_ISL_1065931
EPI_ISL_1065932
EPI_ISL_1065933
EPI_ISL_1065934
EPI_ISL_1065935
EPI_ISL_1065936
EPI_ISL_1065937
EPI_ISL_1065938
EPI_ISL_1065940
EPI_ISL_1065941
EPI_ISL_1065942
EPI_ISL_1065943
EPI_ISL_1065944
EPI_ISL_1065945
EPI_ISL_1065946
EPI_ISL_1065948
EPI_ISL_1065949
EPI_ISL_1065950
EPI_ISL_1065951
EPI_ISL_1065952
EPI_ISL_1065953
EPI_ISL_1065954
EPI_ISL_1065955
EPI_ISL_1065957
EPI_ISL_1065958
EPI_ISL_1065960
EPI_ISL_1065961
EPI_ISL_1065962
EPI_ISL_1065963
EPI_ISL_1065964
EPI_ISL_1065965
EPI_ISL_1065966
EPI_ISL_1065967
EPI_ISL_1065968
EPI_ISL_1065970
EPI_ISL_1065971
EPI_ISL_1065972
EPI_ISL_1065973
EPI_ISL_1065974
EPI_ISL_1065976
EPI_ISL_1065977
EPI_ISL_1065979
EPI_ISL_1065980
EPI_ISL_1065981
EPI_ISL_1065982
EPI_ISL_1065983
EPI_ISL_1065984
EPI_ISL_1065985
EPI_ISL_1065986
EPI_ISL_1065987
EPI_ISL_1065988
EPI_ISL_1065989
EPI_ISL_1065990
EPI_ISL_1065991
EPI_ISL_1065992
EPI_ISL_1065993
EPI_ISL_1065995
EPI_ISL_1065996
EPI_ISL_1065997
EPI_ISL_1065999
EPI_ISL_1066000
EPI_ISL_1066001
EPI_ISL_1066002
EPI_ISL_1066003
EPI_ISL_1066004
EPI_ISL_1066005
EPI_ISL_1066007
EPI_ISL_1066009
EPI_ISL_1066010
EPI_ISL_1066011
EPI_ISL_1066012
EPI_ISL_1066013
EPI_ISL_1066014
EPI_ISL_1066015
EPI_ISL_1066016
EPI_ISL_1066018
EPI_ISL_1066019
EPI_ISL_1066020
EPI_ISL_1066021
EPI_ISL_1066022
EPI_ISL_1066023
EPI_ISL_1066024
EPI_ISL_1066025
EPI_ISL_1066026
EPI_ISL_1066027
EPI_ISL_1066031
EPI_ISL_1066033
EPI_ISL_1066035
EPI_ISL_1066037
EPI_ISL_1066038
EPI_ISL_1066039
EPI_ISL_1066040
EPI_ISL_1066041
EPI_ISL_1066042
EPI_ISL_1066044
EPI_ISL_1066045
EPI_ISL_1066046
EPI_ISL_1066048
EPI_ISL_1066049
EPI_ISL_1066050
EPI_ISL_1066051
EPI_ISL_1066052
EPI_ISL_1066053
EPI_ISL_1066054
EPI_ISL_1066056
EPI_ISL_1066058
EPI_ISL_1066061
EPI_ISL_1066062
EPI_ISL_1066063
EPI_ISL_1066064
EPI_ISL_1066065
EPI_ISL_1066066
EPI_ISL_1066067
EPI_ISL_1066068
EPI_ISL_1066069
EPI_ISL_1066070
EPI_ISL_1066071
EPI_ISL_1066074
EPI_ISL_1066075
EPI_ISL_1066076
EPI_ISL_1066077
EPI_ISL_1066078
EPI_ISL_1066079
EPI_ISL_1066080
EPI_ISL_1066081
EPI_ISL_1066082
EPI_ISL_1066083
EPI_ISL_1066086
EPI_ISL_1066087
EPI_ISL_1066088
EPI_ISL_1066089
EPI_ISL_1066090
EPI_ISL_1066092
EPI_ISL_1066093
EPI_ISL_1066094
EPI_ISL_1066095
EPI_ISL_1066096
EPI_ISL_1066097
EPI_ISL_1066099
EPI_ISL_1066100
EPI_ISL_1066102
EPI_ISL_1066104
EPI_ISL_1066105
EPI_ISL_1066106
EPI_ISL_1066108
EPI_ISL_1066109
EPI_ISL_1066110
EPI_ISL_1066112
EPI_ISL_1066113
EPI_ISL_1066114
EPI_ISL_1066116
EPI_ISL_1066117
EPI_ISL_1066118
EPI_ISL_1066119
EPI_ISL_1066121
EPI_ISL_1066122
EPI_ISL_1066123
EPI_ISL_1066125
EPI_ISL_1066127
EPI_ISL_1066128
EPI_ISL_1066129
EPI_ISL_1066130
EPI_ISL_1066131
EPI_ISL_1066132
EPI_ISL_1066133
EPI_ISL_1066134
EPI_ISL_1066136
EPI_ISL_1066138
EPI_ISL_1066140
EPI_ISL_1066141
EPI_ISL_1066142
EPI_ISL_1066143
EPI_ISL_1066144
EPI_ISL_1066145
EPI_ISL_1066146
EPI_ISL_1066148
EPI_ISL_1066150
EPI_ISL_1066151
EPI_ISL_1066152
EPI_ISL_1066153
EPI_ISL_1066154
EPI_ISL_1066155
EPI_ISL_1066156
EPI_ISL_1066157
EPI_ISL_1066158
EPI_ISL_1066159
EPI_ISL_1066160
EPI_ISL_1066161
EPI_ISL_1066163
EPI_ISL_1066164
EPI_ISL_1066165
EPI_ISL_1066166
EPI_ISL_1066167
EPI_ISL_1066168
EPI_ISL_1066169
EPI_ISL_1066170
EPI_ISL_1066171
EPI_ISL_1066172
EPI_ISL_1066173
EPI_ISL_1066174
EPI_ISL_1066175
EPI_ISL_1066176
EPI_ISL_1066177
EPI_ISL_1066178
EPI_ISL_1066179
EPI_ISL_1066180
EPI_ISL_1066182
EPI_ISL_1066183
EPI_ISL_1066184
EPI_ISL_1066186
EPI_ISL_1066187
EPI_ISL_1066188
EPI_ISL_1066189
EPI_ISL_1066190
EPI_ISL_1066191
EPI_ISL_1066192
EPI_ISL_1066193
EPI_ISL_1066194
EPI_ISL_1066195
EPI_ISL_1066196
EPI_ISL_1066197
EPI_ISL_1066198
EPI_ISL_1066199
EPI_ISL_1066200
EPI_ISL_1066201
EPI_ISL_1066202
EPI_ISL_1066204
EPI_ISL_1066205
EPI_ISL_1066206
EPI_ISL_1066207
EPI_ISL_1066208
EPI_ISL_1066209
EPI_ISL_1066210
EPI_ISL_1066212
EPI_ISL_1066214
EPI_ISL_1066215
EPI_ISL_1066216
EPI_ISL_1066218
EPI_ISL_1066219
EPI_ISL_1066220
EPI_ISL_1066222
EPI_ISL_1066224
EPI_ISL_1066225
EPI_ISL_1066226
EPI_ISL_1066227
EPI_ISL_1066228
EPI_ISL_1066229
EPI_ISL_1066230
EPI_ISL_1066232
EPI_ISL_1066233
EPI_ISL_1066234
EPI_ISL_1066235
EPI_ISL_1066236
EPI_ISL_1066237
EPI_ISL_1066239
EPI_ISL_1066242
EPI_ISL_1066243
EPI_ISL_1066245
EPI_ISL_1066248
EPI_ISL_1066249
EPI_ISL_1066250
EPI_ISL_1066252
EPI_ISL_1066253
EPI_ISL_1066254
EPI_ISL_1066256
EPI_ISL_1066257
EPI_ISL_1066258
EPI_ISL_1066259
EPI_ISL_1066260
EPI_ISL_1066261
EPI_ISL_1066262
EPI_ISL_1066263
EPI_ISL_1066264
EPI_ISL_1066266
EPI_ISL_1066267
EPI_ISL_1066268
EPI_ISL_1066269
EPI_ISL_1066270
EPI_ISL_1066271
EPI_ISL_1066272
EPI_ISL_1066273
EPI_ISL_1066275
EPI_ISL_1066276
EPI_ISL_1066277
EPI_ISL_1066278
EPI_ISL_1066279
EPI_ISL_1066280
EPI_ISL_1066281
EPI_ISL_1066282
EPI_ISL_1066283
EPI_ISL_1066284
EPI_ISL_1066285
EPI_ISL_1066286
EPI_ISL_1066287
EPI_ISL_1066288
EPI_ISL_1066289
EPI_ISL_1066290
EPI_ISL_1066291
EPI_ISL_1066292
EPI_ISL_1066293
EPI_ISL_1066294
EPI_ISL_1066297
EPI_ISL_1066298
EPI_ISL_1066299
EPI_ISL_1066301
EPI_ISL_1066302
EPI_ISL_1066304
EPI_ISL_1066305
EPI_ISL_1066307
EPI_ISL_1066308
EPI_ISL_1066309
EPI_ISL_1066310
EPI_ISL_1066311
EPI_ISL_1066312
EPI_ISL_1066313
EPI_ISL_1066314
EPI_ISL_1066315
EPI_ISL_1066316
EPI_ISL_1066317
EPI_ISL_1066318
EPI_ISL_1066320
EPI_ISL_1066321
EPI_ISL_1066322
EPI_ISL_1066323
EPI_ISL_1066324
EPI_ISL_1066325
EPI_ISL_1066326
EPI_ISL_1066330
EPI_ISL_1066331
EPI_ISL_1066332
EPI_ISL_1066333
EPI_ISL_1066335
EPI_ISL_1066336
EPI_ISL_1066337
EPI_ISL_1066338
EPI_ISL_1066339
EPI_ISL_1066340
EPI_ISL_1066342
EPI_ISL_1066343
EPI_ISL_1066344
EPI_ISL_1066345
EPI_ISL_1066346
EPI_ISL_1066347
EPI_ISL_1066349
EPI_ISL_1066350
EPI_ISL_1066351
EPI_ISL_1066352
EPI_ISL_1066353
EPI_ISL_1066355
EPI_ISL_1066356
EPI_ISL_1066357
EPI_ISL_1066359
EPI_ISL_1066360
EPI_ISL_1066361
EPI_ISL_1066362
EPI_ISL_1066363
EPI_ISL_1066364
EPI_ISL_1066365
EPI_ISL_1066366
EPI_ISL_1066367
EPI_ISL_1066368
EPI_ISL_1066369
EPI_ISL_1066370
EPI_ISL_1066371
EPI_ISL_1066372
EPI_ISL_1066373
EPI_ISL_1066374
EPI_ISL_1066375
EPI_ISL_1066376
EPI_ISL_1066377
EPI_ISL_1066378
EPI_ISL_1066379
EPI_ISL_1066380
EPI_ISL_1066381
EPI_ISL_1066382
EPI_ISL_1066383
EPI_ISL_1066384
EPI_ISL_1066385
EPI_ISL_1066386
EPI_ISL_1066387
EPI_ISL_1066388
EPI_ISL_1066390
EPI_ISL_1066391
EPI_ISL_1066392
EPI_ISL_1066393
EPI_ISL_1066394
EPI_ISL_1066395
EPI_ISL_1066396
EPI_ISL_1066397
EPI_ISL_1066398
EPI_ISL_1066399
EPI_ISL_1066400
EPI_ISL_1066401
EPI_ISL_1066402
EPI_ISL_1066403
EPI_ISL_1066404
EPI_ISL_1066405
EPI_ISL_1066406
EPI_ISL_1066407
EPI_ISL_1066408
EPI_ISL_1066409
EPI_ISL_1066410
EPI_ISL_1066411
EPI_ISL_1066412
EPI_ISL_1066414
EPI_ISL_1066415
EPI_ISL_1066417
EPI_ISL_1066418
EPI_ISL_1066420
EPI_ISL_1066422
EPI_ISL_1066423
EPI_ISL_1066424
EPI_ISL_1066425
EPI_ISL_1066426
EPI_ISL_1066428
EPI_ISL_1066429
EPI_ISL_1066431
EPI_ISL_1066432
EPI_ISL_1066433
EPI_ISL_1066436
EPI_ISL_1066437
EPI_ISL_1066438
EPI_ISL_1066439
EPI_ISL_1066441
EPI_ISL_1066443
EPI_ISL_1066444
EPI_ISL_1066445
EPI_ISL_1066446
EPI_ISL_1066447
EPI_ISL_1066448
EPI_ISL_1066449
EPI_ISL_1066451
EPI_ISL_1066455
EPI_ISL_1066456
EPI_ISL_1066457
EPI_ISL_1066458
EPI_ISL_1066459
EPI_ISL_1066460
EPI_ISL_1066461
EPI_ISL_1066462
EPI_ISL_1066464
EPI_ISL_1066465
EPI_ISL_1066466
EPI_ISL_1066467
EPI_ISL_1066468
EPI_ISL_1066469
EPI_ISL_1066471
EPI_ISL_1066472
EPI_ISL_1066473
EPI_ISL_1066474
EPI_ISL_1066476
EPI_ISL_1066477
EPI_ISL_1066478
EPI_ISL_1066479
EPI_ISL_1066480
EPI_ISL_1066481
EPI_ISL_1066483
EPI_ISL_1066484
EPI_ISL_1066485
EPI_ISL_1066486
EPI_ISL_1066487
EPI_ISL_1066489
EPI_ISL_1066490
EPI_ISL_1066491
EPI_ISL_1066492
EPI_ISL_1066493
EPI_ISL_1066494
EPI_ISL_1066496
EPI_ISL_1066497
EPI_ISL_1066498
EPI_ISL_1066499
EPI_ISL_1066500
EPI_ISL_1066501
EPI_ISL_1066502
EPI_ISL_1066505
EPI_ISL_1066506
EPI_ISL_1066507
EPI_ISL_1066508
EPI_ISL_1066509
EPI_ISL_1066510
EPI_ISL_1066512
EPI_ISL_1066513
EPI_ISL_1066515
EPI_ISL_1066516
EPI_ISL_1066517
EPI_ISL_1066518
EPI_ISL_1066519
EPI_ISL_1066521
EPI_ISL_1066522
EPI_ISL_1066524
EPI_ISL_1066525
EPI_ISL_1066526
EPI_ISL_1066528
EPI_ISL_1066530
EPI_ISL_1066532
EPI_ISL_1066533
EPI_ISL_1066534
EPI_ISL_1066536
EPI_ISL_1066538
EPI_ISL_1066539
EPI_ISL_1066540
EPI_ISL_1066542
EPI_ISL_1066543
EPI_ISL_1066544
EPI_ISL_1066545
EPI_ISL_1066546
EPI_ISL_1066547
EPI_ISL_1066550
EPI_ISL_1066551
EPI_ISL_1066552
EPI_ISL_1066553
EPI_ISL_1066557
EPI_ISL_1066558
EPI_ISL_1066559
EPI_ISL_1066561
EPI_ISL_1066565
EPI_ISL_1066567
EPI_ISL_1066570
EPI_ISL_1066571
EPI_ISL_1066572
EPI_ISL_1066576
EPI_ISL_1066578
EPI_ISL_1066579
EPI_ISL_1066580
EPI_ISL_1066581
EPI_ISL_1066582
EPI_ISL_1066583
EPI_ISL_1066585
EPI_ISL_1066586
EPI_ISL_1066587
EPI_ISL_1066588
EPI_ISL_1066590
EPI_ISL_1066591
EPI_ISL_1066592
EPI_ISL_1066593
EPI_ISL_1066594
EPI_ISL_1066595
EPI_ISL_1066596
EPI_ISL_1066597
EPI_ISL_1066599
EPI_ISL_1066601
EPI_ISL_1066602
EPI_ISL_1066603
EPI_ISL_1066604
EPI_ISL_1066605
EPI_ISL_1066606
EPI_ISL_1066607
EPI_ISL_1066608
EPI_ISL_1066609
EPI_ISL_1066610
EPI_ISL_1066612
EPI_ISL_1066613
EPI_ISL_1066614
EPI_ISL_1066615
EPI_ISL_1066616
EPI_ISL_1066617
EPI_ISL_1066619
EPI_ISL_1066620
EPI_ISL_1066622
EPI_ISL_1066623
EPI_ISL_1066625
EPI_ISL_1066626
EPI_ISL_1066628
EPI_ISL_1066629
EPI_ISL_1066630
EPI_ISL_1066631
EPI_ISL_1066632
EPI_ISL_1066633
EPI_ISL_1066635
EPI_ISL_1066636
EPI_ISL_1066637
EPI_ISL_1066638
EPI_ISL_1066639
EPI_ISL_1066640
EPI_ISL_1066641
EPI_ISL_1066642
EPI_ISL_1066644
EPI_ISL_1066645
EPI_ISL_1066646
EPI_ISL_1066647
EPI_ISL_1066649
EPI_ISL_1066650
EPI_ISL_1066652
EPI_ISL_1066653
EPI_ISL_1066655
EPI_ISL_1066656
EPI_ISL_1066657
EPI_ISL_1066658
EPI_ISL_1066659
EPI_ISL_1066660
EPI_ISL_1066661
EPI_ISL_1066662
EPI_ISL_1066663
EPI_ISL_1066665
EPI_ISL_1066666
EPI_ISL_1066667
EPI_ISL_1066668
EPI_ISL_1066669
EPI_ISL_1066670
EPI_ISL_1066671
EPI_ISL_1066672
EPI_ISL_1066674
EPI_ISL_1066675
EPI_ISL_1066676
EPI_ISL_1066677
EPI_ISL_1066679
EPI_ISL_1066681
EPI_ISL_1066682
EPI_ISL_1066683
EPI_ISL_1066684
EPI_ISL_1066685
EPI_ISL_1066686
EPI_ISL_1066687
EPI_ISL_1066690
EPI_ISL_1066691
EPI_ISL_1066692
EPI_ISL_1066693
EPI_ISL_1066694
EPI_ISL_1066695
EPI_ISL_1066696
EPI_ISL_1066697
EPI_ISL_1066698
EPI_ISL_1066699
EPI_ISL_1066700
EPI_ISL_1066701
EPI_ISL_1066702
EPI_ISL_1066703
EPI_ISL_1066704
EPI_ISL_1066705
EPI_ISL_1066708
EPI_ISL_1066710
EPI_ISL_1066712
EPI_ISL_1066714
EPI_ISL_1066716
EPI_ISL_1066719
EPI_ISL_1066721
EPI_ISL_1066722
EPI_ISL_1066723
EPI_ISL_1066724
EPI_ISL_1066726
EPI_ISL_1066727
EPI_ISL_1066728
EPI_ISL_1066729
EPI_ISL_1066730
EPI_ISL_1066731
EPI_ISL_1066732
EPI_ISL_1066733
EPI_ISL_1066734
EPI_ISL_1066735
EPI_ISL_1066736
EPI_ISL_1066739
EPI_ISL_1066740
EPI_ISL_1066741
EPI_ISL_1066742
EPI_ISL_1066744
EPI_ISL_1066746
EPI_ISL_1066747
EPI_ISL_1066748
EPI_ISL_1066750
EPI_ISL_1066751
EPI_ISL_1066753
EPI_ISL_1066754
EPI_ISL_1066756
EPI_ISL_1066757
EPI_ISL_1066759
EPI_ISL_1066761
EPI_ISL_1066763
EPI_ISL_1066766
EPI_ISL_1066768
EPI_ISL_1066770
EPI_ISL_1066772
EPI_ISL_1066774
EPI_ISL_1066776
EPI_ISL_1066781
EPI_ISL_1066782
EPI_ISL_1066785
EPI_ISL_1066787
EPI_ISL_1066789
EPI_ISL_1066793
EPI_ISL_1066795
EPI_ISL_1066797
EPI_ISL_1066798
EPI_ISL_1066799
EPI_ISL_1066800
EPI_ISL_1066801
EPI_ISL_1066802
EPI_ISL_1066803
EPI_ISL_1066804
EPI_ISL_1066805
EPI_ISL_1066806
EPI_ISL_1066807
EPI_ISL_1066808
EPI_ISL_1066809
EPI_ISL_1066810
EPI_ISL_1066811
EPI_ISL_1066812
EPI_ISL_1066813
EPI_ISL_1066814
EPI_ISL_1066815
EPI_ISL_1066816
EPI_ISL_1066818
EPI_ISL_1066819
EPI_ISL_1066821
EPI_ISL_1066822
EPI_ISL_1066823
EPI_ISL_1066824
EPI_ISL_1066825
EPI_ISL_1066826
EPI_ISL_1066827
EPI_ISL_1066828
EPI_ISL_1066829
EPI_ISL_1066830
EPI_ISL_1066831
EPI_ISL_1066832
EPI_ISL_1066833
EPI_ISL_1066835
EPI_ISL_1066837
EPI_ISL_1066838
EPI_ISL_1066840
EPI_ISL_1066841
EPI_ISL_1066843
EPI_ISL_1066845
EPI_ISL_1066846
EPI_ISL_1066847
EPI_ISL_1066848
EPI_ISL_1066849
EPI_ISL_1066851
EPI_ISL_1066854
EPI_ISL_1066855
EPI_ISL_1066856
EPI_ISL_1066857
EPI_ISL_1066860
EPI_ISL_1066861
EPI_ISL_1066862
EPI_ISL_1066863
EPI_ISL_1066865
EPI_ISL_1066866
EPI_ISL_1066867
EPI_ISL_1066868
EPI_ISL_1066870
EPI_ISL_1066871
EPI_ISL_1066872
EPI_ISL_1066874
EPI_ISL_1066875
EPI_ISL_1066876
EPI_ISL_1066877
EPI_ISL_1066878
EPI_ISL_1066880
EPI_ISL_1066883
EPI_ISL_1066884
EPI_ISL_1066885
EPI_ISL_1066886
EPI_ISL_1066887
EPI_ISL_1066888
EPI_ISL_1066889
EPI_ISL_1066890
EPI_ISL_1066892
EPI_ISL_1066893
EPI_ISL_1066895
EPI_ISL_1066896
EPI_ISL_1066897
EPI_ISL_1066898
EPI_ISL_1066899
EPI_ISL_1066901
EPI_ISL_1066902
EPI_ISL_1066904
EPI_ISL_1066905
EPI_ISL_1066906
EPI_ISL_1066907
EPI_ISL_1066908
EPI_ISL_1066909
EPI_ISL_1066910
EPI_ISL_1066911
EPI_ISL_1066913
EPI_ISL_1066914
EPI_ISL_1066915
EPI_ISL_1066916
EPI_ISL_1066917
EPI_ISL_1066918
EPI_ISL_1066919
EPI_ISL_1066920
EPI_ISL_1066921
EPI_ISL_1066922
EPI_ISL_1066924
EPI_ISL_1066925
EPI_ISL_1066926
EPI_ISL_1066927
EPI_ISL_1066928
EPI_ISL_1066929
EPI_ISL_1066930
EPI_ISL_1066932
EPI_ISL_1066934
EPI_ISL_1066935
EPI_ISL_1066936
EPI_ISL_1066938
EPI_ISL_1066939
EPI_ISL_1066940
EPI_ISL_1066942
EPI_ISL_1066944
EPI_ISL_1066945
EPI_ISL_1066947
EPI_ISL_1066948
EPI_ISL_1066949
EPI_ISL_1066950
EPI_ISL_1066951
EPI_ISL_1066953
EPI_ISL_1066954
EPI_ISL_1066955
EPI_ISL_1066956
EPI_ISL_1066958
EPI_ISL_1066959
EPI_ISL_1066960
EPI_ISL_1066961
EPI_ISL_1066962
EPI_ISL_1066963
EPI_ISL_1066967
EPI_ISL_1066969
EPI_ISL_1066971
EPI_ISL_1066972
EPI_ISL_1066974
EPI_ISL_1066976
EPI_ISL_1066978
EPI_ISL_1066981
EPI_ISL_1066982
EPI_ISL_1066983
EPI_ISL_1066984
EPI_ISL_1066985
EPI_ISL_1066988
EPI_ISL_1066989
EPI_ISL_1066990
EPI_ISL_1066991
EPI_ISL_1066992
EPI_ISL_1066993
EPI_ISL_1066994
EPI_ISL_1066997
EPI_ISL_1066998
EPI_ISL_1067000
EPI_ISL_1067001
EPI_ISL_1067002
EPI_ISL_1067004
EPI_ISL_1067005
EPI_ISL_1067006
EPI_ISL_1067008
EPI_ISL_1067009
EPI_ISL_1067010
EPI_ISL_1067011
EPI_ISL_1067012
EPI_ISL_1067013
EPI_ISL_1067014
EPI_ISL_1067015
EPI_ISL_1067017
EPI_ISL_1067019
EPI_ISL_1067020
EPI_ISL_1067023
EPI_ISL_1067024
EPI_ISL_1067025
EPI_ISL_1067027
EPI_ISL_1067028
EPI_ISL_1067030
EPI_ISL_1067031
EPI_ISL_1067032
EPI_ISL_1067033
EPI_ISL_1067034
EPI_ISL_1067035
EPI_ISL_1067036
EPI_ISL_1067037
EPI_ISL_1067039
EPI_ISL_1067040
EPI_ISL_1067041
EPI_ISL_1067043
EPI_ISL_1067044
EPI_ISL_1067046
EPI_ISL_1067047
EPI_ISL_1067048
EPI_ISL_1067049
EPI_ISL_1067050
EPI_ISL_1067051
EPI_ISL_1067052
EPI_ISL_1067053
EPI_ISL_1067054
EPI_ISL_1067055
EPI_ISL_1067056
EPI_ISL_1067057
EPI_ISL_1067058
EPI_ISL_1067059
EPI_ISL_1067060
EPI_ISL_1067061
EPI_ISL_1067062
EPI_ISL_1067063
EPI_ISL_1067064
EPI_ISL_1067065
EPI_ISL_1067066
EPI_ISL_1067067
EPI_ISL_1067068
EPI_ISL_1067069
EPI_ISL_1067070
EPI_ISL_1067071
EPI_ISL_1067073
EPI_ISL_1067074
EPI_ISL_1067075
EPI_ISL_1067076
EPI_ISL_1067077
EPI_ISL_1067078
EPI_ISL_1067079
EPI_ISL_1067080
EPI_ISL_1067081
EPI_ISL_1067082
EPI_ISL_1067084
EPI_ISL_1067085
EPI_ISL_1067086
EPI_ISL_1067088
EPI_ISL_1067089
EPI_ISL_1067092
EPI_ISL_1067093
EPI_ISL_1067094
EPI_ISL_1067095
EPI_ISL_1067096
EPI_ISL_1067097
EPI_ISL_1067098
EPI_ISL_1067099
EPI_ISL_1067100
EPI_ISL_1067101
EPI_ISL_1067102
EPI_ISL_1067103
EPI_ISL_1067104
EPI_ISL_1067105
EPI_ISL_1067106
EPI_ISL_1067107
EPI_ISL_1067108
EPI_ISL_1067109
EPI_ISL_1067112
EPI_ISL_1067113
EPI_ISL_1067114
EPI_ISL_1067115
EPI_ISL_1067116
EPI_ISL_1067117
EPI_ISL_1067118
EPI_ISL_1067119
EPI_ISL_1067120
EPI_ISL_1067121
EPI_ISL_1067122
EPI_ISL_1067123
EPI_ISL_1067124
EPI_ISL_1067126
EPI_ISL_1067127
EPI_ISL_1067128
EPI_ISL_1067129
EPI_ISL_1067130
EPI_ISL_1067131
EPI_ISL_1067133
EPI_ISL_1067134
EPI_ISL_1067135
EPI_ISL_1067136
EPI_ISL_1067138
EPI_ISL_1067139
EPI_ISL_1067140
EPI_ISL_1067141
EPI_ISL_1067143
EPI_ISL_1067144
EPI_ISL_1067146
EPI_ISL_1067147
EPI_ISL_1067149
EPI_ISL_1067150
EPI_ISL_1067151
EPI_ISL_1067153
EPI_ISL_1067154
EPI_ISL_1067155
EPI_ISL_1067157
EPI_ISL_1067159
EPI_ISL_1067160
EPI_ISL_1067162
EPI_ISL_1067165
EPI_ISL_1067166
EPI_ISL_1067167
EPI_ISL_1067168
EPI_ISL_1067169
EPI_ISL_1067170
EPI_ISL_1067171
EPI_ISL_1067172
EPI_ISL_1067173
EPI_ISL_1067174
EPI_ISL_1067175
EPI_ISL_1067177
EPI_ISL_1067178
EPI_ISL_1067179
EPI_ISL_1067181
EPI_ISL_1067183
EPI_ISL_1067185
EPI_ISL_1067186
EPI_ISL_1067187
EPI_ISL_1067188
EPI_ISL_1067189
EPI_ISL_1067190
EPI_ISL_1067192
EPI_ISL_1067193
EPI_ISL_1067194
EPI_ISL_1067195
EPI_ISL_1067196
EPI_ISL_1067197
EPI_ISL_1067198
EPI_ISL_1067199
EPI_ISL_1067200
EPI_ISL_1067201
EPI_ISL_1067202
EPI_ISL_1067203
EPI_ISL_1067205
EPI_ISL_1067207
EPI_ISL_1067208
EPI_ISL_1067209
EPI_ISL_1067211
EPI_ISL_1067213
EPI_ISL_1067214
EPI_ISL_1067218
EPI_ISL_1067219
EPI_ISL_1067220
EPI_ISL_1067221
EPI_ISL_1067223
EPI_ISL_1067225
EPI_ISL_1067226
EPI_ISL_1067227
EPI_ISL_1067228
EPI_ISL_1067229
EPI_ISL_1067230
EPI_ISL_1067231
EPI_ISL_1067232
EPI_ISL_1067233
EPI_ISL_1067234
EPI_ISL_1067236
EPI_ISL_1067237
EPI_ISL_1067238
EPI_ISL_1067239
EPI_ISL_1067240
EPI_ISL_1067241
EPI_ISL_1067242
EPI_ISL_1067243
EPI_ISL_1067245
EPI_ISL_1067247
EPI_ISL_1067248
EPI_ISL_1067250
EPI_ISL_1067251
EPI_ISL_1067252
EPI_ISL_1067253
EPI_ISL_1067254
EPI_ISL_1067255
EPI_ISL_1067257
EPI_ISL_1067259
EPI_ISL_1067260
EPI_ISL_1067261
EPI_ISL_1067262
EPI_ISL_1067263
EPI_ISL_1067264
EPI_ISL_1067265
EPI_ISL_1067266
EPI_ISL_1067269
EPI_ISL_1067270
EPI_ISL_1067271
EPI_ISL_1067272
EPI_ISL_1067273
EPI_ISL_1067275
EPI_ISL_1067276
EPI_ISL_1067278
EPI_ISL_1067280
EPI_ISL_1067282
EPI_ISL_1067283
EPI_ISL_1067286
EPI_ISL_1067287
EPI_ISL_1067290
EPI_ISL_1067291
EPI_ISL_1067292
EPI_ISL_1067295
EPI_ISL_1067297
EPI_ISL_1067298
EPI_ISL_1067299
EPI_ISL_1067300
EPI_ISL_1067301
EPI_ISL_1067302
EPI_ISL_1067303
EPI_ISL_1067304
EPI_ISL_1067305
EPI_ISL_1067306
EPI_ISL_1067308
EPI_ISL_1067309
EPI_ISL_1067310
EPI_ISL_1067311
EPI_ISL_1067312
EPI_ISL_1067313
EPI_ISL_1067314
EPI_ISL_1067315
EPI_ISL_1067317
EPI_ISL_1067319
EPI_ISL_1067321
EPI_ISL_1067322
EPI_ISL_1067324
EPI_ISL_1067326
EPI_ISL_1067327
EPI_ISL_1067328
EPI_ISL_1067329
EPI_ISL_1067330
EPI_ISL_1067331
EPI_ISL_1067333
EPI_ISL_1067334
EPI_ISL_1067335
EPI_ISL_1067336
EPI_ISL_1067337
EPI_ISL_1067338
EPI_ISL_1067340
EPI_ISL_1067341
EPI_ISL_1067343
EPI_ISL_1067344
EPI_ISL_1067345
EPI_ISL_1067346
EPI_ISL_1067347
EPI_ISL_1067348
EPI_ISL_1067349
EPI_ISL_1067351
EPI_ISL_1067352
EPI_ISL_1067353
EPI_ISL_1067354
EPI_ISL_1067356
EPI_ISL_1067358
EPI_ISL_1067360
EPI_ISL_1067361
EPI_ISL_1067362
EPI_ISL_1067363
EPI_ISL_1067365
EPI_ISL_1067366
EPI_ISL_1067367
EPI_ISL_1067368
EPI_ISL_1067369
EPI_ISL_1067370
EPI_ISL_1067371
EPI_ISL_1067372
EPI_ISL_1067373
EPI_ISL_1067375
EPI_ISL_1067376
EPI_ISL_1067377
EPI_ISL_1067378
EPI_ISL_1067379
EPI_ISL_1067380
EPI_ISL_1067383
EPI_ISL_1067384
EPI_ISL_1067385
EPI_ISL_1067386
EPI_ISL_1067387
EPI_ISL_1067388
EPI_ISL_1067389
EPI_ISL_1067390
EPI_ISL_1067391
EPI_ISL_1067392
EPI_ISL_1067393
EPI_ISL_1067394
EPI_ISL_1067397
EPI_ISL_1067398
EPI_ISL_1067399
EPI_ISL_1067400
EPI_ISL_1067401
EPI_ISL_1067403
EPI_ISL_1067404
EPI_ISL_1067406
EPI_ISL_1067407
EPI_ISL_1067408
EPI_ISL_1067412
EPI_ISL_1067413
EPI_ISL_1067416
EPI_ISL_1067417
EPI_ISL_1067418
EPI_ISL_1067419
EPI_ISL_1067420
EPI_ISL_1067421
EPI_ISL_1067422
EPI_ISL_1067423
EPI_ISL_1067424
EPI_ISL_1067425
EPI_ISL_1067426
EPI_ISL_1067427
EPI_ISL_1067428
EPI_ISL_1067429
EPI_ISL_1067430
EPI_ISL_1067431
EPI_ISL_1067432
EPI_ISL_1067434
EPI_ISL_1067435
EPI_ISL_1067436
EPI_ISL_1067439
EPI_ISL_1067440
EPI_ISL_1067442
EPI_ISL_1067443
EPI_ISL_1067447
EPI_ISL_1067449
EPI_ISL_1067450
EPI_ISL_1067451
EPI_ISL_1067452
EPI_ISL_1067453
EPI_ISL_1067454
EPI_ISL_1067455
EPI_ISL_1067456
EPI_ISL_1067457
EPI_ISL_1067458
EPI_ISL_1067459
EPI_ISL_1067460
EPI_ISL_1067461
EPI_ISL_1067463
EPI_ISL_1067464
EPI_ISL_1067465
EPI_ISL_1067466
EPI_ISL_1067467
EPI_ISL_1067468
EPI_ISL_1067469
EPI_ISL_1067470
EPI_ISL_1067471
EPI_ISL_1067472
EPI_ISL_1067473
EPI_ISL_1067474
EPI_ISL_1067475
EPI_ISL_1067476
EPI_ISL_1067477
EPI_ISL_1067478
EPI_ISL_1067479
EPI_ISL_1067480
EPI_ISL_1067481
EPI_ISL_1067482
EPI_ISL_1067484
EPI_ISL_1067485
EPI_ISL_1067486
EPI_ISL_1067488
EPI_ISL_1067491
EPI_ISL_1067492
EPI_ISL_1067493
EPI_ISL_1067494
EPI_ISL_1067496
EPI_ISL_1067497
EPI_ISL_1067498
EPI_ISL_1067499
EPI_ISL_1067501
EPI_ISL_1067502
EPI_ISL_1067503
EPI_ISL_1067505
EPI_ISL_1067506
EPI_ISL_1067507
EPI_ISL_1067508
EPI_ISL_1067509
EPI_ISL_1067510
EPI_ISL_1067511
EPI_ISL_1067512
EPI_ISL_1067513
EPI_ISL_1067514
EPI_ISL_1067515
EPI_ISL_1067516
EPI_ISL_1067517
EPI_ISL_1067519
EPI_ISL_1067520
EPI_ISL_1067521
EPI_ISL_1067522
EPI_ISL_1067525
EPI_ISL_1067526
EPI_ISL_1067527
EPI_ISL_1067528
EPI_ISL_1067529
EPI_ISL_1067530
EPI_ISL_1067532
EPI_ISL_1067534
EPI_ISL_1067537
EPI_ISL_1067538
EPI_ISL_1067539
EPI_ISL_1067540
EPI_ISL_1067541
EPI_ISL_1067542
EPI_ISL_1067543
EPI_ISL_1067544
EPI_ISL_1067545
EPI_ISL_1067546
EPI_ISL_1067547
EPI_ISL_1067548
EPI_ISL_1067549
EPI_ISL_1067550
EPI_ISL_1067551
EPI_ISL_1067552
EPI_ISL_1067553
EPI_ISL_1067554
EPI_ISL_1067556
EPI_ISL_1067557
EPI_ISL_1067560
EPI_ISL_1067562
EPI_ISL_1067563
EPI_ISL_1067564
EPI_ISL_1067565
EPI_ISL_1067566
EPI_ISL_1067567
EPI_ISL_1067568
EPI_ISL_1067570
EPI_ISL_1067572
EPI_ISL_1067573
EPI_ISL_1067574
EPI_ISL_1067575
EPI_ISL_1067576
EPI_ISL_1067577
EPI_ISL_1067579
EPI_ISL_1067580
EPI_ISL_1067581
EPI_ISL_1123495
EPI_ISL_1123497
EPI_ISL_1123499
EPI_ISL_1123500
EPI_ISL_1123507
EPI_ISL_1123510
EPI_ISL_1123512
EPI_ISL_1123514
EPI_ISL_1123516
EPI_ISL_1123523
EPI_ISL_1123526
EPI_ISL_1123528
EPI_ISL_1123530
EPI_ISL_1123533
EPI_ISL_1123537
EPI_ISL_1123539
EPI_ISL_1123542
EPI_ISL_1123544
EPI_ISL_1123546
EPI_ISL_1123549
EPI_ISL_1123551
EPI_ISL_1123558
EPI_ISL_1123560
EPI_ISL_1123562
EPI_ISL_1123565
EPI_ISL_1123567
EPI_ISL_1123569
EPI_ISL_1123571
EPI_ISL_1123575
EPI_ISL_1123578
EPI_ISL_1123580
EPI_ISL_1123582
EPI_ISL_1123585
EPI_ISL_1123587
EPI_ISL_1123589
EPI_ISL_1123594
EPI_ISL_1123596
EPI_ISL_1123600
EPI_ISL_1123605
EPI_ISL_1123607
EPI_ISL_1123610
EPI_ISL_1123614
EPI_ISL_1123619
EPI_ISL_1123621
EPI_ISL_1123623
EPI_ISL_1123628
EPI_ISL_1123630
EPI_ISL_1123640
EPI_ISL_1123644
EPI_ISL_1123649
EPI_ISL_1123652
EPI_ISL_1123654
EPI_ISL_1123658
EPI_ISL_1123661
EPI_ISL_1123665
EPI_ISL_1123672
EPI_ISL_1123675
EPI_ISL_1123679
EPI_ISL_1123681
EPI_ISL_1123686
EPI_ISL_1123688
EPI_ISL_1123690
EPI_ISL_1123693
EPI_ISL_1123702
EPI_ISL_1123704
EPI_ISL_1123706
EPI_ISL_1123715
EPI_ISL_1123717
EPI_ISL_1123719
EPI_ISL_1123722
EPI_ISL_1123724
EPI_ISL_1123729
EPI_ISL_1123731
EPI_ISL_1123734
EPI_ISL_1123736
EPI_ISL_1123738
EPI_ISL_1123740
EPI_ISL_1123742
EPI_ISL_1123745
EPI_ISL_1123747
EPI_ISL_1123749
EPI_ISL_1123756
EPI_ISL_1123760
EPI_ISL_1123763
EPI_ISL_1123765
EPI_ISL_1123767
EPI_ISL_1123770
EPI_ISL_1123772
EPI_ISL_1123777
EPI_ISL_1123779
EPI_ISL_1123781
EPI_ISL_1123786
EPI_ISL_1123788
EPI_ISL_1123791
EPI_ISL_1123793
EPI_ISL_1123796
EPI_ISL_1123798
EPI_ISL_1123800
EPI_ISL_1123802
EPI_ISL_1123804
EPI_ISL_1123809
EPI_ISL_1123811
EPI_ISL_1123813
EPI_ISL_1123820
EPI_ISL_1123822
EPI_ISL_1123825
EPI_ISL_1123827
EPI_ISL_1123829
EPI_ISL_1123833
EPI_ISL_1123835
EPI_ISL_1123840
EPI_ISL_1123842
EPI_ISL_1123844
EPI_ISL_1123847
EPI_ISL_1123849
EPI_ISL_1123851
EPI_ISL_1123858
EPI_ISL_1123865
EPI_ISL_1123869
EPI_ISL_1123871
EPI_ISL_1123874
EPI_ISL_1123878
EPI_ISL_1123883
EPI_ISL_1123885
EPI_ISL_1123888
EPI_ISL_1123890
EPI_ISL_1123892
EPI_ISL_1123894
EPI_ISL_1123896
EPI_ISL_1123901
EPI_ISL_1123903
EPI_ISL_1123906
EPI_ISL_1123908
EPI_ISL_1123910
EPI_ISL_1123914
EPI_ISL_1123917
EPI_ISL_1123919
EPI_ISL_1123921
EPI_ISL_1123923
EPI_ISL_1123925
EPI_ISL_1123928
EPI_ISL_1123932
EPI_ISL_1123934
EPI_ISL_1123936
EPI_ISL_1123943
EPI_ISL_1123945
EPI_ISL_1123947
EPI_ISL_1123956
EPI_ISL_1123959
EPI_ISL_1123961
EPI_ISL_1123966
EPI_ISL_1123970
EPI_ISL_1123975
EPI_ISL_1123977
EPI_ISL_1123979
EPI_ISL_1123982
EPI_ISL_1123988
EPI_ISL_1123990
EPI_ISL_1123995
EPI_ISL_1124000
EPI_ISL_1124002
EPI_ISL_1124004
EPI_ISL_1124008
EPI_ISL_1124015
EPI_ISL_1124017
EPI_ISL_1124020
EPI_ISL_1124022
EPI_ISL_1124024
EPI_ISL_1124027
EPI_ISL_1124029
EPI_ISL_1124033
EPI_ISL_1124035
EPI_ISL_1124038
EPI_ISL_1124040
EPI_ISL_1124042
EPI_ISL_1124044
EPI_ISL_1124046
EPI_ISL_1124051
EPI_ISL_1124053
EPI_ISL_1124055
EPI_ISL_1124062
EPI_ISL_1124067
EPI_ISL_1124069
EPI_ISL_1124071
EPI_ISL_1124074
EPI_ISL_1124076
EPI_ISL_1124081
EPI_ISL_1124083
EPI_ISL_1124085
EPI_ISL_1124098
EPI_ISL_1124100
EPI_ISL_1124105
EPI_ISL_1124107
EPI_ISL_1124114
EPI_ISL_1124119
EPI_ISL_1124121
EPI_ISL_1124125
EPI_ISL_1124130
EPI_ISL_1124141
EPI_ISL_1124145
EPI_ISL_1124147
EPI_ISL_1124150
EPI_ISL_1124152
EPI_ISL_1124154
EPI_ISL_1124158
EPI_ISL_1124165
EPI_ISL_1124171
EPI_ISL_1124173
EPI_ISL_1124176
EPI_ISL_1124178
EPI_ISL_1124183
EPI_ISL_1124185
EPI_ISL_1124187
EPI_ISL_1124193
EPI_ISL_1124198
EPI_ISL_1124200
EPI_ISL_1124202
EPI_ISL_1124204
EPI_ISL_1124209
EPI_ISL_1124214
EPI_ISL_1124216
EPI_ISL_1124218
EPI_ISL_1124220
EPI_ISL_1124223
EPI_ISL_1124225
EPI_ISL_1124228
EPI_ISL_1124230
EPI_ISL_1124237
EPI_ISL_1124239
EPI_ISL_1124241
EPI_ISL_1124243
EPI_ISL_1124247
EPI_ISL_1124251
EPI_ISL_1124258
EPI_ISL_1124263
EPI_ISL_1124265
EPI_ISL_1124267
EPI_ISL_1124269
EPI_ISL_1124274
EPI_ISL_1124276
EPI_ISL_1124278
EPI_ISL_1124280
EPI_ISL_1124282
EPI_ISL_1124284
EPI_ISL_1124286
EPI_ISL_1124289
EPI_ISL_1124297
EPI_ISL_1124299
EPI_ISL_1124303
EPI_ISL_1124307
EPI_ISL_1124312
EPI_ISL_1124315
EPI_ISL_1124317
EPI_ISL_1124319
EPI_ISL_1124324
EPI_ISL_1124331
EPI_ISL_1124334
EPI_ISL_1124338
EPI_ISL_1124343
EPI_ISL_1124345
EPI_ISL_1124352
EPI_ISL_1124354
EPI_ISL_1124357
EPI_ISL_1124361
EPI_ISL_1124363
EPI_ISL_1124366
EPI_ISL_1124368
EPI_ISL_1124377
EPI_ISL_1124382
EPI_ISL_1124386
EPI_ISL_1124388
EPI_ISL_1124390
EPI_ISL_1124395
EPI_ISL_1124397
EPI_ISL_1124399
EPI_ISL_1124407
EPI_ISL_1124409
EPI_ISL_1124412
EPI_ISL_1124414
EPI_ISL_1124416
EPI_ISL_1124418
EPI_ISL_1124420
EPI_ISL_1124422
EPI_ISL_1124427
EPI_ISL_1124429
EPI_ISL_1124432
EPI_ISL_1124436
EPI_ISL_1124438
EPI_ISL_1124441
EPI_ISL_1124445
EPI_ISL_1124447
EPI_ISL_1124449
EPI_ISL_1124452
EPI_ISL_1124454
EPI_ISL_1124456
EPI_ISL_1124458
EPI_ISL_1124463
EPI_ISL_1124468
EPI_ISL_1124470
EPI_ISL_1124475
EPI_ISL_1124479
EPI_ISL_1124486
EPI_ISL_1124493
EPI_ISL_1124495
EPI_ISL_1124497
EPI_ISL_1124499
EPI_ISL_1124502
EPI_ISL_1124506
EPI_ISL_1124509
EPI_ISL_1124513
EPI_ISL_1124515
EPI_ISL_1124517
EPI_ISL_1124520
EPI_ISL_1124529
EPI_ISL_1124535
EPI_ISL_1124538
EPI_ISL_1124540
EPI_ISL_1124545
EPI_ISL_1124547
EPI_ISL_1124549
EPI_ISL_1124551
EPI_ISL_1124554
EPI_ISL_1124556
EPI_ISL_1124559
EPI_ISL_1124563
EPI_ISL_1124565
EPI_ISL_1124568
EPI_ISL_1124570
EPI_ISL_1124572
EPI_ISL_1124574
EPI_ISL_1124577
EPI_ISL_1124579
EPI_ISL_1124581
EPI_ISL_1124583
EPI_ISL_1124587
EPI_ISL_1124591
EPI_ISL_1124594
EPI_ISL_1124603
EPI_ISL_1124605
EPI_ISL_1124609
EPI_ISL_1124618
EPI_ISL_1124620
EPI_ISL_1124627
EPI_ISL_1124629
EPI_ISL_1124635
EPI_ISL_1124638
EPI_ISL_1124643
EPI_ISL_1124645
EPI_ISL_1124647
EPI_ISL_1124652
EPI_ISL_1124654
EPI_ISL_1124658
EPI_ISL_1124663
EPI_ISL_1124667
EPI_ISL_1124670
EPI_ISL_1124672
EPI_ISL_1124674
EPI_ISL_1124676
EPI_ISL_1124684
EPI_ISL_1124687
EPI_ISL_1124689
EPI_ISL_1124691
EPI_ISL_1124693
EPI_ISL_1124696
EPI_ISL_1124698
EPI_ISL_1124700
EPI_ISL_1124703
EPI_ISL_1124707
EPI_ISL_1124709
EPI_ISL_1124712
EPI_ISL_1124716
EPI_ISL_1124718
EPI_ISL_1124720
EPI_ISL_1124723
EPI_ISL_1124727
EPI_ISL_1124729
EPI_ISL_1124732
EPI_ISL_1124734
EPI_ISL_1124736
EPI_ISL_1124746
EPI_ISL_1124752
EPI_ISL_1124754
EPI_ISL_1124756
EPI_ISL_1124758
EPI_ISL_1124765
EPI_ISL_1124767
EPI_ISL_1124769
EPI_ISL_1124771
EPI_ISL_1124774
EPI_ISL_1124778
EPI_ISL_1124783
EPI_ISL_1124785
EPI_ISL_1124787
EPI_ISL_1124792
EPI_ISL_1124799
EPI_ISL_1124803
EPI_ISL_1124808
EPI_ISL_1124810
EPI_ISL_1124812
EPI_ISL_1124817
EPI_ISL_1124819
EPI_ISL_1124826
EPI_ISL_1124831
EPI_ISL_1124836
EPI_ISL_1124840
EPI_ISL_1124845
EPI_ISL_1124847
EPI_ISL_1124850
EPI_ISL_1124852
EPI_ISL_1124854
EPI_ISL_1124856
EPI_ISL_1124858
EPI_ISL_1124860
EPI_ISL_1124867
EPI_ISL_1124869
EPI_ISL_1124871
EPI_ISL_1124879
EPI_ISL_1124881
EPI_ISL_1124892
EPI_ISL_1124894
EPI_ISL_1124896
EPI_ISL_1124898
EPI_ISL_1124903
EPI_ISL_1124907
EPI_ISL_1124909
EPI_ISL_1124912
EPI_ISL_1124914
EPI_ISL_1124916
EPI_ISL_1124920
EPI_ISL_1124923
EPI_ISL_1124929
EPI_ISL_1124932
EPI_ISL_1124934
EPI_ISL_1124936
EPI_ISL_1124938
EPI_ISL_1124941
EPI_ISL_1124943
EPI_ISL_1124945
EPI_ISL_1124953
EPI_ISL_1124955
EPI_ISL_1124957
EPI_ISL_1124961
EPI_ISL_1124966
EPI_ISL_1124971
EPI_ISL_1124973
EPI_ISL_1124975
EPI_ISL_1124977
EPI_ISL_1124984
EPI_ISL_1124986
EPI_ISL_1124991
EPI_ISL_1124993
EPI_ISL_1124995
EPI_ISL_1124997
EPI_ISL_1124999
EPI_ISL_1125004
EPI_ISL_1125006
EPI_ISL_1125008
EPI_ISL_1125011
EPI_ISL_1125015
EPI_ISL_1125018
EPI_ISL_1125020
EPI_ISL_1125026
EPI_ISL_1125028
EPI_ISL_1125031
EPI_ISL_1125033
EPI_ISL_1125037
EPI_ISL_1125039
EPI_ISL_1125041
EPI_ISL_1125046
EPI_ISL_1125051
EPI_ISL_1125055
EPI_ISL_1125057
EPI_ISL_1125060
EPI_ISL_1125062
EPI_ISL_1125066
EPI_ISL_1125071
EPI_ISL_1125073
EPI_ISL_1125083
EPI_ISL_1125085
EPI_ISL_1125088
EPI_ISL_1125092
EPI_ISL_1125094
EPI_ISL_1125096
EPI_ISL_1125101
EPI_ISL_1125103
EPI_ISL_1125105
EPI_ISL_1125107
EPI_ISL_1125108
EPI_ISL_1125109
EPI_ISL_1125110
EPI_ISL_1125111
EPI_ISL_1125112
EPI_ISL_1125113
EPI_ISL_1125114
EPI_ISL_1125115
EPI_ISL_1125116
EPI_ISL_1125117
EPI_ISL_1125118
EPI_ISL_1125120
EPI_ISL_1125122
EPI_ISL_1125123
EPI_ISL_1125124
EPI_ISL_1125125
EPI_ISL_1125126
EPI_ISL_1125127
EPI_ISL_1125128
EPI_ISL_1125130
EPI_ISL_1125131
EPI_ISL_1125135
EPI_ISL_1125136
EPI_ISL_1125138
EPI_ISL_1125139
EPI_ISL_1125140
EPI_ISL_1125142
EPI_ISL_1125143
EPI_ISL_1125144
EPI_ISL_1125145
EPI_ISL_1125147
EPI_ISL_1125148
EPI_ISL_1125149
EPI_ISL_1125150
EPI_ISL_1125151
EPI_ISL_1125152
EPI_ISL_1125153
EPI_ISL_1125154
EPI_ISL_1125155
EPI_ISL_1125156
EPI_ISL_1125157
EPI_ISL_1125159
EPI_ISL_1125160
EPI_ISL_1125162
EPI_ISL_1125163
EPI_ISL_1125165
EPI_ISL_1125169
EPI_ISL_1125171
EPI_ISL_1125172
EPI_ISL_1125173
EPI_ISL_1125174
EPI_ISL_1125176
EPI_ISL_1125177
EPI_ISL_1125178
EPI_ISL_1125180
EPI_ISL_1125181
EPI_ISL_1125182
EPI_ISL_1125183
EPI_ISL_1125184
EPI_ISL_1125185
EPI_ISL_1125186
EPI_ISL_1125187
EPI_ISL_1125188
EPI_ISL_1125191
EPI_ISL_1125193
EPI_ISL_1125194
EPI_ISL_1125195
EPI_ISL_1125196
EPI_ISL_1125200
EPI_ISL_1125201
EPI_ISL_1125203
EPI_ISL_1125204
EPI_ISL_1125207
EPI_ISL_1125208
EPI_ISL_1125209
EPI_ISL_1125212
EPI_ISL_1125214
EPI_ISL_1125215
EPI_ISL_1125216
EPI_ISL_1125217
EPI_ISL_1125218
EPI_ISL_1125219
EPI_ISL_1125221
EPI_ISL_1125222
EPI_ISL_1125223
EPI_ISL_1125224
EPI_ISL_1125225
EPI_ISL_1125226
EPI_ISL_1125227
EPI_ISL_1125228
EPI_ISL_1125229
EPI_ISL_1125230
EPI_ISL_1125231
EPI_ISL_1125233
EPI_ISL_1125234
EPI_ISL_1125235
EPI_ISL_1125237
EPI_ISL_1125238
EPI_ISL_1125239
EPI_ISL_1125240
EPI_ISL_1125241
EPI_ISL_1125242
EPI_ISL_1125243
EPI_ISL_1125244
EPI_ISL_1125245
EPI_ISL_1125246
EPI_ISL_1125247
EPI_ISL_1125248
EPI_ISL_1125249
EPI_ISL_1125250
EPI_ISL_1125252
EPI_ISL_1125253
EPI_ISL_1125254
EPI_ISL_1125256
EPI_ISL_1125261
EPI_ISL_1125265
EPI_ISL_1125267
EPI_ISL_1125270
EPI_ISL_1125272
EPI_ISL_1125274
EPI_ISL_1125277
EPI_ISL_1125279
EPI_ISL_1125284
EPI_ISL_1125286
EPI_ISL_1125288
EPI_ISL_1125290
EPI_ISL_1125295
EPI_ISL_1125300
EPI_ISL_1125301
EPI_ISL_1125304
EPI_ISL_1125306
EPI_ISL_1125308
EPI_ISL_1125311
EPI_ISL_1125313
EPI_ISL_1125316
EPI_ISL_1125318
EPI_ISL_1125320
EPI_ISL_1125325
EPI_ISL_1125327
EPI_ISL_1125330
EPI_ISL_1125332
EPI_ISL_1125334
EPI_ISL_1125336
EPI_ISL_1125338
EPI_ISL_1125340
EPI_ISL_1125341
EPI_ISL_1125342
EPI_ISL_1125343
EPI_ISL_1125347
EPI_ISL_1125348
EPI_ISL_1125349
EPI_ISL_1125350
EPI_ISL_1125352
EPI_ISL_1125353
EPI_ISL_1125354
EPI_ISL_1125355
EPI_ISL_1125356
EPI_ISL_1125357
EPI_ISL_1125358
EPI_ISL_1125359
EPI_ISL_1125360
EPI_ISL_1125361
EPI_ISL_1125362
EPI_ISL_1125363
EPI_ISL_1125365
EPI_ISL_1125366
EPI_ISL_1125369
EPI_ISL_1125370
EPI_ISL_1125373
EPI_ISL_1125374
EPI_ISL_1125375
EPI_ISL_1125377
EPI_ISL_1125380
EPI_ISL_1125382
EPI_ISL_1125383
EPI_ISL_1125384
EPI_ISL_1125385
EPI_ISL_1125386
EPI_ISL_1125387
EPI_ISL_1125388
EPI_ISL_1125392
EPI_ISL_1125394
EPI_ISL_1125396
EPI_ISL_1125397
EPI_ISL_1125398
EPI_ISL_1125399
EPI_ISL_1125401
EPI_ISL_1125403
EPI_ISL_1125404
EPI_ISL_1125405
EPI_ISL_1125406
EPI_ISL_1125408
EPI_ISL_1125410
EPI_ISL_1125411
EPI_ISL_1125413
EPI_ISL_1125415
EPI_ISL_1125417
EPI_ISL_1125418
EPI_ISL_1125419
EPI_ISL_1125421
EPI_ISL_1125423
EPI_ISL_1125424
EPI_ISL_1125425
EPI_ISL_1125426
EPI_ISL_1125429
EPI_ISL_1125430
EPI_ISL_1125431
EPI_ISL_1125433
EPI_ISL_1125435
EPI_ISL_1125436
EPI_ISL_1125437
EPI_ISL_1125439
EPI_ISL_1125440
EPI_ISL_1125443
EPI_ISL_1125446
EPI_ISL_1125448
EPI_ISL_1125449
EPI_ISL_1125450
EPI_ISL_1125451
EPI_ISL_1125454
EPI_ISL_1125456
EPI_ISL_1125457
EPI_ISL_1125458
EPI_ISL_1125460
EPI_ISL_1125461
EPI_ISL_1125462
EPI_ISL_1125465
EPI_ISL_1125467
EPI_ISL_1125468
EPI_ISL_1125469
EPI_ISL_1125471
EPI_ISL_1125472
EPI_ISL_1125473
EPI_ISL_1125474
EPI_ISL_1125476
EPI_ISL_1125477
EPI_ISL_1125478
EPI_ISL_1125479
EPI_ISL_1125481
EPI_ISL_1125482
EPI_ISL_1125483
EPI_ISL_1125486
EPI_ISL_1125489
EPI_ISL_1125491
EPI_ISL_1125492
EPI_ISL_1125493
EPI_ISL_1125494
EPI_ISL_1125495
EPI_ISL_1125497
EPI_ISL_1125499
EPI_ISL_1125500
EPI_ISL_1125503
EPI_ISL_1125504
EPI_ISL_1125506
EPI_ISL_1125507
EPI_ISL_1125510
EPI_ISL_1125514
EPI_ISL_1125515
EPI_ISL_1125516
EPI_ISL_1125519
EPI_ISL_1125522
EPI_ISL_1125523
EPI_ISL_1125524
EPI_ISL_1125525
EPI_ISL_1125526
EPI_ISL_1125527
EPI_ISL_1125528
EPI_ISL_1125529
EPI_ISL_1125530
EPI_ISL_1125534
EPI_ISL_1125535
EPI_ISL_1125537
EPI_ISL_1125538
EPI_ISL_1125539
EPI_ISL_1125540
EPI_ISL_1125541
EPI_ISL_1125543
EPI_ISL_1125545
EPI_ISL_1125546
EPI_ISL_1125550
EPI_ISL_1125551
EPI_ISL_1125552
EPI_ISL_1125554
EPI_ISL_1125555
EPI_ISL_1125556
EPI_ISL_1125557
EPI_ISL_1125558
EPI_ISL_1125559
EPI_ISL_1125561
EPI_ISL_1125565
EPI_ISL_1125567
EPI_ISL_1125568
EPI_ISL_1125569
EPI_ISL_1125570
EPI_ISL_1125572
EPI_ISL_1125574
EPI_ISL_1125576
EPI_ISL_1125578
EPI_ISL_1125580
EPI_ISL_1125581
EPI_ISL_1125582
EPI_ISL_1125583
EPI_ISL_1125586
EPI_ISL_1125588
EPI_ISL_1125589
EPI_ISL_1125590
EPI_ISL_1125593
EPI_ISL_1125594
EPI_ISL_1125595
EPI_ISL_1125597
EPI_ISL_1125600
EPI_ISL_1125601
EPI_ISL_1125602
EPI_ISL_1125604
EPI_ISL_1125605
EPI_ISL_1125609
EPI_ISL_1125610
EPI_ISL_1125611
EPI_ISL_1125612
EPI_ISL_1125614
EPI_ISL_1125615
EPI_ISL_1125617
EPI_ISL_1125619
EPI_ISL_1125620
EPI_ISL_1125622
EPI_ISL_1125625
EPI_ISL_1125627
EPI_ISL_1125630
EPI_ISL_1125631
EPI_ISL_1125633
EPI_ISL_1125634
EPI_ISL_1125635
EPI_ISL_1125636
EPI_ISL_1125638
EPI_ISL_1125639
EPI_ISL_1125640
EPI_ISL_1125641
EPI_ISL_1125642
EPI_ISL_1125643
EPI_ISL_1125644
EPI_ISL_1125648
EPI_ISL_1125649
EPI_ISL_1125650
EPI_ISL_1125651
EPI_ISL_1125653
EPI_ISL_1125654
EPI_ISL_1125656
EPI_ISL_1125659
EPI_ISL_1125660
EPI_ISL_1125662
EPI_ISL_1125664
EPI_ISL_1125665
EPI_ISL_1125666
EPI_ISL_1125667
EPI_ISL_1125669
EPI_ISL_1125670
EPI_ISL_1125671
EPI_ISL_1125672
EPI_ISL_1125673
EPI_ISL_1125676
EPI_ISL_1125678
EPI_ISL_1125679
EPI_ISL_1125681
EPI_ISL_1125682
EPI_ISL_1125684
EPI_ISL_1125685
EPI_ISL_1125686
EPI_ISL_1125688
EPI_ISL_1125689
EPI_ISL_1125691
EPI_ISL_1125692
EPI_ISL_1125694
EPI_ISL_1125695
EPI_ISL_1125696
EPI_ISL_1125698
EPI_ISL_1125699
EPI_ISL_1125701
EPI_ISL_1125703
EPI_ISL_1125704
EPI_ISL_1125705
EPI_ISL_1125706
EPI_ISL_1125707
EPI_ISL_1125708
EPI_ISL_1125709
EPI_ISL_1125712
EPI_ISL_1125713
EPI_ISL_1125714
EPI_ISL_1125715
EPI_ISL_1125717
EPI_ISL_1125718
EPI_ISL_1125719
EPI_ISL_1125720
EPI_ISL_1125721
EPI_ISL_1125723
EPI_ISL_1125724
EPI_ISL_1125725
EPI_ISL_1125726
EPI_ISL_1125727
EPI_ISL_1125729
EPI_ISL_1125730
EPI_ISL_1125731
EPI_ISL_1125732
EPI_ISL_1125733
EPI_ISL_1125735
EPI_ISL_1125736
EPI_ISL_1125738
EPI_ISL_1125739
EPI_ISL_1125740
EPI_ISL_1125743
EPI_ISL_1125747
EPI_ISL_1125748
EPI_ISL_1125749
EPI_ISL_1125750
EPI_ISL_1125751
EPI_ISL_1125752
EPI_ISL_1125753
EPI_ISL_1125754
EPI_ISL_1125755
EPI_ISL_1125756
EPI_ISL_1125757
EPI_ISL_1125759
EPI_ISL_1125762
EPI_ISL_1125763
EPI_ISL_1125764
EPI_ISL_1125765
EPI_ISL_1125766
EPI_ISL_1125768
EPI_ISL_1125769
EPI_ISL_1125770
EPI_ISL_1125771
EPI_ISL_1125773
EPI_ISL_1125774
EPI_ISL_1125776
EPI_ISL_1125777
EPI_ISL_1125778
EPI_ISL_1125779
EPI_ISL_1125780
EPI_ISL_1125781
EPI_ISL_1125782
EPI_ISL_1125783
EPI_ISL_1125784
EPI_ISL_1125785
EPI_ISL_1125786
EPI_ISL_1125787
EPI_ISL_1125788
EPI_ISL_1125789
EPI_ISL_1125790
EPI_ISL_1125791
EPI_ISL_1125792
EPI_ISL_1125793
EPI_ISL_1125796
EPI_ISL_1125799
EPI_ISL_1125800
EPI_ISL_1125803
EPI_ISL_1125805
EPI_ISL_1125806
EPI_ISL_1125807
EPI_ISL_1125808
EPI_ISL_1125809
EPI_ISL_1125810
EPI_ISL_1125812
EPI_ISL_1125813
EPI_ISL_1125816
EPI_ISL_1125817
EPI_ISL_1125819
EPI_ISL_1125820
EPI_ISL_1125821
EPI_ISL_1125823
EPI_ISL_1125824
EPI_ISL_1125829
EPI_ISL_1125830
EPI_ISL_1125831
EPI_ISL_1125833
EPI_ISL_1125834
EPI_ISL_1125836
EPI_ISL_1125838
EPI_ISL_1125839
EPI_ISL_1125840
EPI_ISL_1125842
EPI_ISL_1125843
EPI_ISL_1125844
EPI_ISL_1125845
EPI_ISL_1125848
EPI_ISL_1125849
EPI_ISL_1125850
EPI_ISL_1125851
EPI_ISL_1125853
EPI_ISL_1125854
EPI_ISL_1125855
EPI_ISL_1125856
EPI_ISL_1125858
EPI_ISL_1125861
EPI_ISL_1125862
EPI_ISL_1125863
EPI_ISL_1125864
EPI_ISL_1125865
EPI_ISL_1125867
EPI_ISL_1125869
EPI_ISL_1125873
EPI_ISL_1125874
EPI_ISL_1125875
EPI_ISL_1125878
EPI_ISL_1125881
EPI_ISL_1125883
EPI_ISL_1125885
EPI_ISL_1125889
EPI_ISL_1125890
EPI_ISL_1125892
EPI_ISL_1125893
EPI_ISL_1125894
EPI_ISL_1125895
EPI_ISL_1125898
EPI_ISL_1125899
EPI_ISL_1125901
EPI_ISL_1125905
EPI_ISL_1125906
EPI_ISL_1125910
EPI_ISL_1125912
EPI_ISL_1125914
EPI_ISL_1125915
EPI_ISL_1125918
EPI_ISL_1125919
EPI_ISL_1125922
EPI_ISL_1125923
EPI_ISL_1125924
EPI_ISL_1125929
EPI_ISL_1125930
EPI_ISL_1125931
EPI_ISL_1125932
EPI_ISL_1125933
EPI_ISL_1125934
EPI_ISL_1125935
EPI_ISL_1125936
EPI_ISL_1125938
EPI_ISL_1125939
EPI_ISL_1125941
EPI_ISL_1125942
EPI_ISL_1125944
EPI_ISL_1125945
EPI_ISL_1125948
EPI_ISL_1125950
EPI_ISL_1125951
EPI_ISL_1125952
EPI_ISL_1125953
EPI_ISL_1125955
EPI_ISL_1125957
EPI_ISL_1125958
EPI_ISL_1125959
EPI_ISL_1125960
EPI_ISL_1125962
EPI_ISL_1125963
EPI_ISL_1125966
EPI_ISL_1125969
EPI_ISL_1125971
EPI_ISL_1125972
EPI_ISL_1125973
EPI_ISL_1125976
EPI_ISL_1125977
EPI_ISL_1125978
EPI_ISL_1125980
EPI_ISL_1125982
EPI_ISL_1125984
EPI_ISL_1125985
EPI_ISL_1125986
EPI_ISL_1125987
EPI_ISL_1125988
EPI_ISL_1125989
EPI_ISL_1125990
EPI_ISL_1125991
EPI_ISL_1125992
EPI_ISL_1125993
EPI_ISL_1125994
EPI_ISL_1125995
EPI_ISL_1126000
EPI_ISL_1126001
EPI_ISL_1126003
EPI_ISL_1126004
EPI_ISL_1126005
EPI_ISL_1126006
EPI_ISL_1126008
EPI_ISL_1126009
EPI_ISL_1126012
EPI_ISL_1126014
EPI_ISL_1126015
EPI_ISL_1126018
EPI_ISL_1126019
EPI_ISL_1126020
EPI_ISL_1126021
EPI_ISL_1126025
EPI_ISL_1126026
EPI_ISL_1126027
EPI_ISL_1126028
EPI_ISL_1126029
EPI_ISL_1126031
EPI_ISL_1126032
EPI_ISL_1126035
EPI_ISL_1126038
EPI_ISL_1126040
EPI_ISL_1126041
EPI_ISL_1126042
EPI_ISL_1126043
EPI_ISL_1126044
EPI_ISL_1126045
EPI_ISL_1126046
EPI_ISL_1126047
EPI_ISL_1126049
EPI_ISL_1126050
EPI_ISL_1126052
EPI_ISL_1126054
EPI_ISL_1126056
EPI_ISL_1126057
EPI_ISL_1126060
EPI_ISL_1126062
EPI_ISL_1126064
EPI_ISL_1126065
EPI_ISL_1126066
EPI_ISL_1126067
EPI_ISL_1126068
EPI_ISL_1126069
EPI_ISL_1126070
EPI_ISL_1126072
EPI_ISL_1126073
EPI_ISL_1126074
EPI_ISL_1126075
EPI_ISL_1126082
EPI_ISL_1126083
EPI_ISL_1126085
EPI_ISL_1126086
EPI_ISL_1126087
EPI_ISL_1126088
EPI_ISL_1126089
EPI_ISL_1126090
EPI_ISL_1126092
EPI_ISL_1126093
EPI_ISL_1126094
EPI_ISL_1126095
EPI_ISL_1126096
EPI_ISL_1126097
EPI_ISL_1126100
EPI_ISL_1126102
EPI_ISL_1126103
EPI_ISL_1126105
EPI_ISL_1126106
EPI_ISL_1126108
EPI_ISL_1126109
EPI_ISL_1126110
EPI_ISL_1126111
EPI_ISL_1126112
EPI_ISL_1126114
EPI_ISL_1126116
EPI_ISL_1126117
EPI_ISL_1126118
EPI_ISL_1126119
EPI_ISL_1126121
EPI_ISL_1126122
EPI_ISL_1126123
EPI_ISL_1126124
EPI_ISL_1126125
EPI_ISL_1126126
EPI_ISL_1126127
EPI_ISL_1126128
EPI_ISL_1126130
EPI_ISL_1126131
EPI_ISL_1126134
EPI_ISL_1126137
EPI_ISL_1126138
EPI_ISL_1126139
EPI_ISL_1126140
EPI_ISL_1126141
EPI_ISL_1126143
EPI_ISL_1126144
EPI_ISL_1126145
EPI_ISL_1126146
EPI_ISL_1126147
EPI_ISL_1126148
EPI_ISL_1126149
EPI_ISL_1126150
EPI_ISL_1126151
EPI_ISL_1126154
EPI_ISL_1126155
EPI_ISL_1126156
EPI_ISL_1126157
EPI_ISL_1126160
EPI_ISL_1126161
EPI_ISL_1126162
EPI_ISL_1126164
EPI_ISL_1126165
EPI_ISL_1126166
EPI_ISL_1126167
EPI_ISL_1126168
EPI_ISL_1126169
EPI_ISL_1126170
EPI_ISL_1126172
EPI_ISL_1126173
EPI_ISL_1126174
EPI_ISL_1126175
EPI_ISL_1126179
EPI_ISL_1126181
EPI_ISL_1126182
EPI_ISL_1126183
EPI_ISL_1126184
EPI_ISL_1126186
EPI_ISL_1126187
EPI_ISL_1126188
EPI_ISL_1126189
EPI_ISL_1126191
EPI_ISL_1126193
EPI_ISL_1126194
EPI_ISL_1126195
EPI_ISL_1126196
EPI_ISL_1126198
EPI_ISL_1126199
EPI_ISL_1126202
EPI_ISL_1126203
EPI_ISL_1126204
EPI_ISL_1126206
EPI_ISL_1126207
EPI_ISL_1126208
EPI_ISL_1126211
EPI_ISL_1126212
EPI_ISL_1126213
EPI_ISL_1126214
EPI_ISL_1126215
EPI_ISL_1126216
EPI_ISL_1126219
EPI_ISL_1126220
EPI_ISL_1126221
EPI_ISL_1126222
EPI_ISL_1126224
EPI_ISL_1126225
EPI_ISL_1126227
EPI_ISL_1126229
EPI_ISL_1126230
EPI_ISL_1126232
EPI_ISL_1126235
EPI_ISL_1126237
EPI_ISL_1126238
EPI_ISL_1126239
EPI_ISL_1126240
EPI_ISL_1126241
EPI_ISL_1126242
EPI_ISL_1126246
EPI_ISL_1126247
EPI_ISL_1126249
EPI_ISL_1126250
EPI_ISL_1126251
EPI_ISL_1126252
EPI_ISL_1126253
EPI_ISL_1126254
EPI_ISL_1126255
EPI_ISL_1126256
EPI_ISL_1126257
EPI_ISL_1126258
EPI_ISL_1126259
EPI_ISL_1126260
EPI_ISL_1126262
EPI_ISL_1126263
EPI_ISL_1126264
EPI_ISL_1126265
EPI_ISL_1126266
EPI_ISL_1126267
EPI_ISL_1126269
EPI_ISL_1126270
EPI_ISL_1126272
EPI_ISL_1126273
EPI_ISL_1126276
EPI_ISL_1126277
EPI_ISL_1126278
EPI_ISL_1126279
EPI_ISL_1126280
EPI_ISL_1126283
EPI_ISL_1126285
EPI_ISL_1126287
EPI_ISL_1126289
EPI_ISL_1126290
EPI_ISL_1126291
EPI_ISL_1126293
EPI_ISL_1126294
EPI_ISL_1126295
EPI_ISL_1126297
EPI_ISL_1126298
EPI_ISL_1126300
EPI_ISL_1126302
EPI_ISL_1126303
EPI_ISL_1126304
EPI_ISL_1126305
EPI_ISL_1126306
EPI_ISL_1126307
EPI_ISL_1126308
EPI_ISL_1126309
EPI_ISL_1126310
EPI_ISL_1126312
EPI_ISL_1126314
EPI_ISL_1126315
EPI_ISL_1126316
EPI_ISL_1126317
EPI_ISL_1126318
EPI_ISL_1126319
EPI_ISL_1126320
EPI_ISL_1126321
EPI_ISL_1126322
EPI_ISL_1126323
EPI_ISL_1126324
EPI_ISL_1126325
EPI_ISL_1126326
EPI_ISL_1126327
EPI_ISL_1126328
EPI_ISL_1126329
EPI_ISL_1126330
EPI_ISL_1126331
EPI_ISL_1126332
EPI_ISL_1126333
EPI_ISL_1126334
EPI_ISL_1126335
EPI_ISL_1126336
EPI_ISL_1126337
EPI_ISL_1126339
EPI_ISL_1126340
EPI_ISL_1126341
EPI_ISL_1126342
EPI_ISL_1126343
EPI_ISL_1126344
EPI_ISL_1126345
EPI_ISL_1126346
EPI_ISL_1126347
EPI_ISL_1126348
EPI_ISL_1126349
EPI_ISL_1126351
EPI_ISL_1126353
EPI_ISL_1126354
EPI_ISL_1126355
EPI_ISL_1126356
EPI_ISL_1126357
EPI_ISL_1126358
EPI_ISL_1126360
EPI_ISL_1126361
EPI_ISL_1126362
EPI_ISL_1126363
EPI_ISL_1126364
EPI_ISL_1126365
EPI_ISL_1126366
EPI_ISL_1126367
EPI_ISL_1126369
EPI_ISL_1126370
EPI_ISL_1126371
EPI_ISL_1126374
EPI_ISL_1126379
EPI_ISL_1126380
EPI_ISL_1126381
EPI_ISL_1126383
EPI_ISL_1126384
EPI_ISL_1126385
EPI_ISL_1126386
EPI_ISL_1126387
EPI_ISL_1126389
EPI_ISL_1126390
EPI_ISL_1126391
EPI_ISL_1126392
EPI_ISL_1126393
EPI_ISL_1126394
EPI_ISL_1126395
EPI_ISL_1126396
EPI_ISL_1126397
EPI_ISL_1126399
EPI_ISL_1126401
EPI_ISL_1126402
EPI_ISL_1126403
EPI_ISL_1126405
EPI_ISL_1126407
EPI_ISL_1126408
EPI_ISL_1126410
EPI_ISL_1126411
EPI_ISL_1126412
EPI_ISL_1126413
EPI_ISL_1126415
EPI_ISL_1126417
EPI_ISL_1126418
EPI_ISL_1126419
EPI_ISL_1126421
EPI_ISL_1126422
EPI_ISL_1126426
EPI_ISL_1126428
EPI_ISL_1126431
EPI_ISL_1126432
EPI_ISL_1126433
EPI_ISL_1126434
EPI_ISL_1126436
EPI_ISL_1126438
EPI_ISL_1126439
EPI_ISL_1126440
EPI_ISL_1126441
EPI_ISL_1126445
EPI_ISL_1126446
EPI_ISL_1126447
EPI_ISL_1126448
EPI_ISL_1126451
EPI_ISL_1126452
EPI_ISL_1126454
EPI_ISL_1126455
EPI_ISL_1126456
EPI_ISL_1126457
EPI_ISL_1126458
EPI_ISL_1126459
EPI_ISL_1126461
EPI_ISL_1126462
EPI_ISL_1126463
EPI_ISL_1126464
EPI_ISL_1126466
EPI_ISL_1126467
EPI_ISL_1126468
EPI_ISL_1126469
EPI_ISL_1126471
EPI_ISL_1126472
EPI_ISL_1126473
EPI_ISL_1126474
EPI_ISL_1126476
EPI_ISL_1126477
EPI_ISL_1126478
EPI_ISL_1126479
EPI_ISL_1126481
EPI_ISL_1126483
EPI_ISL_1126484
EPI_ISL_1126485
EPI_ISL_1126486
EPI_ISL_1126488
EPI_ISL_1126489
EPI_ISL_1126490
EPI_ISL_1126491
EPI_ISL_1126492
EPI_ISL_1126494
EPI_ISL_1126495
EPI_ISL_1126496
EPI_ISL_1126497
EPI_ISL_1126498
EPI_ISL_1126500
EPI_ISL_1126501
EPI_ISL_1126503
EPI_ISL_1126504
EPI_ISL_1126507
EPI_ISL_1126509
EPI_ISL_1126510
EPI_ISL_1126511
EPI_ISL_1126512
EPI_ISL_1126514
EPI_ISL_1126515
EPI_ISL_1126516
EPI_ISL_1126518
EPI_ISL_1126519
EPI_ISL_1126521
EPI_ISL_1126522
EPI_ISL_1126523
EPI_ISL_1126524
EPI_ISL_1126529
EPI_ISL_1126533
EPI_ISL_1126536
EPI_ISL_1126538
EPI_ISL_1126539
EPI_ISL_1126541
EPI_ISL_1126542
EPI_ISL_1126543
EPI_ISL_1126544
EPI_ISL_1126545
EPI_ISL_1126546
EPI_ISL_1126547
EPI_ISL_1126548
EPI_ISL_1126549
EPI_ISL_1126550
EPI_ISL_1126551
EPI_ISL_1126552
EPI_ISL_1126553
EPI_ISL_1126554
EPI_ISL_1126556
EPI_ISL_1126558
EPI_ISL_1126561
EPI_ISL_1126562
EPI_ISL_1126563
EPI_ISL_1126564
EPI_ISL_1126565
EPI_ISL_1126567
EPI_ISL_1126568
EPI_ISL_1126570
EPI_ISL_1126571
EPI_ISL_1126573
EPI_ISL_1126574
EPI_ISL_1126575
EPI_ISL_1126576
EPI_ISL_1126577
EPI_ISL_1126578
EPI_ISL_1126579
EPI_ISL_1126580
EPI_ISL_1126581
EPI_ISL_1126583
EPI_ISL_1126586
EPI_ISL_1126587
EPI_ISL_1126589
EPI_ISL_1126590
EPI_ISL_1126591
EPI_ISL_1126592
EPI_ISL_1126594
EPI_ISL_1126595
EPI_ISL_1126598
EPI_ISL_1126599
EPI_ISL_1126600
EPI_ISL_1126601
EPI_ISL_1126602
EPI_ISL_1126605
EPI_ISL_1126606
EPI_ISL_1126608
EPI_ISL_1126609
EPI_ISL_1126610
EPI_ISL_1126611
EPI_ISL_1126613
EPI_ISL_1126616
EPI_ISL_1126618
EPI_ISL_1126620
EPI_ISL_1126621
EPI_ISL_1126622
EPI_ISL_1126623
EPI_ISL_1126624
EPI_ISL_1126625
EPI_ISL_1126627
EPI_ISL_1126628
EPI_ISL_1126629
EPI_ISL_1126631
EPI_ISL_1126632
EPI_ISL_1126633
EPI_ISL_1126635
EPI_ISL_1126636
EPI_ISL_1126639
EPI_ISL_1126640
EPI_ISL_1126641
EPI_ISL_1126642
EPI_ISL_1126646
EPI_ISL_1126648
EPI_ISL_1126651
EPI_ISL_1126652
EPI_ISL_1126653
EPI_ISL_1126654
EPI_ISL_1126655
EPI_ISL_1126657
EPI_ISL_1126659
EPI_ISL_1126663
EPI_ISL_1126664
EPI_ISL_1126665
EPI_ISL_1126668
EPI_ISL_1126669
EPI_ISL_1126670
EPI_ISL_1126671
EPI_ISL_1126672
EPI_ISL_1126673
EPI_ISL_1126674
EPI_ISL_1126676
EPI_ISL_1126677
EPI_ISL_1126678
EPI_ISL_1126679
EPI_ISL_1126680
EPI_ISL_1126681
EPI_ISL_1126683
EPI_ISL_1126684
EPI_ISL_1126685
EPI_ISL_1126686
EPI_ISL_1126687
EPI_ISL_1126689
EPI_ISL_1126690
EPI_ISL_1126692
EPI_ISL_1126694
EPI_ISL_1126696
EPI_ISL_1126698
EPI_ISL_1126701
EPI_ISL_1126702
EPI_ISL_1126703
EPI_ISL_1126704
EPI_ISL_1126705
EPI_ISL_1126706
EPI_ISL_1126707
EPI_ISL_1126708
EPI_ISL_1126710
EPI_ISL_1126712
EPI_ISL_1126714
EPI_ISL_1126715
EPI_ISL_1126716
EPI_ISL_1126719
EPI_ISL_1126722
EPI_ISL_1126723
EPI_ISL_1126725
EPI_ISL_1126726
EPI_ISL_1126727
EPI_ISL_1126728
EPI_ISL_1126729
EPI_ISL_1126730
EPI_ISL_1126731
EPI_ISL_1126733
EPI_ISL_1126734
EPI_ISL_1126735
EPI_ISL_1126736
EPI_ISL_1126737
EPI_ISL_1126738
EPI_ISL_1126739
EPI_ISL_1126740
EPI_ISL_1126741
EPI_ISL_1126742
EPI_ISL_1126743
EPI_ISL_1126744
EPI_ISL_1126745
EPI_ISL_1126746
EPI_ISL_1126747
EPI_ISL_1126749
EPI_ISL_1126750
EPI_ISL_1126751
EPI_ISL_1126752
EPI_ISL_1126754
EPI_ISL_1126755
EPI_ISL_1126756
EPI_ISL_1126757
EPI_ISL_1126758
EPI_ISL_1126759
EPI_ISL_1126761
EPI_ISL_1126762
EPI_ISL_1126763
EPI_ISL_1126765
EPI_ISL_1126766
EPI_ISL_1126768
EPI_ISL_1126769
EPI_ISL_1126773
EPI_ISL_1126776
EPI_ISL_1126777
EPI_ISL_1126779
EPI_ISL_1126781
EPI_ISL_1126783
EPI_ISL_1126786
EPI_ISL_1126787
EPI_ISL_1126791
EPI_ISL_1126792
EPI_ISL_1126793
EPI_ISL_1126794
EPI_ISL_1126796
EPI_ISL_1126797
EPI_ISL_1126799
EPI_ISL_1126800
EPI_ISL_1126801
EPI_ISL_1126803
EPI_ISL_1126805
EPI_ISL_1126807
EPI_ISL_1126809
EPI_ISL_1126810
EPI_ISL_1126811
EPI_ISL_1126812
EPI_ISL_1126813
EPI_ISL_1126815
EPI_ISL_1126817
EPI_ISL_1126821
EPI_ISL_1126822
EPI_ISL_1126823
EPI_ISL_1126826
EPI_ISL_1126827
EPI_ISL_1126828
EPI_ISL_1126830
EPI_ISL_1126831
EPI_ISL_1126832
EPI_ISL_1126833
EPI_ISL_1126834
EPI_ISL_1126838
EPI_ISL_1126839
EPI_ISL_1126840
EPI_ISL_1126841
EPI_ISL_1126842
EPI_ISL_1126843
EPI_ISL_1126844
EPI_ISL_1126845
EPI_ISL_1126846
EPI_ISL_1126848
EPI_ISL_1126849
EPI_ISL_1126850
EPI_ISL_1126851
EPI_ISL_1126852
EPI_ISL_1126853
EPI_ISL_1126854
EPI_ISL_1126855
EPI_ISL_1126857
EPI_ISL_1126860
EPI_ISL_1126861
EPI_ISL_1126862
EPI_ISL_1126863
EPI_ISL_1126864
EPI_ISL_1126865
EPI_ISL_1126866
EPI_ISL_1126867
EPI_ISL_1126869
EPI_ISL_1126870
EPI_ISL_1126873
EPI_ISL_1126874
EPI_ISL_1126876
EPI_ISL_1126879
EPI_ISL_1126880
EPI_ISL_1126882
EPI_ISL_1126883
EPI_ISL_1126884
EPI_ISL_1126887
EPI_ISL_1126888
EPI_ISL_1126889
EPI_ISL_1126890
EPI_ISL_1126891
EPI_ISL_1126895
EPI_ISL_1126897
EPI_ISL_1126898
EPI_ISL_1126899
EPI_ISL_1126900
EPI_ISL_1126901
EPI_ISL_1126902
EPI_ISL_1126903
EPI_ISL_1126904
EPI_ISL_1126905
EPI_ISL_1126906
EPI_ISL_1126907
EPI_ISL_1126908
EPI_ISL_1126909
EPI_ISL_1126910
EPI_ISL_1126913
EPI_ISL_1126914
EPI_ISL_1126916
EPI_ISL_1126917
EPI_ISL_1126918
EPI_ISL_1126919
EPI_ISL_1126920
EPI_ISL_1126921
EPI_ISL_1126923
EPI_ISL_1126924
EPI_ISL_1126925
EPI_ISL_1126926
EPI_ISL_1126927
EPI_ISL_1126928
EPI_ISL_1126929
EPI_ISL_1126930
EPI_ISL_1126932
EPI_ISL_1126934
EPI_ISL_1126935
EPI_ISL_1126936
EPI_ISL_1126937
EPI_ISL_1126940
EPI_ISL_1126941
EPI_ISL_1126943
EPI_ISL_1126944
EPI_ISL_1126945
EPI_ISL_1126946
EPI_ISL_1126949
EPI_ISL_1126950
EPI_ISL_1126952
EPI_ISL_1126954
EPI_ISL_1126955
EPI_ISL_1126957
EPI_ISL_1126959
EPI_ISL_1126960
EPI_ISL_1126965
EPI_ISL_1126966
EPI_ISL_1126967
EPI_ISL_1126969
EPI_ISL_1126970
EPI_ISL_1126971
EPI_ISL_1126972
EPI_ISL_1126975
EPI_ISL_1126976
EPI_ISL_1126978
EPI_ISL_1126979
EPI_ISL_1126982
EPI_ISL_1126984
EPI_ISL_1126986
EPI_ISL_1126987
EPI_ISL_1126988
EPI_ISL_1126989
EPI_ISL_1126990
EPI_ISL_1126991
EPI_ISL_1126992
EPI_ISL_1126994
EPI_ISL_1126995
EPI_ISL_1126996
EPI_ISL_1126998
EPI_ISL_1126999
EPI_ISL_1127003
EPI_ISL_1127004
EPI_ISL_1127005
EPI_ISL_1127006
EPI_ISL_1127007
EPI_ISL_1127008
EPI_ISL_1127009
EPI_ISL_1127010
EPI_ISL_1127011
EPI_ISL_1127012
EPI_ISL_1127017
EPI_ISL_1127018
EPI_ISL_1127020
EPI_ISL_1127021
EPI_ISL_1127022
EPI_ISL_1127023
EPI_ISL_1127025
EPI_ISL_1127026
EPI_ISL_1127027
EPI_ISL_1127028
EPI_ISL_1127029
EPI_ISL_1127030
EPI_ISL_1127031
EPI_ISL_1127033
EPI_ISL_1127034
EPI_ISL_1127036
EPI_ISL_1127037
EPI_ISL_1127038
EPI_ISL_1127039
EPI_ISL_1127040
EPI_ISL_1127041
EPI_ISL_1127042
EPI_ISL_1127043
EPI_ISL_1127044
EPI_ISL_1127045
EPI_ISL_1127046
EPI_ISL_1127048
EPI_ISL_1127050
EPI_ISL_1127051
EPI_ISL_1127052
EPI_ISL_1127053
EPI_ISL_1127054
EPI_ISL_1127057
EPI_ISL_1127058
EPI_ISL_1127059
EPI_ISL_1127060
EPI_ISL_1127061
EPI_ISL_1127062
EPI_ISL_1127063
EPI_ISL_1127064
EPI_ISL_1127066
EPI_ISL_1127067
EPI_ISL_1127068
EPI_ISL_1127069
EPI_ISL_1127070
EPI_ISL_1127073
EPI_ISL_1127074
EPI_ISL_1127075
EPI_ISL_1127076
EPI_ISL_1127077
EPI_ISL_1127080
EPI_ISL_1127081
EPI_ISL_1127084
EPI_ISL_1127085
EPI_ISL_1127088
EPI_ISL_1127089
EPI_ISL_1127091
EPI_ISL_1127092
EPI_ISL_1858053
EPI_ISL_1858080
EPI_ISL_1858093
EPI_ISL_1858122
EPI_ISL_1858171
EPI_ISL_1858183
EPI_ISL_1858206
EPI_ISL_1858214
EPI_ISL_1858222
EPI_ISL_1858232
EPI_ISL_1858235
EPI_ISL_1858243
EPI_ISL_1858280
EPI_ISL_1858311
EPI_ISL_1858358
EPI_ISL_1858372
EPI_ISL_1858478
EPI_ISL_1858480
EPI_ISL_1858484
EPI_ISL_1858485
EPI_ISL_1858489
EPI_ISL_1858716
EPI_ISL_1858720
EPI_ISL_1858723
EPI_ISL_1858789
EPI_ISL_1858808
EPI_ISL_1858815
EPI_ISL_1858817
EPI_ISL_1859064
EPI_ISL_1859069
EPI_ISL_1859085
EPI_ISL_1859113
EPI_ISL_1859117
EPI_ISL_1859152
EPI_ISL_1859164
EPI_ISL_1859166
EPI_ISL_1859169
EPI_ISL_1859185
EPI_ISL_1859198
EPI_ISL_1859231
EPI_ISL_1859241
EPI_ISL_1859273
EPI_ISL_1859302
EPI_ISL_1859308
EPI_ISL_1859559
EPI_ISL_1859571
EPI_ISL_1859620
EPI_ISL_1859701
EPI_ISL_1859707
EPI_ISL_1859780
EPI_ISL_1859781
EPI_ISL_1859782
EPI_ISL_1859797
EPI_ISL_1859821
EPI_ISL_1859906
EPI_ISL_1859918
EPI_ISL_1859920
EPI_ISL_1859931
EPI_ISL_1859957
EPI_ISL_1859975
EPI_ISL_1859995
EPI_ISL_1860002
EPI_ISL_1860008
EPI_ISL_1860024
EPI_ISL_1860085
EPI_ISL_1860091
EPI_ISL_1860097
EPI_ISL_1860148
EPI_ISL_1860151
EPI_ISL_1860174
EPI_ISL_1860176
EPI_ISL_1860185
EPI_ISL_1860216
EPI_ISL_1860268
EPI_ISL_1860269
EPI_ISL_1860270
EPI_ISL_1860271
EPI_ISL_1860273
EPI_ISL_1860276
EPI_ISL_1860282
EPI_ISL_1860284
EPI_ISL_1860330
EPI_ISL_1860350
EPI_ISL_1860351
EPI_ISL_1860376
EPI_ISL_1860384
EPI_ISL_1860393
[truncated: 36,545 more chars]
